# Supplementary material for: A second polymorph of bis­(triphenyl-λ5-phosphanyl­idene)ammonium chloride–boric acid adduct
Source: Acta Crystallogr Sect E Struct Rep Online. 2013 Aug 17;69(Pt 9):o1435–6. doi: 10.1107/S1600536813020886 (PMC3884452; doi:10.1107/S1600536813020886)
Supplement: Supplementary file 1 [file e-69-o1435-sup1.cif]

##############################################################################
#                                                                            #
# This CIF contains the data in a paper accepted for publication in          #
# Acta Crystallographica Section E. It conforms to the requirements of       #
# Notes for Authors for Acta Crystallographica Section E, and has been       #
# peer reviewed under the auspices of the IUCr Commission on Journals.       #
#                                                                            #
# Full details of the Crystallographic Information File format               #
# are given in the paper "The Crystallographic Information File (CIF):       #
# a New Standard Archive File for Crystallography" by S. R. Hall, F. H.      #
# Allen and I. D. Brown [Acta Cryst. (1991), A47, 655-685].                  #
#                                                                            #
# The current version of the core CIF dictionary is obtainable from          #
# ftp://ftp.iucr.org/pub/cif_core.dic.                                       #
#                                                                            #
# Software is freely available for graphical display of the structure(s)     #
# in this CIF. For information consult the CIF software page                 #
# http://www.iucr.org/resources/cif/software.                                #
#                                                                            #
# This file may be used for bona fide research purposes within the           #
# scientific community so long as proper attribution is given to the journal # 
# article from which it was obtained.                                        #
#                                                                            #
##############################################################################
data_I
_audit_creation_method
;
  Olex2 1.2
  (compiled Apr 23 2013 17:54:37, GUI svn.r4466)
;
_journal_date_recd_electronic     2013-07-24
_journal_date_accepted     2013-07-26
_journal_name_full     'Acta Crystallographica, Section E'
_journal_year     2013
_journal_volume     69
_journal_issue      9
_journal_page_first     o1435
_journal_page_last     o1436
_journal_paper_category     QO
_journal_paper_doi     10.1107/S1600536813020886
_journal_coeditor_code     SU2629
_publ_contact_author_name     'Carsten Jenne'
_publ_contact_author_address
;
Fachbereich C - Anorganische Chemie
Bergische Universit\"at Wuppertal
Gausssstrasse 20
42119 Wuppertal
Germany
;
_publ_contact_author_email     'carsten.jenne@uni-wuppertal.de'
_publ_contact_author_fax     ?
_publ_contact_author_phone     '+49-0202-439-2503'
_publ_section_title
;
A second polymorph of bis(triphenyl-\l^5^-phosphanylidene)ammonium
chloride--boric acid adduct
;
loop_
    _publ_author_name
    _publ_author_footnote
    _publ_author_address
    'Correia Bicho, Bruno A.' .
;
Fachbereich C - Anorganische Chemie
Bergische Universit\"at Wuppertal
Gausssstrasse 20
42119 Wuppertal
Germany
;
    'Bolli, Christoph' .
;
Fachbereich C - Anorganische Chemie
Bergische Universit\"at Wuppertal
Gausssstrasse 20
42119 Wuppertal
Germany
;
    'Jenne, Carsten' .
;
Fachbereich C - Anorganische Chemie
Bergische Universit\"at Wuppertal
Gausssstrasse 20
42119 Wuppertal
Germany
;
    'Seeger, Helene' .
;
Fachbereich C - Anorganische Chemie
Bergische Universit\"at Wuppertal
Gausssstrasse 20
42119 Wuppertal
Germany
;
_chemical_name_systematic
;
Bis(triphenyl-\l^5^-phosphanylidene)ammonium chloride--boric acid (1/1)
;
_chemical_name_common     ?
_chemical_formula_moiety     'C36 H30 N P2 +, Cl -, B H3 O3'
_chemical_formula_sum     'C36 H33 B Cl N O3 P2'
_chemical_formula_iupac     'C36 H30 N P2 +, Cl -, B H3 O3'
_chemical_formula_weight     635.83
_chemical_melting_point     ?
_symmetry_cell_setting     triclinic
_symmetry_space_group_name_H-M     'P -1'
_symmetry_space_group_name_Hall     '-P 1'
loop_
    _space_group_symop_id
    _space_group_symop_operation_xyz
    1 'x, y, z'
    2 '-x, -y, -z'
_cell_length_a     10.7720(2)
_cell_length_b     11.4243(3)
_cell_length_c     14.3507(4)
_cell_angle_alpha     107.244(2)
_cell_angle_beta     105.648(2)
_cell_angle_gamma     93.2742(19)
_cell_volume     1605.99(7)
_cell_formula_units_Z     2
_cell_measurement_reflns_used     6049
_cell_measurement_theta_min     29.9660
_cell_measurement_theta_max     1.8820
_cell_measurement_temperature     150(2)
_exptl_crystal_description     block
_exptl_crystal_colour     colourless
_exptl_crystal_size_max     0.18
_exptl_crystal_size_mid     0.14
_exptl_crystal_size_min     0.10
_exptl_crystal_density_diffrn     1.315
_exptl_crystal_density_meas     ?
_exptl_crystal_density_method     'not measured'
_exptl_crystal_F_000     664
_exptl_absorpt_coefficient_mu     0.256
_exptl_absorpt_correction_type     multi-scan
_exptl_absorpt_process_details
;
(CrysAlis PRO; Agilent, 2013)
;
_exptl_absorpt_correction_T_min     0.25567
_exptl_absorpt_correction_T_max     1.00000
_exptl_special_details     ?
_diffrn_ambient_temperature     150.0
_diffrn_radiation_type     MoK\a
_diffrn_radiation_wavelength     0.71073
_diffrn_radiation_monochromator     graphite
_diffrn_measurement_device_type     'Agilent Xcalibur (Eos, Gemini ultra)'
_diffrn_measurement_method     '\w scans'
_diffrn_detector_area_resol_mean     16.2705
_diffrn_reflns_number     14941
_diffrn_reflns_av_R_equivalents     0.0225
_diffrn_reflns_theta_min     1.89
_diffrn_reflns_theta_max     30.91
_diffrn_reflns_theta_full     28.30
_diffrn_measured_fraction_theta_max     0.859
_diffrn_measured_fraction_theta_full     1.000
_diffrn_reflns_limit_h_min     -14
_diffrn_reflns_limit_h_max     10
_diffrn_reflns_limit_k_min     -14
_diffrn_reflns_limit_k_max     15
_diffrn_reflns_limit_l_min     -20
_diffrn_reflns_limit_l_max     20
loop_
    _refln_index_h
    _refln_index_k
    _refln_index_l
    _refln_F_squared_meas
    0 0 1 8.60781
    0 0 2 123533
    0 0 -2 121936
    0 0 -2 121492
    0 0 -3 212319
    0 0 3 212102
    0 0 3 212567
    0 0 -4 9972.78
    0 0 4 9338.18
    0 0 4 9931.63
    0 0 4 9827.11
    0 0 5 62557.1
    0 0 -5 64508.6
    0 0 5 62934.7
    0 0 6 17504.5
    0 0 -6 17342.2
    0 0 6 16783
    0 0 -7 41774.6
    0 0 7 42218
    0 0 7 39151.8
    0 0 8 1779.07
    0 0 8 1600.71
    0 0 -8 1994.23
    0 0 -9 19526
    0 0 9 19367.6
    0 0 10 306.823
    0 0 -10 158.159
    0 0 11 27208.4
    0 0 -11 26440.6
    0 0 -12 9391.14
    0 0 12 9775.53
    0 0 -13 5076.79
    0 0 13 4106.82
    0 0 -14 719.873
    0 0 14 415.989
    0 0 15 12420.2
    0 0 -15 13004.2
    0 0 16 2144.62
    0 0 -16 1802.02
    0 0 17 1852.11
    0 0 -17 1572.75
    0 0 -18 -202.294
    0 1 -18 199.132
    0 1 -17 3397.47
    0 -1 17 3985.38
    0 -1 16 5960.32
    0 1 -16 6377.57
    0 1 -15 898.953
    0 -1 15 511.318
    0 1 -14 12244.5
    0 -1 14 10649.2
    0 1 -13 978.358
    0 -1 13 1127.73
    0 -1 12 -81.8388
    0 1 -12 -30.9796
    0 -1 11 13922.5
    0 1 -11 14065.9
    0 -1 10 8273.73
    0 -1 10 8138.7
    0 1 -10 8732.72
    0 -1 9 9229.9
    0 -1 9 9252.23
    0 1 -9 9502.27
    0 1 -8 25380.6
    0 -1 8 26539.1
    0 1 -8 26953
    0 1 -8 23810.7
    0 -1 8 26297.9
    0 1 -7 79267.6
    0 -1 7 81909.3
    0 1 -7 76216.8
    0 -1 7 79862.1
    0 -1 6 39338.3
    0 1 -6 38907.8
    0 1 -6 39266.4
    0 -1 6 40061.4
    0 -1 5 288720
    0 1 -5 284451
    0 -1 5 296057
    0 1 -4 233529
    0 -1 4 231057
    0 -1 4 223414
    0 -1 4 220650
    0 1 -4 224159
    0 1 -3 36187.6
    0 1 -3 34368.4
    0 -1 3 34256.5
    0 -1 3 34312
    0 1 -2 15538.9
    0 -1 2 15034.6
    0 -1 2 15498
    0 -1 1 85782.6
    0 1 -1 87165
    0 -1 0 17876.4
    0 -1 0 17885
    0 -1 -1 81989
    0 1 1 82413.4
    0 1 1 80745.6
    0 1 2 3671.25
    0 1 2 3904.86
    0 -1 -2 4057.63
    0 -1 -3 6667.62
    0 1 3 6900.41
    0 1 3 6293.1
    0 -1 -4 30582.4
    0 1 4 30815
    0 1 5 10286.2
    0 -1 -5 9908.42
    0 -1 -6 44197
    0 1 6 43539.6
    0 1 7 230.703
    0 -1 -7 217.278
    0 1 8 743.098
    0 -1 -8 914.128
    0 -1 -9 27270.1
    0 1 9 26969.5
    0 -1 -10 3694.14
    0 1 10 3232.65
    0 -1 -11 1411.43
    0 1 11 1123.59
    0 1 12 428.339
    0 -1 -12 1104.02
    0 -1 -13 -25.7784
    0 1 13 16.0494
    0 1 14 1860.72
    0 -1 -14 2403.62
    0 -1 -15 536.961
    0 1 15 342.24
    0 -1 -16 1416.79
    0 1 16 844.997
    0 1 17 258.819
    0 -1 -17 177.768
    0 2 -19 1249.56
    0 2 -18 2255.78
    0 -2 18 3095.03
    0 -2 17 997.704
    0 2 -17 605.837
    0 2 -16 -112.94
    0 -2 16 222.834
    0 -2 15 3063.16
    0 2 -15 3627.66
    0 2 -14 514.548
    0 -2 14 483.62
    0 2 -13 17918.6
    0 -2 13 17058.6
    0 -2 12 2548.9
    0 2 -12 2445.65
    0 -2 11 22289.1
    0 2 -11 23283.1
    0 2 -11 23075.8
    0 -2 11 23779.6
    0 -2 10 46.7766
    0 2 -10 33.8007
    0 -2 10 -55.52
    0 2 -10 -26.161
    0 -2 9 35512.8
    0 2 -9 37380.8
    0 -2 9 36468.7
    0 2 -9 37605.1
    0 -2 8 32260.9
    0 2 -8 33718.7
    0 2 -8 34329.1
    0 -2 8 33502.8
    0 -2 7 15792.1
    0 2 -7 15888.1
    0 2 -7 17044.8
    0 -2 7 15443.3
    0 2 -6 69413.7
    0 -2 6 65124.2
    0 -2 6 62884.3
    0 2 -6 66576.8
    0 2 -5 5280.12
    0 2 -5 5061.39
    0 -2 5 5122.7
    0 -2 5 4885.06
    0 2 -4 26255.9
    0 -2 4 25026.3
    0 2 -4 25830.7
    0 -2 4 24389.6
    0 2 -4 25805.3
    0 2 -3 76441.7
    0 2 -3 76325
    0 -2 3 77041.1
    0 2 -3 77746
    0 2 -2 10997.7
    0 -2 2 10763.1
    0 -2 1 167159
    0 2 -1 170109
    0 -2 0 43731.2
    0 2 0 45391.6
    0 -2 0 44408.9
    0 -2 -1 204.735
    0 2 1 300.871
    0 2 1 312.73
    0 -2 -1 204.808
    0 -2 -2 5741.12
    0 2 2 5708.88
    0 2 2 5589.25
    0 2 2 5554.6
    0 2 3 47686.2
    0 -2 -3 48535.2
    0 2 3 50179
    0 -2 -4 4414.07
    0 2 4 4010.55
    0 2 4 4654.06
    0 2 5 223.999
    0 2 5 271.645
    0 -2 -5 248.279
    0 2 5 144.372
    0 2 6 2786.44
    0 -2 -6 3182.23
    0 2 6 1907.05
    0 2 6 2900.8
    0 2 7 2306.66
    0 -2 -7 2336.93
    0 -2 -8 2363.55
    0 2 8 2123.25
    0 -2 -9 11701.9
    0 2 9 12031.9
    0 2 10 209.598
    0 -2 -10 278.602
    0 -2 -11 2276.9
    0 2 11 2248.95
    0 2 12 34.8392
    0 -2 -12 630.188
    0 2 13 961.243
    0 -2 -13 785.366
    0 2 14 -176.798
    0 -2 -14 135.092
    0 -2 -15 154.868
    0 2 15 65.1749
    0 -2 -16 882.169
    0 2 16 1008.99
    0 -2 -17 2420.24
    0 3 -19 1069.16
    0 -3 18 1891
    0 3 -18 675.698
    0 3 -17 8136.99
    0 -3 17 9771.11
    0 -3 16 1993.13
    0 3 -16 2279.49
    0 3 -15 64.9998
    0 -3 15 119.315
    0 3 -14 171.992
    0 -3 14 237.712
    0 -3 13 19036.2
    0 3 -13 18162.4
    0 3 -13 17434.9
    0 -3 12 547.194
    0 3 -12 605.5
    0 -3 12 1372.64
    0 3 -11 2977.36
    0 -3 11 3485.1
    0 -3 11 2938.83
    0 -3 10 17162.2
    0 -3 10 16106.1
    0 3 -10 16930.1
    0 -3 9 1194.31
    0 3 -9 875.912
    0 -3 9 1044.25
    0 -3 8 43647.3
    0 -3 8 45299.4
    0 3 -8 46519.6
    0 -3 7 8157.56
    0 -3 7 8549.89
    0 3 -7 8574.86
    0 -3 6 6268.99
    0 -3 6 6424.11
    0 3 -6 6663.92
    0 3 -5 42229.4
    0 -3 5 42533.2
    0 3 -4 303.77
    0 -3 4 281.59
    0 3 -3 66572.4
    0 -3 3 64359.7
    0 -3 2 40192.1
    0 3 -2 40247.6
    0 -3 1 199431
    0 3 -1 198487
    0 -3 1 198148
    0 -3 0 104717
    0 3 0 106682
    0 -3 0 104833
    0 3 1 177730
    0 -3 -1 181319
    0 -3 -1 175487
    0 -3 -2 2.95457
    0 3 2 -97.464
    0 3 3 43288.3
    0 3 3 45368.7
    0 -3 -3 44153.9
    0 3 4 18664.4
    0 3 4 18523.3
    0 -3 -4 18811.2
    0 3 5 45331.3
    0 3 5 45734.9
    0 -3 -5 44958.7
    0 3 6 2305.61
    0 3 6 2362.46
    0 -3 -6 2371.2
    0 3 6 2293.3
    0 3 7 2929.89
    0 3 7 3088.67
    0 3 7 2862.15
    0 -3 -7 3213.43
    0 3 8 42.5837
    0 -3 -8 151.501
    0 3 8 160.001
    0 3 9 1933.17
    0 -3 -9 1765.53
    0 -3 -10 7208.32
    0 3 10 7300.31
    0 3 11 199.486
    0 -3 -11 26.6446
    0 3 12 4722.25
    0 -3 -12 4197.15
    0 3 13 -180.658
    0 -3 -13 256.835
    0 -3 -14 10156
    0 3 14 8947.17
    0 3 15 299.556
    0 -3 -15 662.917
    0 -3 -16 9048.51
    0 3 16 9448.5
    0 4 -19 1537.35
    0 4 -18 209.378
    0 4 -17 1987.65
    0 4 -16 401.372
    0 4 -15 5811.64
    0 -4 15 5658.85
    0 4 -15 6275.85
    0 -4 14 279.316
    0 4 -14 -26.4226
    0 -4 13 179.466
    0 4 -13 187.091
    0 -4 12 15994.3
    0 -4 12 16036.3
    0 4 -12 16230.6
    0 -4 11 27634.3
    0 -4 11 25675.9
    0 4 -11 25523.1
    0 -4 10 16887.7
    0 -4 10 17877.4
    0 4 -10 17709.1
    0 -4 9 234.67
    0 -4 9 220.959
    0 4 -9 346.212
    0 4 -8 143.543
    0 -4 8 15.9668
    0 4 -7 7716.47
    0 -4 7 7793.25
    0 -4 6 8131.88
    0 4 -6 8444.93
    0 4 -5 14791
    0 -4 5 14333.2
    0 -4 4 20264.2
    0 4 -4 20813.6
    0 -4 3 15640
    0 4 -3 15554.3
    0 -4 2 52075.2
    0 4 -2 52774.4
    0 -4 1 16234.8
    0 4 -1 16226.1
    0 -4 1 16248.3
    0 -4 0 33583.7
    0 -4 0 33616
    0 -4 -1 8342
    0 -4 -1 8479.67
    0 -4 -2 23.6925
    0 -4 -3 2659.28
    0 4 3 2366.34
    0 4 4 6098.12
    0 -4 -4 5818.04
    0 4 5 16410.6
    0 -4 -5 16718.1
    0 4 5 16905.8
    0 4 6 21046.3
    0 -4 -6 22175.1
    0 4 6 21120.7
    0 -4 -7 24658.5
    0 4 7 22979.4
    0 4 7 24413.9
    0 4 7 23839.4
    0 -4 -8 5595.37
    0 4 8 5748.19
    0 4 8 4728.63
    0 4 9 7379.59
    0 -4 -9 7302.29
    0 -4 -10 17265.5
    0 4 10 17293.2
    0 4 11 438.281
    0 -4 -11 392.517
    0 -4 -12 22429.8
    0 4 12 22103
    0 4 13 1272.27
    0 -4 -13 1970.49
    0 4 14 3113.33
    0 -4 -14 3199.33
    0 4 15 1487.65
    0 -4 -15 1057.17
    0 -4 -16 95.7286
    0 5 -19 3950.68
    0 5 -18 664.054
    0 5 -17 4660.66
    0 5 -16 4619.25
    0 5 -16 4858.08
    0 5 -15 -160.599
    0 5 -14 333.999
    0 -5 13 1019.99
    0 5 -13 672.074
    0 5 -12 21219.5
    0 -5 12 21460.4
    0 -5 11 127.211
    0 5 -11 99.2406
    0 -5 10 7094.22
    0 5 -10 7066.5
    0 -5 9 7874.64
    0 5 -9 8075.2
    0 -5 8 15874.4
    0 5 -8 15893
    0 -5 7 26593.8
    0 5 -7 26816.4
    0 -5 6 1149.64
    0 5 -6 783.857
    0 -5 5 7239.6
    0 5 -5 7752.64
    0 5 -4 22707.7
    0 -5 4 22448.1
    0 -5 3 644.49
    0 5 -3 594.885
    0 -5 2 195.439
    0 5 -2 128.777
    0 -5 1 24852.2
    0 5 -1 26206.3
    0 -5 1 25135.4
    0 -5 0 197.442
    0 -5 0 234.908
    0 -5 -1 8281.86
    0 -5 -2 1768.58
    0 -5 -3 52629.8
    0 5 3 52601.9
    0 5 4 6855.11
    0 -5 -4 7459.51
    0 5 5 5949.97
    0 -5 -5 6639.88
    0 5 6 -157.792
    0 -5 -6 -97.4594
    0 5 7 2487.41
    0 -5 -7 2097.47
    0 5 7 2519.54
    0 5 8 4543.45
    0 -5 -8 4992.65
    0 5 8 4789.16
    0 -5 -9 6582.72
    0 5 9 6528.04
    0 5 10 2097.64
    0 -5 -10 1932.45
    0 5 11 1553.22
    0 -5 -11 1229.99
    0 5 12 -42.8102
    0 -5 -12 254.513
    0 -5 -13 5147.98
    0 5 13 4097.44
    0 -5 -14 65.3213
    0 5 14 97.3086
    0 -5 -15 2982.8
    0 5 15 2797.95
    0 6 -19 -175.341
    0 6 -18 1011.5
    0 6 -18 553.573
    0 6 -17 3019.7
    0 6 -16 2577.49
    0 6 -15 1292.99
    0 -6 14 4085.19
    0 6 -14 4510.65
    0 6 -13 20342.1
    0 -6 13 20174.2
    0 6 -12 14695.1
    0 -6 12 14639.1
    0 -6 11 3216.44
    0 6 -11 3361.28
    0 -6 10 4240.96
    0 6 -10 4347.05
    0 6 -9 9733.55
    0 -6 9 10084.6
    0 -6 8 9985.47
    0 6 -8 10254.1
    0 -6 7 3915.7
    0 6 -7 3872.7
    0 6 -6 12742.4
    0 -6 6 11990
    0 -6 5 589.438
    0 6 -5 665.408
    0 6 -4 35397.6
    0 -6 4 34411.7
    0 6 -3 3165.69
    0 -6 3 2985.01
    0 -6 2 60087.7
    0 6 -2 59596.2
    0 -6 1 2466.86
    0 6 -1 2425.31
    0 -6 1 2269.27
    0 -6 0 9730.43
    0 -6 0 9660.15
    0 -6 -1 4494.56
    0 -6 -2 6926.23
    0 -6 -3 8212.59
    0 6 3 7938.38
    0 -6 -4 590.335
    0 6 4 717.049
    0 -6 -5 6120.52
    0 6 5 6305.32
    0 -6 -6 49180.5
    0 6 6 48796.5
    0 6 7 116.183
    0 6 7 157.506
    0 -6 -7 85.3289
    0 -6 -8 2796.86
    0 6 8 2845.65
    0 6 9 8033.27
    0 -6 -9 8049.04
    0 -6 -10 7706.03
    0 6 10 8617.45
    0 6 11 3142.82
    0 -6 -11 2496.73
    0 -6 -12 -93.7339
    0 6 12 263.918
    0 -6 -13 269.577
    0 6 13 23.586
    0 -6 -14 525.851
    0 6 14 378.092
    0 7 -19 291.584
    0 7 -18 -175.883
    0 7 -17 1502.11
    0 7 -16 20.6005
    0 7 -15 1836.02
    0 -7 14 2296.44
    0 7 -14 2430.71
    0 7 -13 1288.77
    0 -7 13 1309.79
    0 7 -12 4685.46
    0 -7 12 5230.53
    0 7 -11 90.7554
    0 -7 11 211.867
    0 -7 10 18830.5
    0 7 -10 19299.2
    0 7 -9 2209.51
    0 -7 9 2110.13
    0 7 -8 3847.9
    0 -7 8 3806.8
    0 7 -7 3222.77
    0 -7 7 2893.19
    0 7 -6 4363.08
    0 -7 6 4554.68
    0 -7 5 13763.6
    0 7 -5 13264.8
    0 7 -4 13174.9
    0 -7 4 12796.1
    0 7 -3 167.926
    0 -7 3 152.144
    0 -7 2 7412.72
    0 7 -2 7402.34
    0 -7 1 830.454
    0 7 -1 715.616
    0 -7 1 770.135
    0 -7 0 26739
    0 -7 -1 441.53
    0 -7 -2 21664.9
    0 -7 -3 950.568
    0 7 3 1198.03
    0 -7 -4 27974.2
    0 7 4 28969.8
    0 -7 -5 16057
    0 7 5 15980.2
    0 7 6 -48.9266
    0 -7 -6 192.049
    0 -7 -7 133.758
    0 7 7 59.3619
    0 7 8 143.345
    0 -7 -8 111.52
    0 -7 -9 4914.06
    0 7 9 5116.58
    0 -7 -10 1239.38
    0 7 10 1544.98
    0 7 11 18526.5
    0 -7 -11 17639.6
    0 -7 -12 7931.13
    0 7 12 7399.58
    0 -7 -13 1971.44
    0 7 13 2209.84
    0 7 14 1003.68
    0 -7 -14 975.885
    0 8 -18 146.488
    0 8 -17 363.276
    0 8 -16 69.7133
    0 8 -15 7289.06
    0 -8 14 126.291
    0 8 -14 76.8581
    0 8 -13 549.633
    0 -8 13 698.526
    0 8 -12 280.573
    0 -8 12 355.24
    0 8 -11 2187.99
    0 -8 11 2003.72
    0 8 -10 3713.43
    0 -8 10 3477.38
    0 -8 9 5136.45
    0 8 -9 5622.21
    0 8 -8 5982.99
    0 -8 8 5882.21
    0 -8 7 3222.53
    0 8 -7 2988.18
    0 -8 6 24017
    0 8 -6 24164
    0 8 -5 8689.24
    0 -8 5 8537
    0 -8 4 887.708
    0 8 -4 1036.31
    0 8 -3 15308.4
    0 -8 3 15510.1
    0 -8 2 2124.7
    0 8 -2 2322.32
    0 -8 1 2653.57
    0 8 -1 2658.7
    0 -8 0 2310.11
    0 -8 -1 17487.7
    0 -8 -2 1700.87
    0 8 3 17716.4
    0 -8 -3 16818
    0 8 4 1690.35
    0 -8 -4 1066.59
    0 8 5 -137.329
    0 -8 -5 177.51
    0 8 6 9712.16
    0 -8 -6 9457.22
    0 -8 -7 2411.43
    0 8 7 1790.9
    0 -8 -8 9531.73
    0 8 8 9280.43
    0 -8 -9 183.55
    0 8 9 673.751
    0 8 10 13521.2
    0 -8 -10 13289.6
    0 8 11 579.436
    0 -8 -11 -66.6013
    0 -8 -12 587.135
    0 8 12 -194.422
    0 -8 -13 799.508
    0 8 13 1109.64
    0 9 -18 293.586
    0 9 -17 894.244
    0 9 -16 2022.41
    0 9 -15 1659.7
    0 -9 14 2755.55
    0 9 -14 3065.39
    0 9 -13 32922.3
    0 -9 13 31273.5
    0 9 -12 10899.9
    0 -9 12 10711.7
    0 9 -11 38076.4
    0 -9 11 40086.6
    0 9 -10 823.421
    0 -9 10 817.088
    0 9 -9 3265.65
    0 -9 9 3913.52
    0 -9 8 275.306
    0 9 -8 203.783
    0 9 -7 20893.4
    0 -9 7 20963
    0 9 -6 3173.22
    0 -9 6 3000.22
    0 -9 5 294.41
    0 9 -5 555.036
    0 -9 4 7290.88
    0 9 -4 7553.16
    0 -9 3 3140.09
    0 9 -3 3776.61
    0 9 -2 9542.99
    0 9 -1 37.0522
    0 -9 0 2247.14
    0 9 0 2543.7
    0 -9 -1 31375.1
    0 -9 -2 2621.53
    0 -9 -3 3460.05
    0 9 3 3703.39
    0 -9 -4 4008.19
    0 9 4 4233.91
    0 -9 -5 140.251
    0 9 5 -17.8006
    0 9 6 5515.27
    0 -9 -6 6028.59
    0 -9 -7 1117.32
    0 9 7 1102.21
    0 9 8 1162.2
    0 -9 -8 895.38
    0 -9 -9 1299.1
    0 9 9 1418.4
    0 9 10 1629.22
    0 -9 -10 984.457
    0 -9 -11 1184.05
    0 10 -17 2506.02
    0 10 -16 1072.77
    0 10 -15 1779.03
    0 10 -14 118.344
    0 -10 13 4923.89
    0 10 -13 5698.49
    0 -10 12 16999.7
    0 10 -12 15518.1
    0 -10 11 211.692
    0 10 -11 211.617
    0 10 -10 11877.8
    0 -10 10 11021.6
    0 10 -9 5233.13
    0 -10 9 4848.53
    0 10 -8 26749.4
    0 -10 8 26322.2
    0 -10 7 18423
    0 10 -7 19208.7
    0 -10 6 41.474
    0 10 -6 21.1835
    0 -10 5 126.686
    0 10 -5 485.484
    0 -10 4 5694.06
    0 10 -4 5688.6
    0 10 -3 3903.38
    0 10 -2 11041.5
    0 10 -1 502.343
    0 -10 0 400.159
    0 10 0 557.815
    0 -10 -1 433.808
    0 10 2 3837.62
    0 -10 -2 3255.2
    0 -10 -3 -32.05
    0 10 3 125.701
    0 -10 -4 1261.73
    0 10 4 1222.24
    0 10 5 106.279
    0 -10 -5 272.083
    0 10 6 -28.2094
    0 -10 -6 127.232
    0 -10 -7 9017.39
    0 -10 -8 1325.41
    0 -10 -9 3643.05
    0 -10 -10 541.612
    0 11 -16 935.729
    0 11 -15 850.266
    0 11 -14 2050.95
    0 11 -13 1598.77
    0 -11 12 87.8678
    0 11 -12 134.677
    0 11 -11 6548.82
    0 -11 11 6257.78
    0 11 -10 112.296
    0 -11 10 458.891
    0 11 -9 8637.76
    0 -11 9 8020.78
    0 -11 8 -10.1311
    0 11 -8 -31.1595
    0 11 -7 1115.55
    0 -11 7 848.719
    0 11 -6 -17.0995
    0 -11 6 -200.207
    0 11 -5 1663.68
    0 11 -4 2919.85
    0 11 -3 -184.726
    0 11 -2 165.555
    0 11 -1 2937.56
    0 11 0 148.024
    0 -11 -1 1714.67
    0 11 1 1366.62
    0 -11 -2 1041.96
    0 -11 -3 644.46
    0 -11 -4 422.222
    0 -11 -5 3096.14
    0 -11 -6 -94.1056
    0 -11 -7 1657.92
    0 -11 -8 79.4314
    0 12 -15 31.8207
    0 12 -14 1616.89
    0 12 -13 923.521
    0 12 -12 13015.3
    0 12 -11 617.128
    0 12 -10 787.601
    0 12 -9 685.698
    0 12 -8 8977.73
    0 12 -7 876.16
    0 12 -6 174.852
    0 12 -5 1036.7
    0 12 -4 419.761
    0 12 -3 2146.24
    0 12 -2 1483.83
    0 12 -1 18442.8
    0 12 0 4375.73
    0 12 1 2738.17
    0 12 2 1009.09
    0 -12 -2 1392.45
    0 -12 -3 10661.6
    0 -12 -4 1046.33
    0 -12 -5 8381.7
    0 -12 -6 133.151
    0 -12 -7 1560.58
    0 13 -14 -68.8264
    0 13 -13 631.907
    0 13 -12 1530.59
    0 13 -11 10340.3
    0 13 -10 8832.04
    0 13 -9 5326.18
    0 13 -8 4225.7
    0 13 -7 5594
    0 13 -6 5660.48
    0 13 -5 508.813
    0 13 -4 15535.9
    0 13 -3 3005.4
    0 13 -2 23372
    0 13 -1 8362.81
    0 13 0 15139.8
    0 13 1 2673.79
    0 13 2 617.845
    0 13 3 682.631
    0 -13 -3 991.407
    0 -13 -4 -16.9851
    0 13 4 -99.057
    0 14 -12 2322.12
    0 14 -11 476.986
    0 14 -10 13186.1
    0 14 -9 1412
    0 14 -8 14065.1
    0 14 -7 638.377
    0 14 -6 1463.3
    0 14 -5 202.917
    0 14 -4 510.956
    0 14 -3 98.37
    0 14 -2 3034.22
    0 14 -1 6588.14
    0 14 0 646.604
    0 14 1 1512.83
    0 14 2 -115.667
    0 15 -9 1024.38
    0 15 -8 1265.95
    0 15 -7 139.832
    0 15 -6 210.646
    0 15 -5 253.497
    0 15 -4 1002.52
    0 15 -3 1722.54
    0 15 -2 137.687
    -1 15 -1 470.361
    -1 15 -2 4510.12
    -1 15 -3 -162.214
    -1 15 -4 -39.7213
    -1 15 -5 202.962
    -1 15 -6 3437.5
    -1 15 -7 1821.71
    -1 15 -8 1258.47
    -1 15 -9 9444.08
    -1 14 3 3317.4
    -1 14 2 864.9
    -1 14 1 231.336
    -1 14 0 -23.3276
    -1 14 -1 3344.2
    -1 14 -2 18427.9
    -1 14 -3 1801.83
    -1 14 -4 6721.59
    -1 14 -5 24.1132
    -1 14 -6 2247.47
    -1 14 -7 418.834
    -1 14 -8 7231.7
    -1 14 -9 427.327
    -1 14 -10 2640.76
    -1 14 -11 21.0087
    -1 14 -12 139.888
    1 -13 -5 4869.7
    -1 13 5 4275.66
    -1 13 4 2486.44
    -1 13 3 3067.14
    -1 13 2 12830.7
    -1 13 1 786.257
    -1 13 0 8442.84
    -1 13 -1 2459.6
    -1 13 -2 11803.3
    -1 13 -3 636.196
    -1 13 -4 1460.19
    -1 13 -5 1829.63
    -1 13 -6 251.409
    -1 13 -7 376.4
    -1 13 -8 959.78
    -1 13 -9 6254.89
    -1 13 -10 104.048
    -1 13 -11 15232.5
    -1 13 -12 -4.7697
    -1 13 -13 508.198
    1 -12 -8 722.944
    1 -12 -7 3179.7
    1 -12 -6 100.283
    1 -12 -5 6969.97
    1 -12 -4 463.338
    -1 12 3 11461
    1 -12 -3 11471
    -1 12 2 163.666
    -1 12 1 62.3953
    -1 12 0 -55.6967
    -1 12 -1 3530.87
    -1 12 -2 671.674
    -1 12 -3 456.853
    -1 12 -4 6403.45
    -1 12 -5 5470.7
    -1 12 -6 3392.54
    -1 12 -7 1595.16
    -1 12 -8 1457.36
    -1 12 -9 525.943
    -1 12 -10 86.9476
    -1 12 -11 136.538
    -1 12 -12 778.462
    -1 12 -13 295.347
    -1 12 -14 21.0185
    -1 12 -15 292.4
    1 -11 -9 524.948
    1 -11 -8 -207.292
    1 -11 -7 -316.003
    1 -11 -6 2644.49
    1 -11 -5 187.273
    -1 11 5 -23.8401
    -1 11 4 4196.19
    1 -11 -4 3848.18
    1 -11 -3 239.233
    -1 11 3 666.144
    -1 11 2 71.7004
    1 -11 -2 178.025
    -1 11 1 675.881
    -1 11 0 350.929
    -1 11 -1 299.727
    -1 11 -2 951.147
    -1 11 -3 9506.91
    -1 11 -4 311.82
    -1 11 -5 -82.4059
    -1 11 -6 87.7976
    -1 11 -7 1944.56
    -1 11 -8 5185.27
    -1 11 -9 7702.18
    -1 11 -10 1849.21
    -1 11 -11 291.56
    -1 11 -12 232.323
    -1 11 -13 50.4638
    -1 11 -14 -209.297
    -1 11 -15 371.784
    -1 11 -16 1169.61
    1 -10 -10 9.33715
    -1 10 9 262.189
    1 -10 -9 62.2676
    -1 10 8 -289.592
    1 -10 -8 -140.753
    -1 10 7 3472.77
    1 -10 -7 3382.16
    1 -10 -6 -54.4241
    -1 10 6 174.521
    -1 10 5 927.999
    1 -10 -5 867.162
    1 -10 -4 5216.31
    -1 10 4 5477.64
    1 -10 -3 11499.4
    1 -10 -2 17631.7
    1 -10 -1 21289.6
    -1 10 1 22221.8
    -1 10 0 464.443
    -1 10 -1 24262
    -1 10 -2 3087.03
    -1 10 -3 19302.2
    -1 10 -4 4747.9
    -1 10 -5 604.319
    -1 10 -6 824.176
    -1 10 -7 123.389
    -1 10 -8 17578.6
    -1 10 -9 825.132
    -1 10 -10 11051.3
    -1 10 -11 1616.58
    -1 10 -12 10863
    -1 10 -13 1575.32
    -1 10 -14 8370.31
    -1 10 -15 2515.11
    -1 10 -16 2254.23
    -1 9 12 749.032
    1 -9 -11 1601.13
    -1 9 11 1894.26
    1 -9 -10 1770.06
    -1 9 10 1888.94
    -1 9 9 608.137
    1 -9 -9 564.722
    1 -9 -8 4154.03
    -1 9 8 4073.36
    1 -9 -7 681.452
    -1 9 7 478.67
    1 -9 -6 12239
    -1 9 6 12236
    1 -9 -5 3180.23
    -1 9 5 3311.07
    1 -9 -4 4388.56
    -1 9 4 4317.19
    1 -9 -3 6133.96
    1 -9 -2 9714.93
    -1 9 1 8499.18
    1 -9 -1 8710.28
    -1 9 0 12315
    -1 9 -1 4648.05
    -1 9 -2 1385.28
    -1 9 -3 7283.48
    -1 9 -4 10463.2
    -1 9 -5 41446.5
    -1 9 -6 8528.4
    -1 9 -7 15515
    -1 9 -8 2574.1
    -1 9 -9 13357.2
    -1 9 -10 1357.44
    -1 9 -11 4695.07
    -1 9 -12 471.712
    -1 9 -13 950.202
    -1 9 -14 3496.57
    -1 9 -15 3228.74
    -1 9 -16 347.721
    -1 9 -17 555.002
    -1 8 13 637.967
    1 -8 -12 6943.25
    -1 8 12 7247.26
    -1 8 11 1020.91
    1 -8 -11 530.847
    1 -8 -10 19443.6
    -1 8 10 19563.4
    1 -8 -9 1976.04
    -1 8 9 2256.45
    1 -8 -8 10946.8
    -1 8 8 11095.4
    -1 8 7 250.502
    1 -8 -7 878.33
    -1 8 7 824.796
    1 -8 -6 20.6286
    -1 8 6 -24.0371
    1 -8 -5 -14.1944
    -1 8 5 -99.8025
    -1 8 4 321.086
    1 -8 -4 188.449
    1 -8 -3 312.684
    1 -8 -2 574.254
    1 -8 -1 48130.9
    -1 8 0 13006.6
    -1 8 -1 36510.5
    -1 8 -2 514.958
    -1 8 -3 4409
    -1 8 -4 8099.49
    -1 8 -5 4858.39
    1 -8 6 3070.25
    -1 8 -6 2876.87
    -1 8 -7 2738.39
    1 -8 7 2578
    -1 8 -8 6011.72
    1 -8 8 6725.59
    -1 8 -9 1634.26
    -1 8 -10 2984.23
    -1 8 -11 1638.17
    -1 8 -12 2699.18
    -1 8 -13 9745.7
    -1 8 -14 1087.81
    -1 8 -15 -3.92761
    -1 8 -16 124.797
    -1 8 -17 -93.3412
    -1 7 14 1348.76
    1 -7 -13 803.837
    -1 7 13 951.366
    1 -7 -12 2646.21
    -1 7 12 2538.59
    1 -7 -11 1211.28
    -1 7 11 1431.24
    1 -7 -10 315.666
    -1 7 10 110.669
    -1 7 9 559.655
    1 -7 -9 496.784
    1 -7 -8 911.879
    -1 7 8 872.698
    -1 7 7 1502.53
    1 -7 -7 1451.99
    -1 7 7 935.2
    1 -7 -6 9075.82
    -1 7 6 8753.75
    1 -7 -5 6965.18
    -1 7 5 6844.99
    -1 7 4 17016.8
    1 -7 -4 17047.4
    1 -7 -3 4885.08
    1 -7 -2 2938.83
    1 -7 -1 10955.6
    -1 7 0 44.7971
    1 -7 0 -40.3499
    -1 7 -1 1899.42
    -1 7 -2 9222.51
    -1 7 -3 62.3965
    1 -7 4 223.637
    -1 7 -4 148.592
    1 -7 5 16044.9
    -1 7 -5 16457.8
    1 -7 6 186.777
    -1 7 -6 255.197
    1 -7 7 16275.1
    -1 7 -7 16225
    -1 7 -8 2296.05
    1 -7 8 2627.51
    -1 7 -9 16334.8
    1 -7 9 15447.4
    -1 7 -10 1844.14
    -1 7 -11 12148.1
    -1 7 -12 4346.54
    -1 7 -13 545.832
    -1 7 -14 6.23627
    -1 7 -15 4670.39
    -1 7 -16 50.5889
    -1 7 -17 5823.41
    -1 7 -18 318.963
    -1 7 -18 488.913
    -1 6 14 -368.714
    -1 6 13 2460.88
    1 -6 -13 1882.17
    -1 6 12 182.083
    1 -6 -12 296.486
    1 -6 -11 3344.95
    -1 6 11 3864.21
    1 -6 -10 619.147
    -1 6 10 658.248
    -1 6 9 5106.04
    1 -6 -9 5366.19
    -1 6 8 8079.11
    1 -6 -8 8888.21
    -1 6 8 8346.13
    1 -6 -7 2468.85
    -1 6 7 2666.52
    -1 6 7 2436.05
    -1 6 6 907.181
    -1 6 6 695.645
    1 -6 -6 1171.93
    1 -6 -5 4204.49
    -1 6 5 4229.97
    -1 6 4 24068.8
    1 -6 -4 24304.4
    1 -6 -3 1996.56
    1 -6 -2 22652.9
    1 -6 -1 456.524
    1 -6 0 2556.14
    -1 6 0 2394.57
    -1 6 -1 9789.75
    -1 6 -2 6011.48
    -1 6 -3 41974.3
    1 -6 4 9784.25
    -1 6 -4 9500.72
    1 -6 5 1671.03
    -1 6 -5 1976
    -1 6 -6 1296.8
    1 -6 6 1192.1
    1 -6 7 38682
    -1 6 -7 37854.6
    1 -6 8 17256.9
    -1 6 -8 16810.9
    -1 6 -9 16301.6
    1 -6 9 15965
    -1 6 -10 33502.9
    -1 6 -11 25780
    -1 6 -12 3060.85
    -1 6 -13 2796.92
    -1 6 -14 284.228
    -1 6 -15 83.9017
    -1 6 -16 1267.97
    -1 6 -17 659.82
    -1 6 -17 433.736
    -1 6 -18 6946.4
    -1 5 15 -466.66
    -1 5 14 -126.943
    1 -5 -14 -77.0567
    1 -5 -13 6.58975
    -1 5 13 412.279
    -1 5 12 996.563
    1 -5 -12 1052.8
    1 -5 -11 14286.3
    -1 5 11 15073.6
    1 -5 -10 6399.86
    -1 5 10 6101
    -1 5 9 35925.3
    1 -5 -9 37392.3
    -1 5 8 2499.05
    -1 5 8 2546.05
    1 -5 -8 2718.47
    1 -5 -7 4534.23
    -1 5 7 4177.05
    -1 5 7 3967.09
    -1 5 6 2809.51
    -1 5 6 2683.7
    1 -5 -6 2433.63
    -1 5 5 10287.5
    1 -5 -5 10280.1
    -1 5 4 -111.04
    1 -5 -4 29.9399
    1 -5 -3 52260.9
    1 -5 -2 23058.9
    1 -5 -1 452.147
    1 -5 0 18392.9
    -1 5 0 18743.4
    -1 5 -1 17458.6
    -1 5 -2 62233.4
    1 -5 3 20974.8
    -1 5 -3 21006.7
    -1 5 -4 62858.7
    1 -5 4 63242.8
    1 -5 5 547.349
    -1 5 -5 666.966
    -1 5 -6 3399.43
    1 -5 6 3338.42
    1 -5 7 10930.9
    -1 5 -7 10883.8
    -1 5 -8 11913.3
    1 -5 8 11648.7
    -1 5 -9 4137.21
    1 -5 9 4203.39
    -1 5 -10 11239.7
    -1 5 -11 9169.41
    -1 5 -12 1486.17
    -1 5 -13 -1.59918
    -1 5 -14 74.6182
    -1 5 -15 10427.9
    -1 5 -16 202.517
    -1 5 -16 -110.375
    -1 5 -17 3597.27
    -1 5 -18 29.296
    -1 4 16 2935.14
    1 -4 -15 986.942
    -1 4 15 1207.89
    1 -4 -14 656.831
    -1 4 14 509.3
    1 -4 -13 2156.62
    -1 4 13 2006.22
    1 -4 -12 6804.75
    -1 4 12 7078.3
    -1 4 11 5171.61
    1 -4 -11 4550.81
    1 -4 -10 9686.66
    -1 4 10 9727.99
    -1 4 9 7317
    1 -4 -9 7883.23
    -1 4 9 8505.43
    -1 4 8 15769.9
    -1 4 8 16718.5
    1 -4 -8 17242.7
    -1 4 7 7484.16
    -1 4 7 7559.59
    1 -4 -7 7556.12
    1 -4 -6 2471.23
    -1 4 6 2269.42
    -1 4 6 2572.45
    -1 4 5 18239.9
    -1 4 5 18599.4
    1 -4 -5 19341.3
    -1 4 4 20595.2
    1 -4 -4 20994
    1 -4 -3 243.225
    1 -4 -2 164531
    1 -4 -1 162.001
    1 -4 0 38767.7
    -1 4 0 39827.5
    -1 4 -1 13236.3
    -1 4 -2 1995.89
    -1 4 -3 13390.8
    1 -4 3 13309.9
    -1 4 -4 6726.53
    1 -4 4 7214.29
    -1 4 -5 705.939
    1 -4 5 790.161
    -1 4 -6 240.448
    1 -4 6 106.865
    -1 4 -7 615.209
    1 -4 7 445.819
    -1 4 -8 26.983
    1 -4 8 -41.4216
    -1 4 -9 908.705
    -1 4 -10 5296.11
    -1 4 -11 11340.4
    -1 4 -12 -76.2202
    -1 4 -13 298.904
    -1 4 -14 234.882
    -1 4 -14 125.298
    -1 4 -15 3298.78
    -1 4 -16 994.307
    -1 4 -17 145.228
    -1 4 -18 -252.633
    -1 3 16 4405.15
    -1 3 15 2152.43
    1 -3 -15 2612.96
    1 -3 -14 281.512
    -1 3 14 98.4744
    -1 3 13 2668.42
    1 -3 -13 2866.98
    -1 3 12 2780.9
    1 -3 -12 2507.79
    1 -3 -11 225.893
    -1 3 11 537.886
    1 -3 -10 1346.83
    -1 3 10 1515.26
    -1 3 9 15608.9
    1 -3 -9 20048.2
    -1 3 9 19723.2
    -1 3 8 1997.8
    -1 3 8 1833.62
    -1 3 8 1614.64
    1 -3 -8 1791.49
    -1 3 7 36420.4
    -1 3 7 36250.6
    1 -3 -7 37638
    -1 3 6 9412.18
    -1 3 6 9949.49
    1 -3 -6 9941.52
    1 -3 -5 8936.11
    -1 3 5 8717.76
    -1 3 5 8594.22
    -1 3 4 17393.3
    1 -3 -4 17647.2
    -1 3 4 18142.6
    1 -3 -3 83749.2
    1 -3 -2 1386.13
    -1 3 2 1428.73
    1 -3 -1 28753.4
    -1 3 1 29548.4
    -1 3 0 135864
    -1 3 0 139640
    -1 3 -1 2480.92
    -1 3 -2 72445
    -1 3 -3 11610.4
    1 -3 3 12439.2
    -1 3 -4 970.611
    1 -3 4 284.593
    -1 3 -5 265.767
    1 -3 5 161.146
    -1 3 -6 906.226
    1 -3 6 739.537
    1 -3 7 26761.9
    -1 3 -7 25852.4
    1 -3 8 682.521
    -1 3 -8 845.168
    1 -3 9 39531.3
    -1 3 -9 39216.7
    1 -3 10 5865.85
    -1 3 -10 5659.44
    1 -3 11 34684.5
    -1 3 -11 35889.4
    1 -3 12 17202.1
    -1 3 -12 17936.5
    -1 3 -12 17203.5
    1 -3 13 617.839
    -1 3 -13 -9.7506
    -1 3 -14 16577.7
    1 -3 14 15781.9
    -1 3 -15 2201.49
    -1 3 -16 2009.32
    -1 3 -17 -44.3623
    -1 3 -18 3729.95
    -1 2 17 -169.918
    -1 2 16 217.95
    1 -2 -16 204.503
    -1 2 15 2081.36
    1 -2 -15 2465.65
    1 -2 -14 2070.02
    -1 2 14 1544
    -1 2 13 5302.23
    1 -2 -13 5180.01
    -1 2 12 6971.38
    1 -2 -12 7101.91
    1 -2 -11 1082.94
    -1 2 11 1297.05
    1 -2 -10 50083.3
    -1 2 10 43286.7
    -1 2 10 51029.1
    1 -2 -9 587.217
    -1 2 9 508.419
    -1 2 9 450.595
    -1 2 8 8283.2
    -1 2 8 9480.06
    1 -2 -8 9905.3
    -1 2 7 3505.72
    1 -2 -7 3494.94
    -1 2 7 3566.78
    -1 2 6 -22.5582
    -1 2 6 119.102
    1 -2 -6 103.126
    1 -2 -5 120.768
    -1 2 5 247.426
    -1 2 5 97.1828
    -1 2 4 70173.2
    1 -2 -4 71836.2
    -1 2 4 71991.4
    1 -2 -3 21287.7
    -1 2 3 22065.7
    -1 2 3 23250
    -1 2 2 2098.09
    1 -2 -2 2227.39
    1 -2 -1 413.499
    -1 2 1 379.953
    -1 2 0 220642
    -1 2 0 222687
    -1 2 -1 19364.6
    -1 2 -2 18007.2
    -1 2 -3 9101.69
    -1 2 -3 9435.95
    -1 2 -4 38742.8
    -1 2 -4 40266.5
    -1 2 -5 424.633
    1 -2 5 344.393
    -1 2 -5 354.441
    -1 2 -6 507.606
    -1 2 -6 470.717
    1 -2 6 621.924
    -1 2 -7 40428.7
    1 -2 7 38043.7
    -1 2 -7 39002.9
    1 -2 8 88.0895
    -1 2 -8 -4.94723
    -1 2 -8 155.175
    -1 2 -9 45074.8
    1 -2 9 46250.8
    -1 2 -9 47670.5
    1 -2 10 31476.7
    -1 2 -10 31008
    -1 2 -10 31357.7
    -1 2 -10 25432.7
    -1 2 -11 4754.81
    1 -2 11 4709.65
    -1 2 -12 319.828
    1 -2 12 745.699
    -1 2 -13 6043.11
    1 -2 13 5736.21
    -1 2 -14 15893.7
    1 -2 14 15684.8
    -1 2 -15 10680.4
    1 -2 15 11358.1
    1 -2 16 4203.85
    -1 2 -16 4059.64
    -1 2 -17 3.44021
    -1 2 -18 3125.26
    -1 1 17 251.098
    1 -1 -17 423.357
    1 -1 -16 1010.91
    -1 1 16 875.605
    -1 1 15 7701.17
    1 -1 -15 7938.72
    1 -1 -14 7708.14
    -1 1 14 7521.84
    1 -1 -13 3550.15
    -1 1 13 2548.22
    -1 1 12 2323.1
    1 -1 -12 2796.2
    -1 1 11 5040.34
    1 -1 -11 4227.53
    -1 1 10 28591.7
    -1 1 10 30420.7
    1 -1 -10 29638.3
    1 -1 -9 3897.33
    -1 1 9 4729.47
    -1 1 9 4489.97
    1 -1 -8 9717.55
    -1 1 8 9259.75
    -1 1 8 10025.9
    -1 1 7 906.696
    1 -1 -7 1325.69
    -1 1 7 1108.14
    -1 1 6 37115.4
    1 -1 -6 36709.5
    -1 1 6 35253.5
    1 -1 -5 4336.86
    1 -1 -5 4252.18
    -1 1 5 4082.3
    -1 1 5 3989.39
    -1 1 4 4642.02
    -1 1 4 5411.18
    -1 1 4 5125.2
    1 -1 -4 5546.72
    1 -1 -4 5596.58
    1 -1 -3 6121.21
    -1 1 3 6164.23
    -1 1 3 5916.88
    1 -1 -3 6647.36
    -1 1 3 6417.07
    -1 1 2 1259.06
    1 -1 -2 1401.83
    -1 1 2 1576.94
    1 -1 -2 1563.52
    -1 1 1 114898
    -1 1 1 109995
    1 -1 -1 111104
    -1 1 0 11060
    -1 1 0 11377.8
    -1 1 -1 46754.4
    -1 1 -2 5775.91
    -1 1 -3 126026
    -1 1 -3 124451
    1 -1 3 122291
    1 -1 4 22585.2
    -1 1 -4 23008
    -1 1 -4 23494.9
    -1 1 -5 3477.57
    1 -1 5 3329
    -1 1 -5 3834.62
    1 -1 6 154.483
    -1 1 -6 65.6006
    -1 1 -6 -18.2822
    -1 1 -7 6309.86
    1 -1 7 7090.26
    -1 1 -7 7230.98
    -1 1 -7 6954.08
    1 -1 8 2261.38
    -1 1 -8 2321.81
    -1 1 -9 2287.68
    1 -1 9 2218.54
    -1 1 -10 53924.2
    1 -1 10 52932.1
    1 -1 11 16639.9
    -1 1 -11 17677.9
    -1 1 -12 1126.98
    1 -1 12 741.973
    1 -1 13 1217.61
    -1 1 -13 1164.7
    1 -1 14 10905.2
    -1 1 -14 10594.1
    -1 1 -15 1062.45
    1 -1 15 1535.92
    -1 1 -16 2344.91
    1 -1 16 3477.34
    -1 1 -17 -62.3814
    1 -1 17 193.48
    -1 1 -18 182.966
    -1 0 17 4242.74
    1 0 -17 4887.74
    1 0 -16 -26.519
    -1 0 16 147.55
    1 0 -15 2601.27
    -1 0 15 2752.96
    -1 0 14 949.421
    1 0 -14 941.289
    1 0 -13 3248.59
    -1 0 13 2714.46
    -1 0 12 1207.87
    1 0 -12 1216.45
    1 0 -11 1166.01
    -1 0 11 224.1
    -1 0 11 1108.05
    -1 0 10 3120.35
    1 0 -10 2455.42
    -1 0 10 2865.42
    1 0 -9 5170.56
    -1 0 9 5341.02
    -1 0 9 4680.89
    1 0 -9 4360.5
    1 0 -8 16813.4
    -1 0 8 17530.9
    1 0 -8 16421.1
    -1 0 8 16730.7
    1 0 -7 759.718
    1 0 -7 840.987
    -1 0 7 928.676
    -1 0 7 863.074
    1 0 -6 20281.1
    -1 0 6 20238.6
    1 0 -6 20632.8
    -1 0 6 19993
    -1 0 5 593.831
    -1 0 5 516.648
    1 0 -5 534.631
    1 0 -5 535.695
    -1 0 4 28865.3
    -1 0 4 27924.6
    -1 0 4 29224.4
    1 0 -4 27734.2
    1 0 -4 27757.1
    1 0 -4 28401.6
    -1 0 3 37750.6
    1 0 -3 37541.3
    1 0 -3 37488.9
    -1 0 3 37130.1
    -1 0 3 37014.1
    -1 0 2 174615
    1 0 -2 170903
    -1 0 2 172997
    -1 0 2 174336
    -1 0 1 346.01
    -1 0 0 87685.9
    -1 0 0 87084.4
    1 0 1 4017.24
    -1 0 -1 4207.46
    -1 0 -1 4017.71
    1 0 2 92930.8
    -1 0 -2 95330.8
    -1 0 -3 224.005
    1 0 3 -134.211
    1 0 4 16267.4
    -1 0 -4 16020.7
    1 0 5 121443
    -1 0 -5 123437
    -1 0 -6 356.38
    1 0 6 -746.225
    -1 0 -7 18212.5
    1 0 7 17933.9
    -1 0 -8 5902.27
    1 0 8 6083.78
    -1 0 -9 2294.55
    1 0 9 1830.22
    -1 0 -10 10968.8
    1 0 10 11460.7
    1 0 11 928.448
    -1 0 -11 983.05
    1 0 12 218.365
    -1 0 -12 -25.8601
    -1 0 -13 7986.84
    1 0 13 7333.69
    -1 0 -14 1492.86
    1 0 14 1386.89
    1 0 15 3371.6
    -1 0 -15 2988.74
    -1 0 -16 725.919
    1 0 16 1119.7
    -1 0 -17 -28.5493
    1 0 17 651.799
    -1 0 -18 365.731
    1 1 -18 -20.77
    -1 -1 18 396.365
    1 1 -17 790.882
    -1 -1 17 1553.82
    -1 -1 16 614.619
    1 1 -16 1221.59
    1 1 -15 1125.04
    -1 -1 15 885.213
    1 1 -14 3610.23
    -1 -1 14 3509.86
    1 1 -13 23174
    -1 -1 13 20637.5
    -1 -1 12 19483.2
    -1 -1 12 19586.3
    1 1 -12 20020
    1 1 -11 43.9312
    -1 -1 11 2.7503
    -1 -1 11 -104.772
    -1 -1 10 27529
    1 1 -10 26825.6
    1 1 -10 25734.8
    -1 -1 10 25938.7
    1 1 -9 6791.21
    1 1 -9 7431.61
    -1 -1 9 7447.1
    1 1 -9 7662.97
    -1 -1 9 6862.84
    1 1 -8 884.483
    -1 -1 8 1112.2
    1 1 -8 1035.27
    -1 -1 8 912.686
    1 1 -7 66033.7
    1 1 -7 63851.2
    -1 -1 7 65584.7
    -1 -1 7 63048.1
    1 1 -6 180.894
    1 1 -6 139.418
    -1 -1 6 40.6723
    -1 -1 6 86.2379
    1 1 -5 52691.2
    -1 -1 5 50534.1
    1 1 -5 51281.5
    -1 -1 5 54764.9
    -1 -1 5 51409.7
    1 1 -4 24889.7
    -1 -1 4 24004.9
    1 1 -4 22852.4
    1 1 -4 23378.2
    -1 -1 4 24288.6
    -1 -1 4 23216.3
    -1 -1 3 472548
    -1 -1 3 477863
    1 1 -3 471245
    -1 -1 3 480956
    1 1 -3 500449
    1 1 -3 484587
    -1 -1 2 10210.6
    -1 -1 2 10877.7
    1 1 -2 10887
    -1 -1 2 10428.6
    -1 -1 2 10801.9
    1 1 -2 10700
    -1 -1 1 375.837
    -1 -1 1 351.069
    -1 -1 1 434.653
    -1 -1 0 56.9929
    1 1 0 -6.07676
    -1 -1 0 144.023
    -1 -1 0 32.9741
    -1 -1 -1 13587.2
    -1 -1 -1 12373.3
    1 1 1 14108.3
    1 1 1 13150.8
    -1 -1 -1 13837.3
    1 1 2 64141.2
    -1 -1 -2 67810.4
    1 1 2 65958.2
    -1 -1 -2 64682
    -1 -1 -3 22555.7
    -1 -1 -3 23744.2
    1 1 3 19881.8
    1 1 3 21978.6
    -1 -1 -4 23654.6
    1 1 4 23156.2
    1 1 5 15148.1
    -1 -1 -5 15587
    -1 -1 -6 1274.7
    1 1 6 1355.48
    -1 -1 -7 2315.96
    1 1 7 2191.87
    -1 -1 -8 341.515
    1 1 8 372.675
    1 1 9 2992.89
    -1 -1 -9 3448.52
    -1 -1 -10 209.271
    1 1 10 -27.8382
    -1 -1 -11 3770.41
    1 1 11 3455.77
    1 1 12 -97.7206
    -1 -1 -12 108.178
    -1 -1 -13 -11.1006
    1 1 13 79.9152
    1 1 14 401.424
    -1 -1 -14 349.462
    -1 -1 -15 472.176
    1 1 15 337.566
    -1 -1 -16 -52.5154
    1 1 16 589.373
    -1 -1 -17 1735.36
    -1 -2 18 1023.12
    1 2 -18 1027.67
    1 2 -17 4007.9
    -1 -2 17 3933.51
    1 2 -16 12810.1
    -1 -2 16 12159.5
    1 2 -15 4.64402
    -1 -2 15 219.784
    1 2 -14 1735.8
    -1 -2 14 1647.21
    -1 -2 13 2178.23
    1 2 -13 2331.36
    1 2 -12 9647.55
    -1 -2 12 8925.93
    -1 -2 12 9322.05
    -1 -2 11 10.4893
    -1 -2 11 321.95
    1 2 -11 156.971
    -1 -2 10 3508.11
    1 2 -10 3228.88
    1 2 -10 3364.28
    -1 -2 10 3319.41
    -1 -2 9 1032.53
    -1 -2 9 784.04
    1 2 -9 942.863
    1 2 -9 826.743
    1 2 -8 39422.7
    -1 -2 8 36802.5
    1 2 -8 38152.2
    -1 -2 8 39152.2
    1 2 -7 80121.9
    -1 -2 7 81475.8
    1 2 -7 82782.2
    -1 -2 7 80186.2
    -1 -2 6 106619
    -1 -2 6 107275
    1 2 -6 107762
    1 2 -6 110712
    1 2 -5 10427.7
    -1 -2 5 9844.24
    -1 -2 5 10093.6
    1 2 -5 9969.67
    1 2 -4 4482.93
    -1 -2 4 4600.18
    1 2 -4 4582.77
    -1 -2 4 4447.4
    -1 -2 4 4284.5
    1 2 -4 4356.72
    1 2 -3 2237.6
    -1 -2 3 1974.98
    -1 -2 3 1969.78
    1 2 -3 1957.88
    -1 -2 3 1853.93
    -1 -2 2 51776.1
    1 2 -2 53431.4
    -1 -2 2 53155.7
    -1 -2 2 51345.6
    1 2 -2 51107.3
    -1 -2 1 32756.7
    -1 -2 1 32658.9
    -1 -2 0 53900.3
    -1 -2 0 53221.9
    1 2 0 55439.8
    1 2 0 53357.5
    -1 -2 -1 124374
    -1 -2 -1 119451
    -1 -2 -1 121620
    1 2 1 124415
    1 2 1 122984
    1 2 2 8269.26
    -1 -2 -2 8436.37
    1 2 2 8055.71
    -1 -2 -2 8713.58
    -1 -2 -2 8745.35
    1 2 3 2299.45
    -1 -2 -3 2311.88
    1 2 3 2254.46
    -1 -2 -3 2417.86
    1 2 4 86369.5
    1 2 4 88037.4
    -1 -2 -4 86965.9
    1 2 5 27209
    -1 -2 -5 26833.6
    1 2 5 22435.2
    1 2 6 26155.1
    -1 -2 -6 25838.1
    1 2 7 15670.3
    -1 -2 -7 15101.5
    1 2 8 55.5905
    -1 -2 -8 244.81
    1 2 9 1548.41
    -1 -2 -9 1623.79
    -1 -2 -10 20609.2
    1 2 10 19544.2
    -1 -2 -11 202.657
    1 2 11 -91.172
    -1 -2 -12 100.094
    1 2 12 102.654
    -1 -2 -13 8176.3
    1 2 13 7833.44
    1 2 14 806.701
    -1 -2 -14 935.279
    -1 -2 -15 8017.65
    1 2 15 6769.48
    -1 -2 -16 1559.3
    1 2 16 1664.56
    -1 -2 -17 60.9328
    1 3 -18 -241.43
    -1 -3 18 827.019
    -1 -3 17 771.348
    1 3 -17 127.837
    -1 -3 16 1156.22
    1 3 -16 620.629
    1 3 -15 711.134
    -1 -3 15 52.3932
    -1 -3 14 3110.15
    1 3 -14 3888.2
    -1 -3 13 408.413
    1 3 -13 -6.80777
    -1 -3 13 47.9727
    -1 -3 12 4514
    1 3 -12 4733.59
    -1 -3 12 4023.9
    -1 -3 11 7794.75
    1 3 -11 8088.18
    -1 -3 11 8141.81
    -1 -3 10 291.838
    -1 -3 10 497.82
    1 3 -10 517.235
    1 3 -9 30992.5
    -1 -3 9 31617.2
    -1 -3 9 29349
    1 3 -8 32009.7
    -1 -3 8 30389.6
    -1 -3 8 31692.2
    -1 -3 7 14572.2
    1 3 -7 15113.7
    -1 -3 7 14906.9
    -1 -3 6 1870.54
    1 3 -6 2032.57
    -1 -3 6 1702.25
    -1 -3 5 179.609
    1 3 -5 49.252
    -1 -3 5 99.7727
    -1 -3 4 7370.63
    1 3 -4 7308.4
    -1 -3 4 7296.83
    1 3 -4 7813.69
    1 3 -3 70395.7
    -1 -3 3 67492.2
    1 3 -3 68482.5
    -1 -3 2 46889.6
    1 3 -2 48003
    -1 -3 2 46740.1
    -1 -3 1 451368
    1 3 -1 466014
    -1 -3 1 451088
    1 3 0 106245
    -1 -3 0 103339
    -1 -3 0 99599.6
    1 3 1 573.35
    -1 -3 -1 445.097
    -1 -3 -1 395.511
    1 3 1 416.745
    -1 -3 -2 1236.25
    1 3 2 1203.9
    1 3 2 1132.35
    -1 -3 -2 1148.1
    1 3 3 479.417
    -1 -3 -3 707.266
    -1 -3 -3 570.468
    1 3 3 650.292
    1 3 4 28187
    1 3 4 27010.9
    -1 -3 -4 27183.4
    1 3 5 8750.29
    -1 -3 -5 8807.26
    1 3 5 9856.12
    1 3 6 10844.7
    -1 -3 -6 10735.3
    1 3 6 9462.98
    1 3 7 10029
    -1 -3 -7 9602.03
    -1 -3 -8 17003.3
    1 3 8 17887.8
    -1 -3 -9 1365.47
    1 3 9 910.467
    1 3 10 14472
    -1 -3 -10 14678.3
    1 3 11 28.5874
    -1 -3 -11 141.627
    1 3 12 5241.88
    -1 -3 -12 5125.72
    -1 -3 -13 100.591
    1 3 13 -278.71
    1 3 14 405.133
    -1 -3 -14 485.531
    -1 -3 -15 781.701
    1 3 15 718.924
    1 3 16 250.458
    -1 -3 -16 53.63
    1 4 -19 2347.15
    1 4 -18 48.8854
    -1 -4 18 1947.07
    1 4 -17 1252.52
    -1 -4 17 1931.47
    -1 -4 16 2116.11
    1 4 -16 1560.14
    1 4 -15 1264.51
    1 4 -15 1691.39
    -1 -4 15 1373.17
    -1 -4 14 1571.79
    1 4 -14 692.195
    -1 -4 13 31657
    1 4 -13 30771.2
    -1 -4 13 29678.6
    -1 -4 12 2954.4
    -1 -4 12 3088.24
    1 4 -12 3402.12
    1 4 -11 19208.8
    -1 -4 11 19626.1
    -1 -4 11 18267.2
    -1 -4 10 3094.53
    -1 -4 10 3320.22
    1 4 -10 3557.75
    1 4 -9 41010.7
    -1 -4 9 38839.8
    -1 -4 9 40919.3
    1 4 -8 471.54
    -1 -4 8 490.35
    -1 -4 8 593.292
    -1 -4 7 35503.6
    1 4 -7 37102.7
    -1 -4 7 34414.4
    -1 -4 6 22262.5
    1 4 -6 20708.2
    -1 -4 5 363.542
    1 4 -5 200.311
    1 4 -4 5396.92
    1 4 -4 5111.87
    -1 -4 4 5120
    1 4 -3 101100
    -1 -4 3 100156
    1 4 -2 207678
    -1 -4 2 206173
    -1 -4 2 209459
    -1 -4 1 53305.4
    -1 -4 1 54848
    -1 -4 0 4794.62
    -1 -4 0 4451.67
    1 4 1 1204.07
    -1 -4 -1 925.965
    -1 -4 -1 1123.07
    -1 -4 -2 92497.1
    1 4 2 93981.5
    -1 -4 -2 91948.9
    1 4 3 20638.3
    -1 -4 -3 20617.4
    -1 -4 -3 20721.3
    1 4 4 3621.75
    -1 -4 -4 3915.72
    1 4 4 3960.54
    1 4 5 14763
    -1 -4 -5 15303.1
    1 4 5 15318.1
    -1 -4 -6 1866.9
    1 4 6 1960.29
    1 4 6 1678.46
    1 4 7 672.663
    1 4 7 928.284
    1 4 7 1128.96
    -1 -4 -7 919.244
    -1 -4 -8 5340.54
    1 4 8 5969.82
    -1 -4 -9 -247.139
    1 4 9 -141.353
    -1 -4 -10 -163.6
    1 4 10 -102.803
    1 4 11 4975.3
    -1 -4 -11 4574.77
    1 4 12 1456.09
    -1 -4 -12 1449.55
    1 4 13 5185.32
    -1 -4 -13 5073.58
    -1 -4 -14 -41.7963
    1 4 14 -191.872
    1 4 15 242.43
    -1 -4 -15 314.334
    1 5 -19 -40.5894
    1 5 -18 9856.09
    1 5 -17 4073.44
    1 5 -17 3575.31
    1 5 -16 11811.8
    1 5 -15 20485.8
    -1 -5 15 17970.1
    -1 -5 14 16429.1
    1 5 -14 16796.4
    -1 -5 14 15793.2
    -1 -5 13 29574.8
    1 5 -13 30105.2
    -1 -5 13 31566.3
    -1 -5 12 1415.2
    -1 -5 12 2156.44
    1 5 -12 1626.39
    1 5 -11 1598.14
    -1 -5 11 1565.09
    -1 -5 10 925.163
    1 5 -10 644.492
    -1 -5 10 853.091
    1 5 -9 979.261
    -1 -5 9 745.066
    -1 -5 8 1482.25
    1 5 -8 1383.12
    1 5 -7 38651.1
    -1 -5 7 38798.2
    -1 -5 6 1019.18
    1 5 -6 1250.7
    -1 -5 5 209.732
    1 5 -5 10.8045
    -1 -5 4 422.275
    1 5 -4 507.948
    1 5 -4 476.011
    -1 -5 3 69791.6
    1 5 -3 70465.6
    1 5 -2 3189.42
    -1 -5 2 2953.6
    -1 -5 2 2984.3
    -1 -5 1 14144.6
    -1 -5 1 13661.6
    -1 -5 0 970.504
    -1 -5 0 761.219
    -1 -5 -1 550.402
    -1 -5 -1 564.473
    1 5 1 975.103
    -1 -5 -2 37882
    -1 -5 -2 37238.8
    1 5 2 36980
    1 5 3 2829.96
    -1 -5 -3 2718.4
    1 5 4 8227.28
    -1 -5 -4 8497.5
    1 5 5 10542.7
    -1 -5 -5 10891.4
    1 5 6 2074.55
    -1 -5 -6 2043.3
    -1 -5 -7 3161.15
    1 5 7 3711.18
    -1 -5 -8 834.959
    1 5 8 1501.88
    1 5 9 3149.6
    -1 -5 -9 2694.77
    1 5 10 1575.8
    -1 -5 -10 1657.47
    -1 -5 -11 116.263
    1 5 11 44.6383
    1 5 12 584.801
    -1 -5 -12 553.541
    1 5 13 132.143
    -1 -5 -13 157.466
    1 5 14 701.569
    -1 -5 -14 538.503
    1 5 15 -304.719
    -1 -5 -15 128.226
    1 6 -20 7826.79
    1 6 -19 207.705
    1 6 -18 4773.87
    1 6 -18 4610.15
    1 6 -17 535.332
    1 6 -16 358.975
    -1 -6 15 3498.29
    1 6 -15 3559.72
    -1 -6 14 38.9489
    1 6 -14 301.411
    1 6 -13 53.8045
    -1 -6 13 128.949
    -1 -6 12 245.693
    1 6 -12 99.9942
    1 6 -11 1993.39
    -1 -6 11 1776.68
    1 6 -10 1570.58
    -1 -6 10 1544.67
    1 6 -9 8411.98
    -1 -6 9 8226.23
    1 6 -8 -3.90157
    -1 -6 8 96.5672
    1 6 -7 3209.13
    -1 -6 7 2889.99
    -1 -6 6 844.542
    1 6 -6 792.791
    -1 -6 5 508.038
    1 6 -5 394.217
    1 6 -4 18678
    -1 -6 4 18288.4
    -1 -6 3 8929.12
    1 6 -3 9158.55
    -1 -6 2 49534.4
    -1 -6 2 50253.1
    1 6 -2 49595.6
    -1 -6 1 6088.17
    -1 -6 1 6306.15
    -1 -6 0 1738.04
    -1 -6 0 1495.83
    -1 -6 -1 15957
    -1 -6 -1 15877.9
    1 6 1 15610.2
    -1 -6 -2 232.606
    1 6 2 252.012
    -1 -6 -2 95.0017
    1 6 3 2527.39
    -1 -6 -3 2967.95
    -1 -6 -4 -26.8593
    1 6 4 -47.0511
    1 6 5 12054.1
    -1 -6 -5 12403.6
    -1 -6 -6 1142.89
    1 6 6 1262.51
    -1 -6 -7 6304.16
    1 6 7 6766.82
    -1 -6 -8 6438.94
    1 6 8 7366.32
    1 6 9 4191.69
    -1 -6 -9 3826.6
    -1 -6 -10 15150.7
    1 6 10 14706.3
    -1 -6 -11 5006.77
    1 6 11 4903.81
    1 6 12 1087
    -1 -6 -12 1130.34
    -1 -6 -13 230.99
    1 6 13 194.716
    -1 -6 -14 1122.55
    1 6 14 1172.96
    1 7 -19 -107.629
    1 7 -18 139.995
    1 7 -17 323.737
    1 7 -16 1810.96
    1 7 -15 -0.67706
    -1 -7 15 78.8766
    1 7 -14 1004.37
    -1 -7 14 999.602
    1 7 -13 458.352
    -1 -7 13 726.635
    1 7 -12 5317.09
    -1 -7 12 5635.28
    1 7 -11 3020.17
    -1 -7 11 3024.32
    1 7 -10 828.651
    -1 -7 10 1035.06
    1 7 -9 5736.41
    -1 -7 9 5808.6
    1 7 -8 3794.38
    -1 -7 8 3512.13
    1 7 -7 1519.48
    -1 -7 7 1221.62
    1 7 -6 3691.24
    -1 -7 6 3928.25
    -1 -7 5 19698.9
    1 7 -5 20315.6
    -1 -7 4 32586.2
    1 7 -4 33437.7
    -1 -7 3 9567.69
    1 7 -3 9870
    -1 -7 2 13433.1
    1 7 -2 13437
    -1 -7 2 13641.2
    -1 -7 1 3514.78
    -1 -7 1 3504.48
    -1 -7 0 4199.78
    -1 -7 0 4020.27
    1 7 1 50809.1
    -1 -7 -1 48839.1
    -1 -7 -1 48985.3
    1 7 2 2477.29
    -1 -7 -2 2263.06
    -1 -7 -3 101803
    1 7 3 101588
    -1 -7 -4 2497.38
    1 7 4 1884.05
    1 7 5 5282.44
    -1 -7 -5 5205.68
    1 7 6 9864.81
    -1 -7 -6 10338.6
    -1 -7 -7 37082.8
    1 7 7 37210.4
    1 7 8 369.536
    -1 -7 -8 358.745
    -1 -7 -9 4790.09
    1 7 9 5648.98
    1 7 10 -131.151
    -1 -7 -10 274.579
    1 7 11 33.8214
    -1 -7 -11 501.022
    -1 -7 -12 1308.42
    1 7 12 1303.91
    1 7 13 656.033
    -1 -7 -13 587.483
    1 8 -19 559.959
    1 8 -18 124.413
    1 8 -17 2731.35
    1 8 -16 414.762
    1 8 -15 1281.72
    -1 -8 15 1293.76
    -1 -8 14 1461.96
    1 8 -14 1614.89
    -1 -8 13 20546.5
    1 8 -13 21291.1
    -1 -8 12 24803.3
    1 8 -12 24276.3
    -1 -8 11 4559.77
    1 8 -11 5044.43
    -1 -8 10 35762.4
    1 8 -10 35945
    -1 -8 9 6933.23
    1 8 -9 7165.9
    1 8 -8 7931.3
    -1 -8 8 7694.14
    -1 -8 7 3481.4
    1 8 -7 3856.35
    1 8 -6 2783.87
    -1 -8 6 2940.74
    -1 -8 5 367.875
    1 8 -5 176.385
    1 8 -4 1642.9
    -1 -8 4 1625.29
    1 8 -3 16917.5
    -1 -8 3 16669.7
    -1 -8 2 26202.7
    1 8 -2 25148.7
    -1 -8 2 24831.1
    -1 -8 1 54449.3
    -1 -8 1 52533.8
    -1 -8 0 25369.4
    -1 -8 0 25934.6
    1 8 1 40702
    -1 -8 -1 39964.8
    -1 -8 -2 49511.8
    1 8 2 49166.7
    1 8 3 25802.8
    -1 -8 -3 24752.3
    1 8 4 2704.59
    -1 -8 -4 3145.62
    1 8 5 3057.76
    -1 -8 -5 3216.81
    1 8 6 1400.71
    -1 -8 -6 1559.92
    -1 -8 -7 7135.19
    1 8 7 7476.42
    -1 -8 -8 14704
    1 8 8 16080.7
    1 8 9 4031.03
    -1 -8 -9 3503.62
    1 8 10 736.574
    -1 -8 -10 1683.71
    -1 -8 -11 2117.87
    1 8 11 1536.55
    -1 -8 -12 1940.24
    1 9 -18 455.001
    1 9 -17 2894.35
    1 9 -16 73.172
    -1 -9 16 -121.12
    1 9 -15 860.805
    -1 -9 15 734.613
    1 9 -14 7937.21
    -1 -9 14 7715.18
    1 9 -13 1699.41
    -1 -9 13 1662.83
    -1 -9 12 3081.44
    1 9 -12 3007.21
    -1 -9 11 7435.96
    1 9 -11 7139.04
    -1 -9 10 7564.77
    1 9 -10 8318.19
    -1 -9 9 15977.7
    1 9 -9 15869.2
    -1 -9 8 27622
    1 9 -8 27493.3
    -1 -9 7 -35.3255
    1 9 -7 96.3816
    -1 -9 6 32455.2
    1 9 -6 33108.5
    1 9 -5 9884.04
    -1 -9 5 9609.72
    -1 -9 4 26602.3
    1 9 -4 27218.4
    -1 -9 3 9527.78
    1 9 -3 9672.16
    -1 -9 2 16943.7
    1 9 -2 16355.6
    1 9 -1 19124.2
    -1 -9 1 18394.8
    -1 -9 1 18643.6
    -1 -9 0 4263.71
    -1 -9 0 3891.15
    -1 -9 -1 2249
    1 9 1 2355.88
    -1 -9 -2 7918.78
    1 9 2 7648.45
    -1 -9 -3 12732.6
    1 9 3 13136.4
    -1 -9 -4 454.718
    1 9 4 134.044
    1 9 5 9052.25
    -1 -9 -5 9477.33
    -1 -9 -6 578.575
    1 9 6 479.807
    -1 -9 -7 10656.4
    1 9 7 10932.7
    -1 -9 -8 -85.5182
    -1 -9 -9 425.107
    -1 -9 -10 1829.44
    1 10 -17 8.03916
    1 10 -16 1335.92
    -1 -10 16 1440.53
    1 10 -15 2322.63
    -1 -10 15 1863.73
    -1 -10 14 4225.09
    1 10 -14 5183.74
    -1 -10 13 1516.38
    1 10 -13 1452.43
    1 10 -12 65.6728
    -1 -10 12 -199.101
    1 10 -11 530.059
    -1 -10 11 728.105
    -1 -10 10 36549.6
    1 10 -10 36838.3
    -1 -10 9 8831.82
    1 10 -9 9286.64
    -1 -10 8 1548.74
    1 10 -8 1849.26
    1 10 -7 1910.48
    -1 -10 7 1771.51
    -1 -10 6 9253.17
    1 10 -6 8869.27
    -1 -10 5 9651.09
    1 10 -5 9783.87
    -1 -10 4 160.511
    1 10 -4 323.865
    1 10 -3 23.5068
    -1 -10 3 -384.309
    -1 -10 2 12141.8
    1 10 -2 12180.3
    -1 -10 1 -21.6579
    1 10 -1 227.663
    -1 -10 0 1618.11
    1 10 1 518.157
    -1 -10 -1 495.608
    1 10 2 662.406
    -1 -10 -2 518.382
    -1 -10 -3 1481.96
    -1 -10 -4 3023.52
    -1 -10 -5 1566.15
    -1 -10 -6 2760.16
    -1 -10 -7 317.633
    -1 -10 -8 4734.69
    -1 -10 -9 652.094
    1 11 -17 1427.85
    1 11 -16 645.609
    -1 -11 16 440.099
    -1 -11 15 3859.27
    1 11 -15 4972.8
    1 11 -14 5953.27
    -1 -11 14 6713.08
    1 11 -13 50.8289
    -1 -11 13 163.853
    -1 -11 12 4515.16
    1 11 -12 5076.31
    -1 -11 11 836.997
    1 11 -11 509.912
    -1 -11 10 6305.03
    1 11 -10 6731.54
    -1 -11 9 11923.9
    1 11 -9 12663.7
    1 11 -8 3222.38
    -1 -11 8 3441.19
    1 11 -7 13090.3
    -1 -11 7 12254.3
    -1 -11 6 8262.87
    1 11 -6 7825.73
    1 11 -5 5398.81
    -1 -11 5 5483.71
    1 11 -4 1841.15
    -1 -11 4 1662.5
    -1 -11 3 1933.36
    1 11 -3 1977.04
    1 11 -2 523.959
    1 11 -1 20515.1
    -1 -11 0 417.031
    1 11 0 107.54
    -1 -11 -1 4387.28
    -1 -11 -2 16781.2
    -1 -11 -3 8623.97
    -1 -11 -4 175.091
    -1 -11 -5 1809.07
    -1 -11 -6 -100.564
    -1 -11 -7 6371.49
    -1 -11 -8 -123.01
    1 12 -16 217.913
    -1 -12 15 1121.81
    1 12 -15 1143.21
    1 12 -14 738.157
    -1 -12 14 899.73
    -1 -12 13 405.804
    1 12 -13 319.387
    1 12 -12 9236.03
    -1 -12 12 9853.61
    1 12 -11 609.579
    -1 -12 11 871.385
    -1 -12 10 2591.51
    1 12 -10 3325.15
    -1 -12 9 4536.17
    1 12 -9 4336.98
    1 12 -8 275.08
    -1 -12 8 297.918
    1 12 -7 1519.67
    -1 -12 7 1641.96
    1 12 -6 144.329
    -1 -12 6 -260.303
    -1 -12 5 4520.91
    1 12 -5 4756.37
    1 12 -4 1186.75
    1 12 -3 18827
    1 12 -2 532.425
    1 12 -1 7966.07
    1 12 0 2605.48
    -1 -12 0 2957.77
    -1 -12 -1 575.982
    1 12 1 335.518
    -1 -12 -2 530.109
    -1 -12 -3 -8.84898
    -1 -12 -4 168.504
    -1 -12 -5 1327.69
    -1 -12 -6 5279.29
    1 13 -14 3248.35
    -1 -13 13 248.561
    1 13 -13 249.128
    -1 -13 12 215.686
    1 13 -12 527.357
    -1 -13 11 7579.33
    1 13 -11 8627.41
    1 13 -10 10862.1
    -1 -13 10 10628.9
    1 13 -9 4265.86
    -1 -13 9 3952.99
    -1 -13 8 9808.49
    1 13 -8 10091.7
    1 13 -7 2064.22
    -1 -13 7 2383.3
    1 13 -6 3891.94
    1 13 -5 4304.64
    1 13 -4 3818.46
    1 13 -3 -69.1316
    1 13 -2 961.487
    1 13 -1 616.283
    1 13 0 9769.06
    1 13 1 1681.02
    -1 -13 -1 2160.59
    1 13 2 927.188
    -1 -13 -2 846.345
    -1 -13 -3 138.062
    -1 -13 -4 1265.01
    1 14 -12 2506.65
    1 14 -11 -169.812
    1 14 -10 6331.01
    1 14 -9 233.314
    1 14 -8 378.2
    1 14 -7 4397.03
    1 14 -6 428.399
    1 14 -5 10292.6
    1 14 -4 534.171
    1 14 -3 1032.86
    1 14 -2 153.251
    1 14 -1 385.336
    1 14 0 180.992
    1 14 1 208.577
    1 15 -8 119.259
    1 15 -7 266.287
    1 15 -6 -145.448
    1 15 -5 -42.4588
    1 15 -4 630.979
    -2 15 0 4722.21
    -2 15 -1 13617.1
    -2 15 -2 -336.877
    -2 15 -3 1902.9
    -2 15 -4 -93.0233
    -2 15 -5 2097.34
    -2 15 -6 316.807
    -2 15 -7 4092.28
    -2 15 -8 8061.14
    -2 14 4 9776.66
    -2 14 3 6935.39
    -2 14 2 210.649
    -2 14 1 6506.7
    -2 14 0 3680.17
    -2 14 -1 2308.04
    -2 14 -2 9939.03
    -2 14 -3 1835.83
    -2 14 -4 3831.25
    -2 14 -5 545.851
    -2 14 -6 6116.53
    -2 14 -7 3539.36
    -2 14 -8 6267.75
    -2 14 -9 951.056
    -2 14 -10 2309.48
    -2 14 -11 4137.27
    -2 13 6 2259.69
    -2 13 5 986.284
    -2 13 4 4942.89
    -2 13 3 531.915
    -2 13 2 1321.63
    -2 13 1 3893.5
    -2 13 0 64.2142
    -2 13 -1 6409.24
    -2 13 -2 -33.8016
    -2 13 -3 8071.41
    -2 13 -4 2943.2
    -2 13 -5 6594.78
    -2 13 -6 -64.9304
    -2 13 -7 283.803
    -2 13 -8 1523.7
    -2 13 -9 -237.155
    -2 13 -10 -95.7869
    -2 13 -11 -78.5034
    -2 13 -12 -4.11358
    -2 13 -13 131.025
    2 -12 -7 1075.33
    2 -12 -6 589.005
    -2 12 5 4006.14
    -2 12 5 3731.85
    2 -12 -5 4302.82
    -2 12 4 1520.2
    -2 12 4 1624.85
    -2 12 3 1400.9
    -2 12 2 533.04
    -2 12 1 2947.89
    -2 12 0 445.672
    -2 12 -1 87.4274
    -2 12 -2 213.892
    -2 12 -3 1304.41
    -2 12 -4 2034.55
    -2 12 -5 848.98
    -2 12 -6 418.405
    -2 12 -7 157.251
    -2 12 -8 177.982
    -2 12 -9 99.5491
    -2 12 -10 247.54
    -2 12 -11 7111.22
    -2 12 -12 530.875
    -2 12 -13 6403.49
    -2 12 -14 396.172
    2 -11 -8 695.529
    -2 11 8 761.789
    -2 11 7 734.893
    2 -11 -7 1090.81
    -2 11 6 2588.03
    2 -11 -6 2666.51
    -2 11 5 8744.86
    -2 11 5 7808.59
    2 -11 -5 8949.86
    -2 11 4 3796.97
    2 -11 -4 4059.74
    -2 11 4 3913.12
    -2 11 3 5888.84
    -2 11 2 9752.18
    -2 11 1 5347.91
    -2 11 0 24208.9
    -2 11 -1 1914.04
    -2 11 -2 6229.03
    -2 11 -3 2969.26
    -2 11 -4 1347.75
    -2 11 -5 81.0549
    -2 11 -6 3.72943
    -2 11 -7 10575
    -2 11 -8 5111.52
    -2 11 -9 1994.38
    -2 11 -10 2734.02
    -2 11 -11 2359.19
    -2 11 -12 1969.74
    -2 11 -13 4942.57
    -2 11 -14 9392.69
    -2 11 -15 2788.96
    -2 10 11 246.423
    -2 10 10 353.588
    -2 10 9 7829.1
    2 -10 -9 7610.05
    -2 10 8 -243.988
    2 -10 -8 -25.1623
    2 -10 -7 3741.52
    -2 10 7 3526.16
    2 -10 -6 136.062
    -2 10 6 -38.2845
    -2 10 6 425.353
    -2 10 5 13216.9
    2 -10 -5 13789.9
    2 -10 -4 2779.62
    2 -10 -3 1562.03
    -2 10 3 1755.34
    -2 10 2 2648.78
    -2 10 1 14422
    -2 10 0 18866
    -2 10 -1 11014.9
    -2 10 -2 3274.99
    -2 10 -3 85.614
    -2 10 -4 2492.32
    -2 10 -5 4277.84
    -2 10 -6 22563.2
    -2 10 -7 2528.87
    -2 10 -8 6963.21
    -2 10 -9 723.156
    -2 10 -10 4017.88
    -2 10 -11 3880.14
    -2 10 -12 14.0561
    -2 10 -13 5251.41
    -2 10 -14 161.402
    -2 10 -15 9297.92
    -2 10 -16 1005.6
    -2 9 12 632.041
    -2 9 11 13338.5
    2 -9 -10 2028.01
    -2 9 10 2338.49
    -2 9 9 293.221
    2 -9 -9 1026.68
    2 -9 -8 -79.0907
    -2 9 8 -304.965
    -2 9 7 1885.32
    -2 9 7 1565.49
    2 -9 -7 2044.32
    -2 9 6 2392.34
    -2 9 6 2749.47
    2 -9 -6 2824.5
    -2 9 5 7056.94
    2 -9 -5 7090.14
    2 -9 -4 4779.2
    2 -9 -3 2694.09
    2 -9 -2 73.6821
    -2 9 2 -138.439
    -2 9 1 17068.3
    -2 9 0 15022.7
    -2 9 -1 10499.1
    -2 9 -2 19920.9
    -2 9 -3 2456.94
    -2 9 -4 25600.8
    -2 9 -5 9276.45
    -2 9 -6 606.457
    -2 9 -7 15619.2
    -2 9 -8 543.728
    -2 9 -9 3507.53
    -2 9 -10 5812.91
    -2 9 -11 4500.22
    -2 9 -12 328.211
    -2 9 -13 1214.43
    -2 9 -14 370.857
    -2 9 -15 303.903
    -2 9 -16 26.5689
    -2 8 13 477.333
    -2 8 12 3876.03
    2 -8 -11 910.925
    -2 8 11 754.228
    -2 8 10 492.909
    2 -8 -10 776.798
    -2 8 9 3021.82
    2 -8 -9 3096.44
    -2 8 8 286.654
    2 -8 -8 618.649
    -2 8 7 1537.85
    2 -8 -7 1935.12
    -2 8 7 1755.2
    2 -8 -6 660.919
    -2 8 6 875.257
    -2 8 6 279.65
    -2 8 5 29916.6
    2 -8 -5 30626.6
    2 -8 -4 1657.48
    2 -8 -3 1019.76
    2 -8 -2 525.777
    -2 8 1 5983.92
    -2 8 0 1507.92
    -2 8 -1 23989
    -2 8 -2 1407.08
    -2 8 -3 4968.03
    -2 8 -4 38068
    -2 8 -5 9454.66
    -2 8 -6 6079.52
    -2 8 -7 173.659
    -2 8 -8 -4.95171
    -2 8 -9 -96.7508
    -2 8 -10 558.217
    -2 8 -11 420.11
    -2 8 -12 7017.74
    -2 8 -13 6707.48
    -2 8 -14 3870.67
    -2 8 -15 88.5151
    -2 8 -16 7503.38
    -2 8 -17 825.942
    -2 7 14 1206.7
    -2 7 13 1392.73
    -2 7 12 1022
    2 -7 -12 932.258
    -2 7 11 1356.94
    2 -7 -11 1707.56
    -2 7 10 1402
    2 -7 -10 967.139
    -2 7 9 -181.664
    2 -7 -9 8.81992
    -2 7 8 2966.45
    2 -7 -8 3568.9
    -2 7 8 3638.39
    -2 7 7 1263.91
    -2 7 7 1179.8
    2 -7 -7 1242.52
    -2 7 6 995.591
    2 -7 -6 816.785
    -2 7 6 859.057
    2 -7 -5 56.3881
    2 -7 -4 236.599
    2 -7 -3 3485.06
    2 -7 -2 9554.21
    -2 7 1 87.181
    -2 7 0 10322.3
    -2 7 -1 12843.6
    -2 7 -2 20.0874
    -2 7 -3 8522.41
    -2 7 -4 11072.9
    -2 7 -5 25747.6
    -2 7 -6 1123.78
    -2 7 -7 25933
    -2 7 -8 1282.92
    -2 7 -9 21044.3
    -2 7 -10 28167.5
    -2 7 -11 18874.9
    -2 7 -12 6863.77
    -2 7 -13 418.936
    -2 7 -14 448.098
    -2 7 -15 816.267
    -2 7 -16 2547.37
    -2 7 -17 330.317
    -2 6 15 5171.55
    -2 6 14 103.107
    -2 6 13 460.664
    2 -6 -12 5652.32
    -2 6 12 5490.62
    -2 6 11 -118.571
    2 -6 -11 185.714
    2 -6 -10 13363.6
    -2 6 10 12553.4
    -2 6 9 4189.3
    2 -6 -9 4181.67
    -2 6 8 212.186
    -2 6 8 -192.759
    2 -6 -8 105.047
    -2 6 7 13894
    -2 6 7 13693.2
    2 -6 -7 14145.1
    2 -6 -6 12244.4
    -2 6 6 12303.6
    -2 6 6 12820.9
    -2 6 5 556.568
    2 -6 -5 375.542
    2 -6 -4 117.7
    2 -6 -3 3447.61
    2 -6 -2 11731
    -2 6 1 74.6063
    -2 6 0 6202.45
    -2 6 -1 43143.8
    -2 6 -2 74079.6
    -2 6 -3 12212
    -2 6 -4 11178.3
    -2 6 -5 138405
    -2 6 -6 1848.44
    -2 6 -7 32783.8
    -2 6 -8 173.525
    -2 6 -9 3570.2
    -2 6 -10 653.087
    -2 6 -11 128.662
    -2 6 -12 3159.08
    -2 6 -13 3436.61
    -2 6 -14 9196.04
    -2 6 -15 909.236
    -2 6 -16 3122.22
    -2 6 -16 2862.86
    -2 6 -17 -74.2702
    -2 5 15 3642.81
    -2 5 14 4283.76
    -2 5 13 1853.3
    2 -5 -13 1832.04
    2 -5 -12 1901.09
    -2 5 12 1894.58
    -2 5 11 1531.21
    2 -5 -11 1480.41
    -2 5 10 1084.15
    2 -5 -10 1049.29
    2 -5 -9 1306.53
    -2 5 9 1045.52
    -2 5 9 1125.06
    2 -5 -8 943.493
    -2 5 8 942.199
    -2 5 8 807.782
    2 -5 -7 4524.36
    -2 5 7 4905.85
    -2 5 7 4813.34
    2 -5 -6 19676.7
    -2 5 6 19689.9
    -2 5 6 19434.9
    -2 5 5 169.228
    2 -5 -5 15.8207
    2 -5 -4 34802.7
    2 -5 -3 1563.13
    2 -5 -2 35834.9
    -2 5 1 70916.4
    -2 5 0 96726.7
    -2 5 -1 34493.3
    -2 5 -2 748.277
    -2 5 -3 12220.8
    -2 5 -4 12950.2
    -2 5 -5 13643.1
    -2 5 -6 76.0569
    -2 5 -7 120.325
    -2 5 -8 5055.59
    -2 5 -9 13875.2
    -2 5 -10 -74.6924
    -2 5 -11 5914.42
    -2 5 -12 7942.58
    -2 5 -13 675.465
    -2 5 -14 6709.42
    -2 5 -15 -116.074
    -2 5 -15 -88.3476
    -2 5 -16 -84.5644
    -2 5 -17 926.951
    -2 5 -18 -39.0575
    -2 4 16 1776.03
    -2 4 15 2453.12
    2 -4 -14 4396.13
    -2 4 14 4476.37
    2 -4 -13 226.389
    -2 4 13 233.707
    -2 4 12 16395.3
    2 -4 -12 16697.1
    2 -4 -11 6458.22
    -2 4 11 6048.68
    2 -4 -10 3549.48
    -2 4 10 3182.73
    2 -4 -9 5308.03
    -2 4 9 4559.29
    -2 4 9 4541.65
    -2 4 8 65094.2
    2 -4 -8 66197.1
    -2 4 8 63698.2
    2 -4 -7 5670.35
    -2 4 7 5489.71
    -2 4 7 5405.15
    -2 4 6 51165.7
    -2 4 6 50888.5
    2 -4 -6 51506.1
    2 -4 -5 4422.5
    -2 4 5 4147.06
    2 -4 -4 3989.46
    -2 4 4 3879.23
    2 -4 -3 119.127
    2 -4 -2 5114.87
    -2 4 1 21.6451
    -2 4 0 23249.7
    -2 4 -1 4978.84
    -2 4 -2 13622
    -2 4 -3 26936
    -2 4 -4 44575.7
    -2 4 -5 6584.77
    -2 4 -6 18383
    -2 4 -7 6474.88
    -2 4 -8 7680.76
    -2 4 -9 4103.82
    -2 4 -10 27446.1
    -2 4 -11 13064.5
    -2 4 -12 1295.55
    -2 4 -13 3467.95
    -2 4 -13 3216.97
    -2 4 -14 316.483
    -2 4 -15 1333.35
    -2 4 -16 -197.18
    -2 4 -17 39.9891
    -2 4 -18 1096.15
    -2 3 16 4077.32
    -2 3 15 8430
    -2 3 14 2331.46
    2 -3 -14 1903.13
    2 -3 -13 3103.82
    -2 3 13 3186.94
    -2 3 12 2384.35
    2 -3 -12 2319.22
    2 -3 -11 2614.62
    -2 3 11 2898.05
    -2 3 10 405.141
    2 -3 -10 483.066
    -2 3 10 625.123
    -2 3 9 9921.46
    2 -3 -9 11232.5
    -2 3 9 10951.7
    -2 3 8 79.6734
    2 -3 -8 98.7431
    -2 3 8 -206.473
    2 -3 -7 -11.1074
    -2 3 7 -40.9042
    -2 3 7 57.162
    2 -3 -6 20281
    -2 3 6 20657.4
    -2 3 6 20367
    -2 3 5 493.444
    2 -3 -5 546.126
    -2 3 5 789.44
    -2 3 4 1129.65
    2 -3 -4 1076.72
    -2 3 3 2953.88
    2 -3 -3 3330.34
    -2 3 3 3433.5
    -2 3 2 104603
    -2 3 2 107035
    2 -3 -2 101488
    -2 3 1 34909
    -2 3 1 33819.3
    2 -3 0 101101
    -2 3 0 96364.9
    -2 3 -1 200728
    2 -3 1 209965
    -2 3 -2 27410.1
    -2 3 -3 10346.1
    -2 3 -4 279.757
    -2 3 -5 65678
    -2 3 -6 14901.5
    -2 3 -7 3382.09
    -2 3 -8 -19.4153
    -2 3 -9 2768.1
    -2 3 -9 3016.75
    -2 3 -10 22174.6
    -2 3 -10 23256.9
    -2 3 -11 12842.9
    -2 3 -11 12724
    -2 3 -12 7395.08
    -2 3 -13 1613.15
    -2 3 -14 819.23
    -2 3 -15 5683.08
    -2 3 -16 483.293
    -2 3 -17 11679.5
    -2 2 17 508.142
    -2 2 16 496.205
    2 -2 -15 347.725
    -2 2 15 462.099
    -2 2 14 5666.55
    2 -2 -14 5094.29
    2 -2 -13 438.187
    -2 2 13 555.891
    -2 2 12 9855.84
    2 -2 -12 9902.46
    2 -2 -11 15059.6
    -2 2 11 15148.7
    -2 2 10 9330.52
    -2 2 10 10105.7
    2 -2 -10 10348
    2 -2 -9 32.2604
    -2 2 9 69.3941
    -2 2 9 7.1756
    -2 2 8 661.94
    2 -2 -8 850.792
    -2 2 8 705.369
    -2 2 7 1689.75
    -2 2 7 1480.61
    2 -2 -7 1756.05
    2 -2 -6 23425.8
    -2 2 6 23663.3
    -2 2 6 22224
    -2 2 5 56847.9
    2 -2 -5 57417.7
    -2 2 5 56608.3
    -2 2 5 58394.2
    -2 2 4 1840.07
    2 -2 -4 1766.87
    -2 2 4 2006.59
    2 -2 -3 104170
    -2 2 3 102379
    -2 2 3 103037
    -2 2 2 426.082
    -2 2 2 410.624
    2 -2 -2 375.593
    -2 2 1 27290.7
    -2 2 1 28027.1
    -2 2 1 26836.8
    -2 2 0 53084.9
    2 -2 0 54282.3
    -2 2 0 52571.5
    -2 2 -1 492621
    2 -2 1 507827
    -2 2 -1 498560
    -2 2 -2 13360.5
    2 -2 2 13637.3
    -2 2 -3 204.927
    -2 2 -4 131.311
    -2 2 -4 49.6078
    -2 2 -5 3801.16
    -2 2 -5 3879.33
    -2 2 -5 4035.94
    -2 2 -6 29318.6
    -2 2 -6 30096.3
    -2 2 -6 30884.7
    -2 2 -7 1265.74
    -2 2 -7 1378.2
    -2 2 -7 1272.74
    -2 2 -8 36829.3
    -2 2 -8 36633.5
    -2 2 -8 35433.7
    -2 2 -9 14161.5
    -2 2 -9 14534.9
    -2 2 -9 13039.5
    -2 2 -9 15032.2
    2 -2 9 14289.7
    -2 2 -10 37957.9
    2 -2 10 38999.6
    -2 2 -11 957.928
    2 -2 11 1198.13
    -2 2 -12 5423.85
    2 -2 12 7253.28
    -2 2 -13 150.046
    -2 2 -14 10597.2
    -2 2 -15 368.69
    -2 2 -16 7304.87
    -2 2 -17 645.855
    -2 1 17 1161.3
    -2 1 16 4296.36
    2 -1 -15 1472.77
    -2 1 15 1085.02
    -2 1 14 -188.423
    2 -1 -14 167.248
    -2 1 13 21199.1
    2 -1 -13 21339.6
    -2 1 12 4826.93
    2 -1 -12 4671.91
    2 -1 -11 33514.8
    -2 1 11 34361
    -2 1 11 37113.5
    -2 1 10 3901.44
    -2 1 10 3869.41
    2 -1 -10 3814.06
    2 -1 -9 25921.7
    -2 1 9 25583.5
    -2 1 9 24240.3
    -2 1 8 3152.98
    2 -1 -8 3084.39
    2 -1 -8 3301.43
    -2 1 8 2987.57
    2 -1 -7 115520
    -2 1 7 116491
    2 -1 -7 119313
    -2 1 7 116890
    -2 1 6 16148.8
    2 -1 -6 15833.9
    2 -1 -6 16969
    -2 1 6 15339.2
    2 -1 -5 68646.5
    -2 1 5 66134.5
    2 -1 -5 67154.7
    -2 1 5 66414.3
    -2 1 5 67672.6
    -2 1 4 2838.69
    2 -1 -4 2793.95
    -2 1 4 2835.88
    2 -1 -4 3014.62
    -2 1 4 2821.62
    2 -1 -3 32174
    2 -1 -3 31034.2
    -2 1 3 32719.5
    -2 1 3 31845.5
    -2 1 2 63905.6
    -2 1 1 11494.9
    -2 1 0 93807.8
    2 -1 0 91631.3
    -2 1 0 91790.3
    2 -1 1 274001
    -2 1 -1 256583
    2 -1 1 260327
    -2 1 -1 255554
    -2 1 -2 397223
    -2 1 -2 389294
    2 -1 2 408881
    -2 1 -3 9323.5
    -2 1 -3 9196.65
    -2 1 -4 54042
    -2 1 -4 56109.1
    -2 1 -5 527.67
    -2 1 -5 555.97
    -2 1 -5 390.728
    2 -1 6 50134.8
    -2 1 -6 52806.3
    -2 1 -6 51083.6
    -2 1 -6 51552.3
    -2 1 -6 50975.4
    -2 1 -7 4468.14
    -2 1 -7 4134.86
    -2 1 -7 4116.15
    2 -1 7 4589.22
    -2 1 -8 47895.6
    2 -1 8 46716.6
    2 -1 9 350.929
    -2 1 -9 118.567
    -2 1 -10 12688.8
    2 -1 10 13301.4
    -2 1 -11 331.745
    2 -1 11 625.009
    -2 1 -12 242.073
    2 -1 12 816.86
    -2 1 -13 182.635
    2 -1 13 353.203
    -2 1 -14 199.879
    2 -1 14 1111.85
    2 -1 15 1233.5
    -2 1 -15 941.409
    -2 1 -16 6698.9
    -2 1 -17 3037.89
    -2 0 18 145.377
    -2 0 17 8861.51
    2 0 -16 5756.24
    -2 0 16 5936.23
    -2 0 15 -112.156
    2 0 -15 11.5954
    -2 0 14 4543.63
    2 0 -14 5268.35
    2 0 -13 2487.17
    -2 0 13 1325.46
    -2 0 12 32836
    -2 0 12 30901.7
    2 0 -12 30963.2
    -2 0 11 12688.8
    2 0 -11 13448.9
    -2 0 11 13721.4
    -2 0 10 10153.8
    -2 0 10 11188.6
    2 0 -10 10191.5
    2 0 -10 10539.8
    -2 0 9 21470.1
    2 0 -9 22417.1
    2 0 -9 20975.8
    -2 0 8 37199.3
    -2 0 8 36660.9
    2 0 -8 36664.6
    2 0 -8 37613.2
    -2 0 7 8794.77
    -2 0 7 9008.96
    2 0 -7 8906.85
    2 0 -7 9387.21
    -2 0 6 28908.8
    -2 0 6 29623.9
    2 0 -6 28406.2
    2 0 -6 29690.6
    -2 0 5 12574.7
    -2 0 5 13087.2
    -2 0 5 12395.1
    2 0 -5 13056.3
    2 0 -5 12246.3
    2 0 -4 69317.6
    -2 0 4 69175.8
    -2 0 4 68753.1
    -2 0 4 68571.3
    2 0 -4 70515.9
    -2 0 3 13795.8
    2 0 -3 14002.5
    -2 0 3 14089.6
    2 0 -3 13867.6
    -2 0 2 106052
    2 0 -1 15034.6
    -2 0 1 15500.8
    -2 0 1 14586.4
    2 0 0 20440.5
    2 0 0 20155.5
    -2 0 0 20883
    -2 0 0 20219.2
    -2 0 -1 150427
    -2 0 -1 151859
    2 0 1 154468
    2 0 2 8297
    -2 0 -2 7944.79
    -2 0 -2 8121.26
    -2 0 -2 8661.63
    -2 0 -3 108367
    2 0 3 111680
    -2 0 -3 109683
    2 0 4 20189.1
    -2 0 -4 19099.7
    2 0 4 18793.6
    -2 0 -4 19554.6
    -2 0 -5 2709.74
    2 0 5 2898.69
    -2 0 -5 2520.55
    -2 0 -6 5175.6
    2 0 6 4880.19
    2 0 7 3204.49
    -2 0 -7 3228.05
    2 0 8 2989.93
    -2 0 -8 2993.22
    -2 0 -9 -38.5269
    2 0 9 166.865
    -2 0 -10 10291.5
    2 0 10 10176.9
    2 0 11 2060.21
    -2 0 -11 1993
    -2 0 -12 4755.31
    2 0 12 4347.65
    2 0 13 301.883
    -2 0 -13 -69.6032
    -2 0 -14 369.417
    2 0 14 1193.09
    -2 0 -15 3310.16
    2 0 15 3466.92
    2 0 16 621.581
    -2 0 -16 -0.79232
    -2 0 -17 437.884
    -2 -1 18 2045.25
    -2 -1 17 345.704
    2 1 -16 9356.12
    -2 -1 16 8963.98
    2 1 -15 579.851
    -2 -1 15 354.462
    2 1 -14 1026.43
    -2 -1 14 589.663
    2 1 -13 425.64
    -2 -1 13 145.272
    2 1 -12 869.801
    -2 -1 12 670.43
    -2 -1 12 147.779
    -2 -1 11 2677.44
    2 1 -11 3315.13
    -2 -1 11 3347.68
    2 1 -10 2793.21
    -2 -1 10 2652.13
    -2 -1 10 2835.18
    -2 -1 9 3961.75
    -2 -1 9 4264.95
    2 1 -9 3908.96
    2 1 -9 4042.04
    -2 -1 8 36894.9
    -2 -1 8 40513.6
    2 1 -8 37479
    -2 -1 7 50815
    2 1 -7 52291.8
    -2 -1 7 49575.7
    2 1 -7 51581.7
    2 1 -6 27440.4
    -2 -1 6 26494.2
    -2 -1 6 26504.1
    2 1 -6 26984.9
    2 1 -5 125954
    -2 -1 5 129710
    -2 -1 5 119989
    2 1 -5 122231
    -2 -1 5 119205
    2 1 -4 18906.6
    -2 -1 4 17684.3
    -2 -1 4 17553.7
    2 1 -4 18052.1
    -2 -1 4 18120.8
    -2 -1 3 269833
    -2 -1 3 279623
    -2 -1 3 276470
    2 1 -3 268615
    -2 -1 2 926.895
    -2 -1 2 956.752
    2 1 -2 913.205
    2 1 -1 54585.3
    -2 -1 1 53941.3
    -2 -1 1 53356.1
    2 1 0 354942
    -2 -1 0 338200
    -2 -1 0 340870
    -2 -1 -1 6380.09
    2 1 1 7031.37
    -2 -1 -1 6966.14
    -2 -1 -1 6729.32
    -2 -1 -2 21871.6
    -2 -1 -2 22028.5
    2 1 2 22511.5
    -2 -1 -2 22577.1
    2 1 2 20841.2
    -2 -1 -3 1222.83
    2 1 3 1348.95
    -2 -1 -3 1455.41
    2 1 3 1388.96
    -2 -1 -4 49485.9
    2 1 4 48483.2
    2 1 4 49238.5
    -2 -1 -4 43926.8
    2 1 5 21388.7
    -2 -1 -5 25880.7
    2 1 5 25291.1
    -2 -1 -6 3321.5
    2 1 6 3342.96
    2 1 7 437.793
    -2 -1 -7 367.855
    2 1 8 952.963
    -2 -1 -8 1065.57
    -2 -1 -9 11595.2
    2 1 9 11612.4
    -2 -1 -10 9960.68
    2 1 10 8467.98
    -2 -1 -11 5712.93
    2 1 11 5806.06
    -2 -1 -12 821.967
    2 1 12 601.129
    -2 -1 -13 5242.11
    2 1 13 5046.7
    2 1 14 1995.04
    -2 -1 -14 1551.9
    2 1 15 756.737
    -2 -1 -15 -98.4732
    2 1 16 1629
    -2 -1 -16 1839.59
    -2 -2 18 732.744
    -2 -2 17 1373.29
    2 2 -17 768.282
    2 2 -16 4.93515
    -2 -2 16 -270.837
    2 2 -15 96.3972
    -2 -2 15 -82.8095
    2 2 -14 -76.4473
    -2 -2 14 -167.704
    2 2 -13 634.247
    -2 -2 13 367.388
    -2 -2 13 394.562
    -2 -2 12 2065.05
    -2 -2 12 1696.05
    2 2 -12 1675.66
    2 2 -12 2054.92
    -2 -2 11 360.716
    -2 -2 11 830.032
    2 2 -11 869.854
    -2 -2 10 12260.5
    2 2 -10 12322.4
    -2 -2 10 12891.8
    -2 -2 9 3071.64
    -2 -2 9 2990.31
    2 2 -9 3080.65
    -2 -2 8 1139.93
    -2 -2 8 1252.5
    2 2 -8 1196.67
    -2 -2 7 37279.1
    2 2 -7 37169.6
    -2 -2 7 38130.4
    -2 -2 6 33585.1
    2 2 -6 32041.9
    -2 -2 6 31888.2
    2 2 -5 77349.5
    -2 -2 5 80858.8
    -2 -2 5 77948.8
    -2 -2 5 79243.9
    -2 -2 4 6004.73
    -2 -2 4 6222.41
    2 2 -4 6241.47
    2 2 -4 6162.64
    -2 -2 4 6612.48
    -2 -2 3 51337
    -2 -2 3 49606
    2 2 -3 49620.1
    2 2 -3 51311.8
    2 2 -3 51307.7
    -2 -2 2 266822
    2 2 -2 267899
    -2 -2 2 254275
    2 2 -1 280902
    2 2 -1 276134
    -2 -2 1 272234
    -2 -2 1 264443
    2 2 0 1408.56
    -2 -2 0 1366.79
    -2 -2 0 1339.07
    -2 -2 0 1408.16
    -2 -2 -1 50.7136
    2 2 1 112.251
    -2 -2 -1 -72.2305
    2 2 1 181.606
    -2 -2 -1 -15.9635
    2 2 2 8381.82
    -2 -2 -2 7253.27
    2 2 2 6809.37
    -2 -2 -2 7516.5
    -2 -2 -2 7389.91
    -2 -2 -3 16767
    2 2 3 18058.6
    2 2 3 16927.6
    -2 -2 -3 17095
    2 2 4 49.7839
    2 2 4 54.8779
    -2 -2 -4 -108.073
    -2 -2 -4 51.8259
    -2 -2 -5 13303.4
    2 2 5 13859.5
    2 2 5 12514.6
    -2 -2 -6 11357.1
    2 2 6 11166.1
    2 2 7 4233.32
    -2 -2 -7 4229.66
    -2 -2 -8 315.138
    2 2 8 339.999
    -2 -2 -9 18067.3
    2 2 9 18023.2
    -2 -2 -10 174.102
    2 2 10 -175.921
    2 2 11 9442.68
    -2 -2 -11 9077.96
    -2 -2 -12 2757.35
    2 2 12 2398.15
    2 2 13 6164.29
    -2 -2 -13 6145.75
    2 2 14 137.712
    -2 -2 -14 88.2264
    -2 -2 -15 160.111
    2 2 15 639.373
    -2 -2 -16 304.167
    2 2 16 425.179
    -2 -3 18 1202.09
    2 3 -17 1043.48
    -2 -3 17 954.933
    -2 -3 16 41.5072
    2 3 -16 83.0521
    2 3 -15 128.309
    -2 -3 15 -39.8243
    -2 -3 14 5422.51
    2 3 -14 5007.62
    -2 -3 14 5563.67
    2 3 -14 5273.48
    -2 -3 13 227.733
    -2 -3 13 454.884
    2 3 -13 399.788
    -2 -3 12 1410.85
    2 3 -12 1616.68
    -2 -3 12 1496.66
    -2 -3 11 27554.8
    2 3 -11 28423.9
    -2 -3 11 29184.5
    -2 -3 10 390.647
    -2 -3 10 567.289
    2 3 -10 607.902
    -2 -3 9 9944.24
    2 3 -9 10347.9
    -2 -3 9 10361.1
    -2 -3 8 69250.5
    2 3 -8 67888.7
    -2 -3 8 66405.6
    2 3 -7 35657.5
    -2 -3 7 33411.5
    -2 -3 7 33428.5
    -2 -3 6 85111.4
    2 3 -6 86895.7
    -2 -3 6 88625.9
    2 3 -5 1620.1
    -2 -3 5 1546.66
    2 3 -5 1474.96
    -2 -3 5 1491.05
    -2 -3 4 870.286
    -2 -3 4 854.787
    2 3 -4 756.514
    2 3 -4 828.641
    -2 -3 3 163994
    -2 -3 3 158514
    2 3 -3 167926
    2 3 -3 157480
    -2 -3 2 13541.5
    -2 -3 2 13418.2
    -2 -3 1 93695.9
    -2 -3 1 94257.5
    2 3 0 27824.4
    2 3 0 27087.8
    -2 -3 0 26831.1
    -2 -3 0 25861.2
    -2 -3 -1 47947.7
    2 3 1 49727.5
    2 3 1 48215.3
    -2 -3 -1 48124.7
    -2 -3 -1 48843.1
    2 3 2 4210.54
    -2 -3 -2 4608.91
    2 3 2 4288.45
    -2 -3 -2 4439.93
    -2 -3 -2 4674.13
    -2 -3 -3 36286.9
    2 3 3 34866
    2 3 3 36937.4
    -2 -3 -3 34954.7
    2 3 4 25858.9
    -2 -3 -4 26848.3
    -2 -3 -4 27250.3
    2 3 4 27190
    2 3 5 9898.76
    2 3 5 9544.11
    -2 -3 -5 9599.02
    2 3 6 9303.84
    2 3 6 11114
    -2 -3 -6 10954.9
    -2 -3 -7 3673.46
    2 3 7 3164.21
    -2 -3 -8 4216.59
    2 3 8 4508.3
    2 3 9 862.765
    -2 -3 -9 721.951
    2 3 10 509.733
    -2 -3 -10 487.813
    2 3 11 177.561
    -2 -3 -11 100.599
    -2 -3 -12 4534.86
    2 3 12 4276.26
    2 3 13 3694.59
    -2 -3 -13 3917.36
    -2 -3 -14 1795.29
    2 3 14 1820.29
    -2 -3 -15 579.025
    2 3 15 1065.27
    -2 -4 19 930.845
    2 4 -18 169.407
    -2 -4 18 3202.64
    -2 -4 17 7217.73
    2 4 -17 8062.86
    2 4 -16 5479.01
    2 4 -16 5676.73
    -2 -4 16 5429.33
    -2 -4 15 704.091
    2 4 -15 779.303
    -2 -4 14 299.309
    2 4 -14 293.714
    -2 -4 14 611.333
    2 4 -13 28638.7
    -2 -4 13 28466.7
    -2 -4 13 26320.8
    -2 -4 12 2761.1
    2 4 -12 3299.36
    -2 -4 12 3021.57
    -2 -4 11 18215.2
    2 4 -11 17343
    -2 -4 11 17208.8
    -2 -4 10 82.6923
    -2 -4 10 199.737
    2 4 -10 380.802
    -2 -4 9 11761.9
    -2 -4 9 11581
    2 4 -9 12420.4
    -2 -4 8 2722.11
    2 4 -8 2849.5
    -2 -4 8 2736.42
    -2 -4 7 8382.55
    -2 -4 7 8270.47
    2 4 -7 8174.67
    2 4 -6 32392.8
    -2 -4 6 33062.3
    -2 -4 6 31122.5
    -2 -4 5 488.133
    -2 -4 5 582.436
    2 4 -5 203.503
    2 4 -5 417.799
    -2 -4 4 39865.2
    2 4 -4 42537.4
    2 4 -4 39632.1
    2 4 -3 11514
    2 4 -3 12345.1
    -2 -4 3 11411.4
    -2 -4 3 11520.7
    -2 -4 2 72766.9
    -2 -4 2 72931.5
    -2 -4 1 830.099
    -2 -4 1 723.594
    -2 -4 0 10475.3
    -2 -4 0 10772.5
    2 4 0 10902
    2 4 1 3679.25
    -2 -4 -1 4230.43
    -2 -4 -1 3743.27
    -2 -4 -2 885.71
    2 4 2 763.26
    -2 -4 -2 668.098
    -2 -4 -3 801.858
    2 4 3 932.697
    -2 -4 -3 930.181
    2 4 4 7079.92
    -2 -4 -4 7158.77
    -2 -4 -4 6894.17
    -2 -4 -5 2773.31
    2 4 5 3190.43
    2 4 6 -42.4207
    2 4 6 174.593
    2 4 7 7717.03
    -2 -4 -7 8378.76
    -2 -4 -8 -90.7475
    2 4 8 -111.562
    -2 -4 -9 4419.47
    2 4 9 4167.12
    2 4 10 180.473
    -2 -4 -10 156.523
    2 4 11 -65.1804
    -2 -4 -11 -173.913
    2 4 12 6476.2
    -2 -4 -12 6054.87
    2 4 13 167.329
    -2 -4 -13 -35.1165
    -2 -4 -14 842.646
    2 4 14 818.499
    2 4 15 999.796
    -2 -5 19 3420.38
    2 5 -18 2693.95
    -2 -5 18 6330
    2 5 -17 4552.25
    2 5 -17 4963.26
    -2 -5 17 4906.8
    2 5 -16 1648.54
    -2 -5 16 2671.63
    2 5 -15 -118.176
    -2 -5 15 52.7789
    -2 -5 14 1173.32
    -2 -5 14 1329.34
    2 5 -14 1177.05
    -2 -5 13 121.542
    2 5 -13 186.804
    -2 -5 13 556.18
    -2 -5 12 448.466
    2 5 -12 648.991
    -2 -5 12 1069.52
    -2 -5 11 2486.58
    2 5 -11 2809.75
    -2 -5 10 978.01
    -2 -5 10 967.113
    2 5 -10 1024.22
    -2 -5 9 8220.33
    2 5 -9 8549.96
    -2 -5 9 7855.3
    2 5 -8 4029.52
    -2 -5 8 4152.63
    -2 -5 8 4173.21
    2 5 -7 7182.23
    -2 -5 7 6689.04
    2 5 -6 4975.8
    -2 -5 6 4920.95
    2 5 -5 63.9287
    2 5 -5 179.462
    -2 -5 5 53.4066
    2 5 -4 924.739
    2 5 -4 648.171
    -2 -5 4 631.995
    2 5 -3 99267.2
    2 5 -3 97220.4
    -2 -5 3 96954.6
    -2 -5 3 97182.2
    -2 -5 2 29371.6
    -2 -5 2 29086.4
    -2 -5 1 69821.2
    2 5 -1 64667.4
    -2 -5 1 69079.1
    -2 -5 0 54554.1
    2 5 0 59196.3
    -2 -5 0 56799.2
    -2 -5 -1 111.945
    2 5 1 117.195
    -2 -5 -1 -57.5183
    2 5 2 3958.84
    -2 -5 -2 3920.77
    -2 -5 -2 4227.87
    -2 -5 -3 6249.47
    -2 -5 -3 6440.56
    2 5 3 6634.98
    -2 -5 -4 15002.7
    2 5 4 15105.2
    -2 -5 -4 15325.7
    -2 -5 -5 443.334
    2 5 5 745.66
    -2 -5 -6 5099.88
    2 5 6 4784.44
    2 5 7 7877.34
    -2 -5 -7 8283.64
    -2 -5 -8 4229.81
    2 5 8 4704.64
    -2 -5 -9 1383.28
    2 5 9 1150.23
    2 5 10 8309.23
    -2 -5 -10 8336.99
    2 5 11 118.691
    -2 -5 -11 270.432
    -2 -5 -12 12803.2
    2 5 12 13789.5
    -2 -5 -13 170.442
    2 5 13 193.533
    -2 -5 -14 3870.23
    2 5 14 3968.11
    2 6 -19 423.408
    2 6 -19 286.45
    2 6 -18 516.985
    2 6 -17 1733.76
    2 6 -16 866.227
    -2 -6 15 5800.33
    2 6 -15 6746.52
    2 6 -14 1963.85
    -2 -6 14 2149.09
    -2 -6 14 2007.69
    2 6 -13 404.821
    -2 -6 13 310.335
    -2 -6 12 466.257
    2 6 -12 569.869
    -2 -6 11 1130.34
    2 6 -11 935.464
    -2 -6 10 559.413
    2 6 -10 588.289
    2 6 -9 15158.4
    -2 -6 9 15189.1
    -2 -6 8 518.053
    2 6 -8 763.84
    2 6 -7 32179.6
    -2 -6 7 31826
    2 6 -6 707.323
    -2 -6 6 707.007
    2 6 -5 264.914
    -2 -6 5 295.91
    2 6 -5 14.0175
    2 6 -4 5703.88
    -2 -6 4 5965.39
    2 6 -4 6198.9
    2 6 -3 8702.78
    -2 -6 3 9184.42
    -2 -6 3 8847.98
    -2 -6 2 114368
    -2 -6 2 113206
    -2 -6 1 16239.5
    -2 -6 1 15744.2
    -2 -6 0 17400.1
    2 6 0 18741.3
    -2 -6 0 17270.3
    -2 -6 -1 11049.4
    2 6 1 11794.8
    -2 -6 -1 11046
    -2 -6 -2 11562.5
    -2 -6 -2 11418.3
    2 6 2 11388.4
    2 6 3 1751.78
    -2 -6 -3 1840.39
    -2 -6 -3 2071.15
    2 6 4 18371.3
    -2 -6 -4 17523.8
    2 6 5 6056.06
    -2 -6 -5 5437.11
    -2 -6 -6 16341.2
    2 6 6 16721.7
    -2 -6 -7 15169.9
    2 6 7 14964.7
    2 6 8 5085.27
    -2 -6 -8 5464.46
    2 6 9 575.94
    -2 -6 -9 789.558
    2 6 10 3343.81
    -2 -6 -10 3659.8
    -2 -6 -11 807.619
    2 6 11 900.94
    -2 -6 -12 -2.74195
    2 6 12 206.556
    -2 -6 -13 826.999
    2 6 13 801.944
    2 6 14 135.796
    2 7 -19 190.395
    2 7 -18 103.057
    2 7 -17 73.5919
    -2 -7 16 1148.43
    2 7 -16 839.282
    -2 -7 15 430.45
    2 7 -15 531.021
    -2 -7 14 8378.94
    2 7 -14 8604.33
    -2 -7 13 1918.16
    2 7 -13 1995.3
    -2 -7 12 12066.6
    2 7 -12 11527.5
    2 7 -11 2355.07
    -2 -7 11 2050.32
    2 7 -10 4958.35
    -2 -7 10 4653.26
    2 7 -9 13170.3
    -2 -7 9 12141.6
    -2 -7 8 88.5854
    2 7 -8 84.343
    2 7 -7 875.631
    -2 -7 7 1173.17
    2 7 -6 2246.26
    -2 -7 6 2403.76
    2 7 -5 265.421
    2 7 -5 365.66
    -2 -7 5 284.647
    -2 -7 4 20378.9
    2 7 -4 21141.7
    2 7 -4 21360.9
    -2 -7 3 67309.2
    2 7 -3 65844.7
    -2 -7 3 67486.2
    -2 -7 2 3278.31
    -2 -7 2 3236.71
    -2 -7 1 28632
    -2 -7 1 28688.6
    2 7 0 -16.9145
    -2 -7 0 -15.6978
    -2 -7 0 24.1094
    -2 -7 -1 41556.7
    -2 -7 -1 41288.5
    2 7 1 43703
    -2 -7 -2 255.556
    -2 -7 -2 378.601
    2 7 2 324.009
    2 7 3 29622.4
    -2 -7 -3 28950
    -2 -7 -3 30043.9
    -2 -7 -4 19.4793
    2 7 4 125.461
    2 7 5 17423.8
    -2 -7 -5 17469.4
    2 7 6 2621.1
    -2 -7 -6 2182.86
    2 7 7 3130.63
    -2 -7 -7 4197.81
    -2 -7 -8 2236.66
    2 7 8 1158.4
    2 7 9 -21.7725
    -2 -7 -9 -105.937
    -2 -7 -10 2457.62
    2 7 10 2250.5
    -2 -7 -11 -197.139
    2 7 11 26.7574
    -2 -7 -12 5684.7
    2 8 -19 1327.32
    2 8 -18 3707.69
    2 8 -17 876.133
    -2 -8 16 2241.37
    2 8 -16 3106.05
    -2 -8 15 242.445
    2 8 -15 483.737
    -2 -8 14 12094.8
    2 8 -14 12331.7
    -2 -8 13 204.218
    2 8 -13 205.758
    2 8 -12 3607.43
    -2 -8 12 3636.72
    -2 -8 11 13996.8
    2 8 -11 13875
    2 8 -10 4453.03
    -2 -8 10 3935.68
    2 8 -9 6198.53
    -2 -8 9 6153.51
    2 8 -8 5101.35
    -2 -8 8 5065.41
    2 8 -7 14265.1
    -2 -8 7 14051.1
    2 8 -6 4862.06
    -2 -8 6 4844.43
    2 8 -5 7889.38
    -2 -8 5 7451.18
    -2 -8 4 7830.52
    2 8 -4 8320.55
    -2 -8 3 19791.5
    2 8 -3 19795.4
    -2 -8 3 19991.4
    -2 -8 2 2144.43
    -2 -8 2 2451.58
    2 8 -1 8982.89
    -2 -8 1 8906.02
    -2 -8 1 9116.03
    -2 -8 0 8912.05
    2 8 0 8482.92
    -2 -8 0 8075.29
    -2 -8 -1 486.611
    2 8 1 487.614
    -2 -8 -1 364.184
    -2 -8 -2 1952.31
    2 8 2 2427.29
    -2 -8 -2 2112.95
    2 8 3 3113.02
    -2 -8 -3 3524
    2 8 4 2835.53
    -2 -8 -4 3132.53
    -2 -8 -5 3164.32
    2 8 5 2794.73
    2 8 6 12822.2
    -2 -8 -6 12727.6
    2 8 7 1978
    -2 -8 -7 3031.67
    2 8 8 6086.97
    -2 -8 -8 6728.15
    -2 -8 -9 59.1246
    -2 -8 -10 2114.15
    -2 -8 -11 -77.0244
    2 9 -19 6116.71
    2 9 -18 65.4703
    2 9 -17 928.252
    2 9 -16 15538.1
    -2 -9 16 14423
    -2 -9 15 2272.75
    2 9 -15 2377.46
    2 9 -14 2534.19
    -2 -9 14 2526.59
    -2 -9 13 2230.7
    2 9 -13 2222.78
    -2 -9 12 2926.16
    2 9 -12 2175.55
    2 9 -11 4452.7
    -2 -9 11 4243.92
    2 9 -10 31436.7
    -2 -9 10 29730.5
    -2 -9 9 162.304
    2 9 -9 334.958
    2 9 -8 5554.87
    -2 -9 8 4927.87
    -2 -9 7 1200.4
    2 9 -7 1026.27
    -2 -9 6 2654.56
    2 9 -6 2735.16
    2 9 -5 5853.49
    -2 -9 5 5975.46
    -2 -9 4 24442.4
    2 9 -4 25689.2
    2 9 -3 1573.39
    -2 -9 3 1274.17
    -2 -9 2 5610.78
    2 9 -2 5853.17
    -2 -9 2 5810.98
    -2 -9 1 919.251
    -2 -9 1 987.966
    2 9 -1 731.531
    -2 -9 0 8855.62
    -2 -9 0 8892.41
    2 9 0 9862.64
    2 9 1 3881.21
    -2 -9 -1 3456.57
    -2 -9 -1 4144.19
    2 9 2 5721.79
    -2 -9 -2 5921.01
    -2 -9 -3 131.425
    2 9 3 -55.1841
    -2 -9 -4 1650.93
    -2 -9 -5 18.2587
    -2 -9 -6 1454.7
    -2 -9 -7 159.248
    -2 -9 -8 540.834
    -2 -9 -9 226.988
    -2 -9 -10 766.011
    2 10 -18 5044.74
    -2 -10 17 582.971
    2 10 -17 1338.05
    -2 -10 16 9878.24
    2 10 -16 10728.7
    2 10 -15 1921.32
    -2 -10 15 1938.99
    -2 -10 14 5052.89
    2 10 -14 5013.07
    -2 -10 13 781.091
    2 10 -13 668.105
    -2 -10 12 658.471
    2 10 -12 428.093
    -2 -10 11 2351.19
    2 10 -11 2484.55
    -2 -10 10 4464.44
    2 10 -10 4818.3
    -2 -10 9 12271.6
    2 10 -9 11986.6
    -2 -10 8 593.969
    2 10 -8 244.144
    -2 -10 7 79.408
    2 10 -7 51.2719
    2 10 -6 252.593
    -2 -10 6 183.693
    2 10 -5 674.494
    -2 -10 5 594.248
    -2 -10 4 232.746
    2 10 -4 29.2401
    -2 -10 3 -30.3951
    2 10 -3 11.8385
    -2 -10 2 1109.83
    2 10 -2 1141.25
    -2 -10 2 1091.91
    -2 -10 1 35.4309
    -2 -10 1 -53.7152
    -2 -10 0 6494.23
    -2 -10 0 6215.99
    -2 -10 -1 3531.47
    -2 -10 -2 444.414
    -2 -10 -3 4863.01
    -2 -10 -4 1615.4
    -2 -10 -5 1601.23
    -2 -10 -6 8043.99
    -2 -10 -7 267.884
    -2 -10 -8 1420.72
    -2 -11 17 186.469
    2 11 -17 82.4749
    -2 -11 16 20.3579
    2 11 -16 453.697
    2 11 -15 -16.3184
    -2 -11 15 -33.8558
    -2 -11 14 741.921
    2 11 -14 1249.32
    -2 -11 13 252.189
    2 11 -13 102.891
    -2 -11 12 575.487
    2 11 -12 361.624
    2 11 -11 364.561
    -2 -11 11 533.162
    -2 -11 10 12867.9
    2 11 -10 13793.2
    -2 -11 9 666.333
    2 11 -9 717.63
    -2 -11 8 9074.58
    2 11 -8 8903.65
    -2 -11 7 309.035
    2 11 -7 429.177
    -2 -11 6 3235.01
    2 11 -6 2976.28
    -2 -11 5 2038.28
    2 11 -5 1657.83
    -2 -11 4 196.805
    2 11 -4 259.321
    -2 -11 3 100.447
    2 11 -3 3.59368
    -2 -11 2 7502.63
    2 11 -2 7755.28
    -2 -11 1 10018.1
    2 11 -1 10528.2
    -2 -11 1 10210.1
    -2 -11 0 1625.64
    -2 -11 -1 7224.89
    -2 -11 -2 190.103
    -2 -11 -3 -14.9979
    -2 -11 -4 3584.36
    -2 -11 -5 2606.24
    -2 -11 -6 6389.11
    -2 -11 -7 15267.8
    -2 -12 17 2213.32
    2 12 -16 139.422
    -2 -12 16 59.076
    -2 -12 15 11833.5
    2 12 -15 12517.5
    -2 -12 14 6218.15
    2 12 -14 6890.28
    2 12 -13 3226.37
    -2 -12 13 3201.7
    2 12 -12 13771.8
    -2 -12 12 12797.6
    -2 -12 11 6447.18
    2 12 -11 7025.29
    -2 -12 10 10060.6
    2 12 -10 9719.33
    -2 -12 9 600.969
    2 12 -9 499.385
    -2 -12 8 702.548
    2 12 -8 519.821
    2 12 -7 5549.75
    -2 -12 7 5579.44
    -2 -12 6 364.902
    2 12 -6 286.223
    2 12 -5 5361.31
    -2 -12 5 5576.29
    -2 -12 4 2451
    2 12 -4 2883.06
    2 12 -3 -143.881
    -2 -12 3 422.772
    2 12 -2 36.7842
    -2 -12 2 -186.604
    -2 -12 1 2717.62
    2 12 -1 2407.04
    2 12 0 27762.8
    -2 -12 0 28715.5
    -2 -12 -1 368.643
    -2 -12 -2 10210.9
    -2 -12 -3 1083.91
    -2 -12 -4 3601.97
    -2 -12 -5 162.747
    -2 -13 16 1611.29
    -2 -13 15 6839.37
    -2 -13 14 19.1634
    2 13 -14 320.607
    -2 -13 13 1984.33
    2 13 -13 1267.02
    -2 -13 12 -56.1148
    2 13 -12 -142.898
    -2 -13 11 4870.54
    2 13 -11 5194.63
    2 13 -10 2464.09
    -2 -13 10 2284.4
    2 13 -9 352.701
    -2 -13 9 530.216
    -2 -13 8 4268.7
    2 13 -8 4057.19
    -2 -13 7 -378.89
    2 13 -7 55.9362
    -2 -13 6 7514.5
    2 13 -6 8814.56
    2 13 -5 869.741
    -2 -13 5 748.426
    -2 -13 4 7288.24
    2 13 -4 7926.71
    2 13 -3 605.246
    2 13 -2 488.572
    2 13 -1 63.436
    2 13 0 1858.04
    -2 -13 0 1730.22
    2 13 1 41.8764
    -2 -13 -1 -51.7367
    -2 -13 -2 397.431
    -2 -14 12 455.245
    2 14 -12 389.075
    -2 -14 11 280.093
    2 14 -11 424.523
    -2 -14 10 -243.721
    2 14 -10 220.594
    -2 -14 9 896.253
    2 14 -9 1117.87
    -2 -14 8 -122.274
    2 14 -8 357.008
    2 14 -7 4103.45
    -2 -14 7 3771.68
    -2 -14 6 -7.33909
    2 14 -6 107.451
    2 14 -5 1065.35
    2 14 -4 390.903
    2 14 -3 264.129
    2 14 -2 1681.11
    2 14 -1 2396.8
    2 14 0 860.919
    -3 15 2 518.16
    -3 15 1 2471.13
    -3 15 0 2916.56
    -3 15 -1 282.149
    -3 15 -2 145.577
    -3 15 -3 962.248
    -3 15 -4 4199.43
    -3 15 -5 1550.84
    -3 15 -6 10031.1
    -3 15 -7 2148.29
    -3 15 -8 292.425
    -3 14 5 4411.1
    -3 14 4 501.648
    -3 14 4 393.457
    -3 14 3 805.236
    -3 14 3 487.294
    -3 14 2 5840.46
    -3 14 1 126.804
    -3 14 0 5389
    -3 14 -1 125.404
    -3 14 -2 3797.17
    -3 14 -3 -24.2162
    -3 14 -4 8079.07
    -3 14 -5 8210.11
    -3 14 -6 10604.5
    -3 14 -7 320.794
    -3 14 -8 1554.52
    -3 14 -9 765.045
    -3 14 -10 741.106
    -3 14 -11 396.966
    -3 13 7 1258.02
    -3 13 6 2444.11
    -3 13 5 184.79
    -3 13 4 204.373
    -3 13 4 189.919
    -3 13 3 3426.74
    -3 13 3 4054.26
    -3 13 2 466.07
    -3 13 1 9891.15
    -3 13 0 -16.9413
    -3 13 -1 7317.54
    -3 13 -2 27.4685
    -3 13 -3 1820.49
    -3 13 -4 1299.72
    -3 13 -5 1177.81
    -3 13 -6 206.359
    -3 13 -7 1101.3
    -3 13 -8 112.165
    -3 13 -9 714.874
    -3 13 -10 433.618
    -3 13 -11 881.397
    -3 13 -12 72.1932
    -3 12 7 1430.2
    -3 12 7 1467.94
    -3 12 6 219.15
    -3 12 6 320.939
    -3 12 5 3891.23
    -3 12 5 3988.77
    -3 12 5 3730.34
    -3 12 4 252.749
    -3 12 4 285.368
    -3 12 3 1198.39
    -3 12 2 664.862
    -3 12 1 801.11
    -3 12 0 4275.2
    -3 12 -1 5344.63
    -3 12 -2 414.018
    -3 12 -3 3473.9
    -3 12 -4 95.2712
    -3 12 -5 826.568
    -3 12 -6 1398.9
    -3 12 -7 89.5961
    -3 12 -8 -78.8761
    -3 12 -9 10281.8
    -3 12 -10 1705.59
    -3 12 -11 10105.5
    -3 12 -12 848.086
    -3 12 -13 1754.49
    -3 11 10 145.907
    -3 11 9 172.016
    -3 11 8 902.703
    -3 11 7 1459.62
    3 -11 -7 1488.14
    -3 11 6 2807.66
    -3 11 6 2447.77
    -3 11 6 3370.06
    3 -11 -6 3144.78
    -3 11 5 9151.53
    -3 11 5 8742.88
    -3 11 5 7632.09
    -3 11 4 5330.41
    -3 11 4 4741.37
    -3 11 3 -104.38
    -3 11 2 2521.07
    -3 11 1 7265.71
    -3 11 0 323.465
    -3 11 -1 4661.64
    -3 11 -2 801.544
    -3 11 -3 5139.12
    -3 11 -4 1963.68
    -3 11 -5 3994.46
    -3 11 -6 17460.2
    -3 11 -7 3811.81
    -3 11 -8 -164.595
    -3 11 -9 2086.27
    -3 11 -10 3796.31
    -3 11 -11 66.9316
    -3 11 -12 428.008
    -3 11 -13 1164.69
    -3 11 -14 3788.82
    -3 10 11 2974.5
    -3 10 10 141.609
    -3 10 9 699.694
    -3 10 8 -84.0386
    3 -10 -8 -58.8515
    3 -10 -7 5335.89
    -3 10 7 4794.52
    -3 10 7 5152.98
    3 -10 -6 3830.88
    -3 10 6 3937.66
    -3 10 6 4091.99
    -3 10 5 10433.5
    3 -10 -5 11955
    -3 10 4 1360.48
    -3 10 4 1234.96
    -3 10 3 1773.94
    -3 10 2 7171.68
    -3 10 1 69.5655
    -3 10 0 17710.8
    -3 10 -1 7572.59
    -3 10 -2 18508.8
    -3 10 -3 12718.2
    -3 10 -4 15369.7
    -3 10 -5 1691.57
    -3 10 -6 2771.72
    -3 10 -7 164.185
    -3 10 -8 863.37
    -3 10 -9 160.803
    -3 10 -10 1011.46
    -3 10 -11 1348.95
    -3 10 -12 403.101
    -3 10 -13 855.867
    -3 10 -14 245.921
    -3 10 -15 1466.62
    -3 9 12 2362.93
    -3 9 11 199.871
    -3 9 10 4576.86
    3 -9 -9 -15.148
    -3 9 9 -418.503
    3 -9 -8 9128.74
    -3 9 8 8775.11
    -3 9 7 5749.22
    3 -9 -7 6319.72
    -3 9 7 6401.38
    -3 9 6 15793.5
    -3 9 6 14999.4
    3 -9 -6 15968.3
    -3 9 5 792.081
    3 -9 -5 372.01
    -3 9 4 5170.58
    3 -9 -4 5126.15
    -3 9 3 428.882
    -3 9 2 9742.43
    -3 9 1 999.862
    -3 9 0 3708.15
    -3 9 -1 2042.11
    -3 9 -2 517.116
    -3 9 -3 7635
    -3 9 -4 448.594
    -3 9 -5 44.9102
    -3 9 -6 1249.63
    -3 9 -7 5875.75
    -3 9 -8 430.699
    -3 9 -9 18480
    -3 9 -10 1583.66
    -3 9 -11 -146.083
    -3 9 -12 3929.83
    -3 9 -13 777.754
    -3 9 -14 1585.65
    -3 9 -15 211.967
    -3 9 -16 861.296
    -3 8 13 3169.17
    -3 8 12 138.453
    -3 8 11 2391.53
    3 -8 -10 534.126
    -3 8 10 163.963
    -3 8 9 -27.6105
    3 -8 -9 273.557
    -3 8 8 215.666
    -3 8 8 564.259
    3 -8 -8 79.0665
    -3 8 7 12408.4
    -3 8 7 12613.5
    3 -8 -7 13451.4
    -3 8 6 878.383
    3 -8 -6 907.585
    -3 8 5 1203.93
    3 -8 -5 1102.12
    -3 8 4 852.107
    3 -8 -4 1134.29
    -3 8 3 12965.2
    -3 8 2 5104.49
    -3 8 1 96.9981
    -3 8 0 -54.333
    -3 8 -1 371.042
    -3 8 -2 7203.26
    -3 8 -3 301.845
    -3 8 -4 4326.74
    -3 8 -5 1463.85
    -3 8 -6 5702.4
    -3 8 -7 6509.79
    -3 8 -8 4242.55
    -3 8 -9 2581.04
    -3 8 -10 747.85
    -3 8 -11 1944.54
    -3 8 -12 151.249
    -3 8 -13 -130.764
    -3 8 -14 5603.78
    -3 8 -15 3385.45
    -3 8 -16 283.509
    -3 7 14 662.92
    -3 7 13 2202.85
    -3 7 12 104.921
    -3 7 11 1214.27
    -3 7 10 2982.34
    3 -7 -10 2926.1
    -3 7 9 10382.7
    3 -7 -9 11340.4
    3 -7 -8 1901.63
    -3 7 8 1762.76
    -3 7 8 2228.43
    -3 7 7 -5.98224
    3 -7 -7 98.1336
    -3 7 7 65.6253
    -3 7 6 174.439
    3 -7 -6 131.409
    -3 7 5 1296.47
    3 -7 -5 1212.35
    3 -7 -4 4067.28
    -3 7 4 4123.29
    3 -7 -3 553.844
    -3 7 2 33224.2
    -3 7 1 14409.5
    -3 7 0 30310.8
    -3 7 -1 7759.46
    -3 7 -2 11495.6
    -3 7 -3 11930.2
    -3 7 -4 3407.31
    -3 7 -5 17855.5
    -3 7 -6 15405.1
    -3 7 -7 8805.38
    -3 7 -8 10758
    -3 7 -9 30541.4
    -3 7 -10 2151.27
    -3 7 -11 3738.65
    -3 7 -12 15351.6
    -3 7 -13 1161.81
    -3 7 -14 1095
    -3 7 -15 5598.03
    -3 7 -16 2899.67
    -3 7 -17 3643.37
    -3 6 15 571.338
    -3 6 14 5789.83
    -3 6 13 178.038
    -3 6 12 1979.22
    3 -6 -11 9.15378
    -3 6 11 334.443
    3 -6 -10 495.369
    -3 6 10 -92.8121
    -3 6 9 1147.18
    3 -6 -9 1254.81
    -3 6 9 1211.78
    3 -6 -8 3313.37
    -3 6 8 3399.12
    -3 6 8 3031.52
    3 -6 -7 30139.6
    -3 6 7 32079.5
    -3 6 7 31344.2
    -3 6 6 951.857
    3 -6 -6 1176.88
    -3 6 5 26411.1
    3 -6 -5 27326.5
    3 -6 -4 -13.2702
    -3 6 4 68.9212
    -3 6 3 11097.1
    3 -6 -3 11649.9
    -3 6 2 385.999
    -3 6 1 61120.3
    -3 6 0 12044.5
    -3 6 -1 72236.9
    -3 6 -2 51825.7
    -3 6 -3 5401.8
    -3 6 -4 26174.5
    -3 6 -5 2072.94
    -3 6 -6 4516.85
    -3 6 -7 607.055
    -3 6 -8 31799.8
    -3 6 -9 5623.68
    -3 6 -10 24384.6
    -3 6 -11 952.122
    -3 6 -12 13133.6
    -3 6 -13 6944.69
    -3 6 -14 276.307
    -3 6 -15 -16.6202
    -3 6 -16 4295.84
    -3 6 -17 250.784
    -3 5 15 2293.8
    -3 5 14 541.998
    -3 5 13 6442.55
    -3 5 12 2584.49
    3 -5 -12 2964.64
    3 -5 -11 672.2
    -3 5 11 304.622
    -3 5 10 3645.87
    3 -5 -10 4013.65
    -3 5 9 35624.3
    3 -5 -9 35724.2
    -3 5 9 34517.2
    -3 5 8 19761.5
    -3 5 8 20336.1
    3 -5 -8 19691.4
    3 -5 -7 2330.64
    -3 5 7 2773.88
    -3 5 7 2225.17
    3 -5 -6 2900.96
    -3 5 6 2988.05
    -3 5 5 18605.5
    3 -5 -5 18446.3
    3 -5 -4 14549.3
    -3 5 4 15201
    3 -5 -3 2653.88
    -3 5 3 2440.18
    -3 5 2 20603.3
    -3 5 2 20301.4
    -3 5 1 20568
    -3 5 0 912.239
    -3 5 -1 1516.58
    -3 5 -2 71945.9
    -3 5 -3 38322.6
    -3 5 -4 42729.8
    -3 5 -5 392.982
    -3 5 -6 1453.96
    -3 5 -7 1504.77
    -3 5 -8 278.14
    -3 5 -9 2667.24
    -3 5 -10 180.21
    -3 5 -10 339.092
    -3 5 -11 527.006
    -3 5 -11 393.036
    -3 5 -12 -156.226
    -3 5 -13 449.221
    -3 5 -14 -105.039
    -3 5 -14 64.4407
    -3 5 -15 476.542
    -3 5 -16 216.071
    -3 5 -17 203.904
    -3 4 16 1921.92
    -3 4 15 257.309
    -3 4 14 5785.44
    -3 4 13 2555.56
    -3 4 12 3210.27
    3 -4 -12 3688.23
    -3 4 11 4104.36
    3 -4 -11 4077.35
    3 -4 -10 -92.2487
    -3 4 10 149.652
    -3 4 10 51.8696
    -3 4 9 6780.4
    3 -4 -9 6900.43
    -3 4 9 6145.43
    -3 4 8 743.731
    -3 4 8 893.698
    3 -4 -8 1007.61
    -3 4 7 13828.4
    3 -4 -7 14453.5
    -3 4 7 14205.3
    -3 4 6 35.8133
    3 -4 -6 62.3118
    3 -4 -5 11974.1
    -3 4 5 11261.8
    -3 4 4 28613.7
    3 -4 -4 28065
    -3 4 3 2262.72
    3 -4 -3 2068.62
    -3 4 2 34108.5
    -3 4 2 34775.2
    -3 4 1 17519.9
    -3 4 1 16558.8
    -3 4 0 17527.2
    -3 4 0 15890.1
    -3 4 -1 14679.4
    -3 4 -2 5101.11
    -3 4 -3 43083.6
    -3 4 -4 37824.7
    -3 4 -5 2682.78
    -3 4 -6 653.254
    -3 4 -7 4780.21
    -3 4 -8 4097.69
    -3 4 -8 4328.21
    -3 4 -9 13144.8
    -3 4 -9 12638.6
    -3 4 -10 21697.1
    -3 4 -10 23323
    -3 4 -11 24349.8
    -3 4 -12 1282.92
    -3 4 -12 1262.37
    -3 4 -13 475.56
    -3 4 -14 7301.12
    -3 4 -15 5603.57
    -3 4 -16 5281.45
    -3 4 -17 2116.11
    -3 3 16 1125.2
    -3 3 15 1087.5
    -3 3 14 127.557
    3 -3 -13 1980.65
    -3 3 13 2056.15
    3 -3 -12 7111.61
    -3 3 12 7530.78
    3 -3 -11 119.889
    -3 3 11 45.4341
    -3 3 10 15832.1
    -3 3 10 15674.5
    3 -3 -10 15436.7
    -3 3 9 631.825
    -3 3 9 510.262
    3 -3 -9 766.825
    -3 3 8 1647.03
    -3 3 8 1336.17
    3 -3 -8 1732.44
    -3 3 7 18945.6
    3 -3 -7 19627.2
    -3 3 7 19893.6
    -3 3 6 1716.98
    3 -3 -6 1848.02
    3 -3 -5 13130.6
    -3 3 5 12038.2
    -3 3 5 13055.7
    -3 3 4 439.515
    -3 3 4 351.09
    3 -3 -4 438.698
    -3 3 3 981.284
    -3 3 3 856.707
    3 -3 -3 942.345
    -3 3 2 165401
    -3 3 2 164622
    -3 3 2 159544
    -3 3 1 7683.55
    -3 3 1 7701.42
    -3 3 0 99083.8
    3 -3 0 102801
    -3 3 0 99806.1
    -3 3 -1 7927.7
    -3 3 -1 8535.69
    -3 3 -2 56135.3
    -3 3 -2 57229.8
    -3 3 -3 14151.1
    -3 3 -3 14467.3
    -3 3 -4 15979
    -3 3 -4 16500.2
    -3 3 -5 464.059
    -3 3 -5 400.997
    -3 3 -6 537.996
    -3 3 -6 490.181
    -3 3 -7 16304.9
    -3 3 -7 16440.2
    -3 3 -8 5899.92
    -3 3 -8 6094.78
    -3 3 -9 43107.2
    -3 3 -9 41107.1
    -3 3 -10 210.824
    -3 3 -10 -66.7519
    -3 3 -10 141.555
    -3 3 -11 7327.7
    -3 3 -12 1649.15
    -3 3 -13 6419.94
    -3 3 -14 -121.655
    -3 3 -15 5374.52
    -3 3 -16 4151.56
    -3 3 -17 3853.83
    -3 2 17 2375.87
    -3 2 16 2874.99
    -3 2 15 348.552
    3 -2 -14 50.835
    -3 2 14 304.354
    -3 2 13 3413.35
    3 -2 -13 3315.25
    3 -2 -12 -71.9317
    -3 2 12 -73.9896
    -3 2 11 1704.79
    -3 2 11 1809.01
    3 -2 -11 1889.64
    -3 2 10 27903
    -3 2 10 27287.7
    3 -2 -10 25828.6
    3 -2 -9 651.701
    -3 2 9 698.911
    -3 2 9 927.215
    -3 2 8 34676.4
    3 -2 -8 34984.7
    -3 2 8 34067.1
    3 -2 -7 41480.9
    -3 2 7 40406.2
    -3 2 7 40372
    3 -2 -6 37082.6
    -3 2 6 37082.7
    -3 2 6 36095.1
    -3 2 6 35529.2
    -3 2 5 3292.95
    -3 2 5 3406.65
    3 -2 -5 3363.24
    -3 2 4 32252.6
    -3 2 4 35043.7
    3 -2 -4 34358.9
    -3 2 3 704.06
    -3 2 3 710.284
    -3 2 2 3089.53
    -3 2 2 4044.65
    -3 2 2 3249.08
    -3 2 1 7762.74
    3 -2 -1 7849.98
    -3 2 1 7685.92
    3 -2 0 5166.53
    -3 2 0 5024.16
    -3 2 0 5436.1
    3 -2 1 8759.72
    -3 2 -1 8917.56
    -3 2 -1 8675.23
    -3 2 -2 331626
    -3 2 -2 337397
    -3 2 -3 105953
    -3 2 -3 105254
    -3 2 -4 50213.8
    -3 2 -4 51664.3
    -3 2 -5 59422.9
    -3 2 -5 59984.7
    -3 2 -6 2735.4
    -3 2 -6 2460.39
    -3 2 -6 2792.77
    -3 2 -7 30757.5
    -3 2 -7 30374.9
    -3 2 -7 30386.5
    -3 2 -8 4438.41
    -3 2 -8 4156.47
    -3 2 -8 4026.93
    -3 2 -8 4270.4
    -3 2 -9 5780.22
    -3 2 -9 4927.02
    -3 2 -10 6165.73
    -3 2 -11 350.689
    -3 2 -12 6880.83
    -3 2 -13 277.668
    -3 2 -14 343.259
    -3 2 -15 7263.55
    -3 2 -16 1764.49
    -3 1 17 2845.94
    -3 1 16 392.023
    -3 1 15 13522.6
    -3 1 14 28.9175
    3 -1 -14 340.528
    -3 1 13 43127.8
    3 -1 -13 42336.2
    -3 1 12 6702.77
    3 -1 -12 6556.3
    -3 1 11 32056.8
    3 -1 -11 31595.8
    -3 1 11 30460.4
    -3 1 10 30143.1
    -3 1 10 29578.3
    3 -1 -10 29956.1
    3 -1 -9 45457.3
    -3 1 9 45580
    -3 1 9 45435.4
    -3 1 8 7563.65
    -3 1 8 6967.95
    3 -1 -8 6976.03
    -3 1 7 9729.81
    3 -1 -7 9510.32
    -3 1 7 9543.76
    -3 1 6 27249.4
    3 -1 -6 26611.6
    -3 1 6 26177.5
    -3 1 6 25846
    3 -1 -5 4107.86
    -3 1 5 4272.05
    -3 1 5 3453.34
    -3 1 4 26010.1
    -3 1 4 26774.8
    3 -1 -4 25110
    -3 1 3 1250.61
    -3 1 2 199860
    3 -1 -1 7883.04
    -3 1 1 8032.04
    -3 1 1 7645.34
    -3 1 0 4268.23
    3 -1 0 4532.04
    3 -1 0 4466.04
    -3 1 0 4300.86
    -3 1 -1 1370.27
    3 -1 1 1318.97
    3 -1 1 1405.46
    -3 1 -1 1296.05
    -3 1 -2 1337.42
    3 -1 2 1496.07
    -3 1 -2 1320.42
    3 -1 3 353.043
    -3 1 -3 480.544
    -3 1 -3 185.608
    -3 1 -4 127015
    -3 1 -4 127742
    -3 1 -4 128176
    -3 1 -5 4197.6
    -3 1 -5 4011.41
    -3 1 -6 13224.1
    -3 1 -6 11203.1
    -3 1 -6 11830
    -3 1 -7 3851.62
    -3 1 -7 3755.73
    -3 1 -7 3883.86
    -3 1 -8 5514.88
    -3 1 -8 4590.71
    -3 1 -8 4275.14
    -3 1 -9 10060.6
    -3 1 -10 -94.5431
    -3 1 -11 19363.5
    -3 1 -12 -52.1662
    -3 1 -13 1533.07
    -3 1 -14 18.6418
    -3 1 -15 975.915
    -3 1 -16 13.5619
    -3 0 18 8853.07
    -3 0 17 7398.66
    -3 0 16 1110.28
    3 0 -15 24113
    -3 0 15 24030.7
    -3 0 14 1015.72
    3 0 -14 627.479
    3 0 -13 0.71226
    -3 0 13 159.391
    3 0 -12 -5.59724
    -3 0 12 256.281
    -3 0 12 129.916
    -3 0 11 25451.1
    3 0 -11 25357.5
    -3 0 10 32598.3
    3 0 -10 32487.2
    -3 0 10 32789.3
    -3 0 9 49007.7
    -3 0 9 49308.4
    3 0 -9 49462.2
    3 0 -8 859.511
    -3 0 8 790.247
    -3 0 8 862.385
    -3 0 7 1557.82
    -3 0 7 1410.05
    3 0 -7 1579.74
    -3 0 6 31869
    -3 0 6 30569.7
    3 0 -6 30107
    -3 0 6 31121.3
    -3 0 5 45530.5
    -3 0 5 46608.5
    3 0 -5 45065.2
    -3 0 5 46010.2
    -3 0 4 93083.7
    -3 0 4 95175.9
    3 0 -4 98393.5
    -3 0 3 106934
    3 0 -2 12119.9
    -3 0 2 11765.5
    -3 0 2 11650.9
    3 0 -1 3468.37
    -3 0 1 3536.38
    -3 0 1 3313.65
    -3 0 0 636.985
    3 0 0 669.62
    3 0 0 634.203
    -3 0 0 502.04
    -3 0 -1 92014.7
    3 0 1 94037.4
    3 0 1 95763.6
    -3 0 -1 93628.6
    -3 0 -2 40266.6
    3 0 2 42705.8
    -3 0 -2 40578.8
    -3 0 -3 80.0515
    -3 0 -3 205.324
    3 0 3 165.739
    -3 0 -4 4780.96
    -3 0 -4 4604.42
    3 0 4 4942.63
    -3 0 -5 6355.32
    -3 0 -5 6024.87
    -3 0 -6 22709.5
    -3 0 -6 22503.1
    -3 0 -6 21490.1
    3 0 7 518.172
    -3 0 -7 432.414
    -3 0 -7 304.931
    -3 0 -8 848.565
    3 0 8 691.956
    -3 0 -9 1778.08
    3 0 9 2271.35
    -3 0 -10 2151.42
    3 0 10 2430.44
    -3 0 -11 -84.4889
    3 0 11 237.373
    -3 0 -12 2841.36
    3 0 12 2625.13
    -3 0 -13 2515.06
    -3 0 -14 2573.82
    -3 0 -15 721.462
    -3 0 -16 3072.44
    -3 -1 18 -160.856
    -3 -1 17 -15.5039
    -3 -1 16 56.1291
    -3 -1 15 5250.95
    3 1 -15 5782.14
    3 1 -14 1706.14
    -3 -1 14 674.006
    3 1 -13 507.366
    -3 -1 13 663.468
    -3 -1 13 397.395
    3 1 -12 474.098
    -3 -1 12 709.765
    -3 -1 12 728.559
    -3 -1 11 11641.3
    -3 -1 11 11183.9
    3 1 -11 10849
    -3 -1 10 9232.96
    -3 -1 10 9923.16
    3 1 -10 9176.31
    -3 -1 9 5825.77
    -3 -1 9 5755.41
    3 1 -9 6003.65
    3 1 -9 5620.43
    -3 -1 8 2589.38
    -3 -1 8 2194.14
    3 1 -8 2506.37
    -3 -1 7 19046.6
    -3 -1 7 18587.6
    3 1 -7 18063.9
    -3 -1 6 371.296
    -3 -1 6 266.155
    -3 -1 6 377.837
    3 1 -6 462.753
    -3 -1 5 2840.7
    -3 -1 5 2876.86
    3 1 -5 2992.58
    -3 -1 5 2753.84
    -3 -1 4 80007.2
    -3 -1 4 78271.8
    3 1 -4 77754.2
    3 1 -4 79811.5
    -3 -1 4 79149.1
    -3 -1 3 152405
    3 1 -3 162045
    3 1 -3 152588
    -3 -1 3 150686
    -3 -1 2 34424.1
    3 1 -2 34409.9
    -3 -1 2 33658.2
    3 1 -1 50857.5
    -3 -1 1 49586.9
    3 1 -1 50762.3
    -3 -1 1 49717.6
    -3 -1 0 150335
    3 1 0 150342
    -3 -1 0 149061
    3 1 0 153186
    -3 -1 -1 18161.5
    -3 -1 -1 17583
    -3 -1 -1 18793.7
    3 1 1 18754.3
    -3 -1 -2 41214
    -3 -1 -2 41102.9
    -3 -1 -2 40019.8
    3 1 2 41626.4
    -3 -1 -3 2500.8
    -3 -1 -3 2587.39
    3 1 3 2696.31
    -3 -1 -4 8216.16
    -3 -1 -4 7643.14
    3 1 4 8135.15
    -3 -1 -5 57915.8
    -3 -1 -5 53566.3
    -3 -1 -5 56221
    3 1 5 56483.1
    3 1 5 57076.3
    -3 -1 -6 9190.64
    3 1 6 9430.82
    3 1 6 8514.18
    3 1 7 14909
    -3 -1 -7 14514.7
    -3 -1 -8 58283.5
    3 1 8 58135
    -3 -1 -9 834.698
    3 1 9 678.054
    3 1 10 9687.22
    -3 -1 -10 9053.29
    -3 -1 -11 2024.07
    3 1 11 2212.75
    3 1 12 7840.38
    -3 -1 -12 7907.96
    -3 -1 -13 1039.54
    3 1 13 1397.14
    -3 -1 -14 348.86
    -3 -1 -15 832.783
    -3 -2 18 218.886
    -3 -2 17 44.1961
    3 2 -16 240.06
    -3 -2 16 -187.804
    -3 -2 15 6425.13
    3 2 -15 6660.29
    3 2 -14 2062.99
    -3 -2 14 2240.68
    -3 -2 14 1569.99
    3 2 -13 218.95
    -3 -2 13 -148.062
    -3 -2 13 323.351
    -3 -2 12 13529.2
    3 2 -12 14072.2
    -3 -2 12 14919.9
    3 2 -12 13855.8
    -3 -2 11 4750.36
    3 2 -11 4884.61
    -3 -2 11 4974.2
    -3 -2 10 9802
    -3 -2 10 11023.9
    3 2 -10 10125.2
    -3 -2 9 4081.6
    3 2 -9 3889.69
    -3 -2 9 4262.63
    -3 -2 8 21347
    3 2 -8 19861.4
    -3 -2 8 19649
    -3 -2 7 726.609
    3 2 -7 752.296
    -3 -2 7 626.528
    -3 -2 7 823.898
    3 2 -6 3434.14
    -3 -2 6 3329.49
    -3 -2 6 3154.69
    -3 -2 5 124124
    3 2 -5 129000
    -3 -2 5 131046
    -3 -2 5 129392
    3 2 -5 127072
    -3 -2 4 36095.1
    -3 -2 4 35639.5
    3 2 -4 35847.8
    3 2 -4 36375.9
    -3 -2 3 18114.2
    3 2 -3 16946.6
    -3 -2 3 17845
    -3 -2 3 17827.7
    3 2 -3 18529.6
    -3 -2 2 67917.7
    3 2 -2 70055.4
    -3 -2 2 67545.6
    -3 -2 1 59984.1
    3 2 -1 60321.9
    -3 -2 1 58860.1
    -3 -2 0 89182.6
    -3 -2 0 91116.9
    -3 -2 0 89193
    -3 -2 -1 3241.03
    -3 -2 -1 3260.17
    -3 -2 -1 3244.86
    -3 -2 -1 3152.53
    3 2 2 55580.2
    -3 -2 -2 52819.6
    -3 -2 -2 54895.4
    -3 -2 -2 56459.4
    -3 -2 -2 54380.5
    3 2 3 86123.6
    3 2 3 88131.3
    -3 -2 -3 87431
    -3 -2 -3 86607.1
    3 2 4 1166.01
    -3 -2 -4 901.616
    -3 -2 -4 915.049
    3 2 4 1038.41
    -3 -2 -5 197.626
    3 2 5 284.448
    -3 -2 -5 247.412
    3 2 5 259.001
    3 2 6 7721.18
    -3 -2 -6 7612.56
    3 2 6 6858.91
    -3 -2 -7 18007.1
    3 2 7 17801.1
    3 2 8 -143.243
    -3 -2 -8 -35.3885
    3 2 9 5.66642
    -3 -2 -9 -291.1
    3 2 10 165.572
    -3 -2 -10 3.5905
    -3 -2 -11 490.131
    3 2 11 1289.27
    -3 -2 -12 7451.34
    3 2 12 7703.47
    -3 -2 -13 -207.99
    3 2 13 83.1265
    -3 -2 -14 7054.89
    3 2 14 7112.21
    -3 -2 -15 -78.0444
    -3 -3 19 1299.86
    -3 -3 18 3261.23
    -3 -3 17 1122.29
    -3 -3 16 2221.07
    3 3 -16 2736.54
    3 3 -15 1540.78
    -3 -3 15 1032.83
    -3 -3 14 7146.65
    3 3 -14 5938.17
    3 3 -14 6395.79
    -3 -3 14 6192.62
    -3 -3 13 1026.57
    -3 -3 13 644.49
    3 3 -13 567.347
    -3 -3 12 1741.79
    -3 -3 12 1122.28
    3 3 -12 1722.19
    -3 -3 11 992.154
    -3 -3 11 781.801
    3 3 -11 906.24
    -3 -3 10 8275.43
    -3 -3 10 7803.66
    3 3 -10 8282.67
    -3 -3 9 4529.11
    3 3 -9 5348.11
    -3 -3 9 5025.36
    -3 -3 8 9817.34
    -3 -3 8 9832.4
    3 3 -8 10096.5
    -3 -3 7 42796.5
    3 3 -7 43645.7
    -3 -3 7 45991.4
    -3 -3 6 16091
    3 3 -6 15684.5
    -3 -3 6 16274.6
    3 3 -5 35542.8
    -3 -3 5 35211.4
    -3 -3 5 37539.2
    -3 -3 4 7862.67
    3 3 -4 7287.56
    -3 -3 4 7457.29
    -3 -3 3 65226.9
    -3 -3 3 68554.3
    -3 -3 3 65329.1
    -3 -3 2 10366.1
    -3 -3 2 9925.79
    -3 -3 1 28076.5
    -3 -3 1 27328
    -3 -3 0 3920.39
    -3 -3 0 3995.72
    -3 -3 0 4071.1
    -3 -3 -1 38607.4
    -3 -3 -1 37262.4
    -3 -3 -1 36339.9
    -3 -3 -2 738.177
    -3 -3 -2 879.39
    -3 -3 -2 883.995
    3 3 2 1456.14
    -3 -3 -3 0.34321
    -3 -3 -3 141.463
    3 3 3 124.169
    -3 -3 -4 861.412
    3 3 4 1115.69
    -3 -3 -4 942.941
    -3 -3 -5 6209.83
    -3 -3 -5 6347.9
    3 3 5 6013.7
    3 3 5 5897
    3 3 6 912.143
    3 3 6 1220.36
    -3 -3 -6 916.536
    3 3 7 2048.84
    -3 -3 -7 1931.48
    3 3 8 12457
    -3 -3 -8 11844.5
    3 3 9 243.788
    -3 -3 -9 343.797
    -3 -3 -10 3794.41
    3 3 10 3951.25
    3 3 11 926.627
    -3 -3 -11 829.957
    -3 -3 -12 276.572
    3 3 12 369.379
    -3 -3 -13 -202.821
    3 3 13 364.46
    3 3 14 2911.09
    -3 -3 -14 2793.59
    3 3 15 2299.87
    -3 -4 19 3586.1
    -3 -4 18 1763.07
    3 4 -17 2110.33
    -3 -4 17 1842.96
    3 4 -16 135.489
    -3 -4 16 709.435
    3 4 -16 351.007
    3 4 -15 5819.59
    -3 -4 15 6492.32
    -3 -4 15 5354.85
    -3 -4 14 14105.2
    -3 -4 14 15765
    3 4 -14 14883
    -3 -4 13 2822.04
    -3 -4 13 3014.78
    3 4 -13 2732.8
    -3 -4 12 8862.43
    -3 -4 12 8466.84
    3 4 -12 9336.76
    -3 -4 11 205.412
    3 4 -11 192.173
    -3 -4 11 -43.3776
    3 4 -10 8073.04
    -3 -4 10 7853.29
    -3 -4 10 8103.38
    -3 -4 9 14222.7
    3 4 -9 14099.8
    -3 -4 9 14353.4
    -3 -4 8 66334.3
    3 4 -8 66347.5
    -3 -4 8 65653.6
    -3 -4 7 24272.9
    3 4 -7 24226.9
    -3 -4 7 23004.2
    -3 -4 6 37084
    -3 -4 6 36596.3
    3 4 -6 36992.7
    -3 -4 5 1372.9
    -3 -4 5 988.104
    3 4 -5 1489.2
    3 4 -5 1679.86
    -3 -4 4 4848.94
    3 4 -4 4481.5
    -3 -4 4 5288.59
    -3 -4 3 98434.9
    -3 -4 3 97964.8
    -3 -4 2 2350.06
    -3 -4 2 2206.78
    -3 -4 1 156.376
    -3 -4 1 131.531
    -3 -4 0 6147.2
    -3 -4 0 5963.98
    -3 -4 -1 25957.6
    3 4 1 26517.7
    -3 -4 -1 27020.1
    -3 -4 -2 2981.29
    3 4 2 2878.1
    -3 -4 -2 3060.7
    -3 -4 -3 44897
    3 4 3 44694.4
    -3 -4 -3 44291.5
    -3 -4 -4 2054.82
    3 4 4 2087.53
    -3 -4 -4 2003.46
    -3 -4 -5 22566.2
    3 4 5 23355.9
    -3 -4 -5 24939.9
    3 4 6 2839.33
    -3 -4 -6 2595.13
    -3 -4 -7 200.472
    3 4 7 223.139
    3 4 8 32426.7
    -3 -4 -8 31133.9
    -3 -4 -9 2008.47
    3 4 9 1913.67
    -3 -4 -10 172.945
    3 4 10 518.46
    -3 -4 -11 2927.23
    3 4 11 2603.63
    3 4 12 1039.59
    -3 -4 -12 624.931
    -3 -4 -13 7742.43
    3 4 13 6803.39
    -3 -4 -14 245.227
    3 4 14 571.441
    -3 -5 19 1716.08
    -3 -5 18 4488.64
    3 5 -18 1051.77
    3 5 -17 550.28
    -3 -5 17 982.299
    3 5 -16 11932
    -3 -5 16 10636.6
    -3 -5 15 1309.39
    -3 -5 15 1915.96
    3 5 -15 1306
    -3 -5 14 3155.76
    3 5 -14 2819.29
    -3 -5 14 2952.94
    3 5 -13 2801.01
    -3 -5 13 2662.2
    -3 -5 13 2839.64
    -3 -5 12 3557.21
    3 5 -12 3775.58
    -3 -5 12 3984.36
    -3 -5 11 4110.12
    3 5 -11 4116.75
    -3 -5 11 3956.06
    -3 -5 10 5094.66
    3 5 -10 4006.03
    -3 -5 10 4057.94
    -3 -5 9 2942.05
    3 5 -9 2830.51
    -3 -5 9 2725.69
    -3 -5 8 5636.25
    3 5 -8 5367.49
    -3 -5 8 5265.26
    -3 -5 7 7339.72
    3 5 -7 7636.9
    -3 -5 7 7576.98
    -3 -5 6 354.943
    3 5 -6 307.231
    3 5 -6 388.223
    -3 -5 5 249.807
    3 5 -5 291.977
    3 5 -5 336.652
    3 5 -4 30908.6
    -3 -5 4 30923.3
    -3 -5 4 30768.9
    3 5 -4 30601
    -3 -5 3 45850.2
    -3 -5 3 45550.1
    -3 -5 2 4088.54
    -3 -5 2 3891.51
    -3 -5 1 31792.2
    -3 -5 1 31904.9
    -3 -5 0 188.308
    3 5 0 314.682
    -3 -5 0 197.157
    -3 -5 -1 67.4818
    3 5 1 16.5028
    -3 -5 -1 281.133
    -3 -5 -2 8881.37
    3 5 2 8757.8
    -3 -5 -2 9220.93
    -3 -5 -3 6047.8
    3 5 3 5670.11
    -3 -5 -3 6234.54
    -3 -5 -4 28444.2
    -3 -5 -4 29256
    3 5 4 28884
    -3 -5 -5 5153.81
    3 5 5 4668.99
    -3 -5 -5 4521.56
    -3 -5 -6 307.878
    3 5 6 2.54173
    3 5 7 208.859
    -3 -5 -7 -136.753
    3 5 8 5495.7
    -3 -5 -8 5774.35
    3 5 9 242.002
    -3 -5 -9 332.933
    -3 -5 -10 2739.87
    3 5 10 2747.37
    3 5 11 4083.99
    -3 -5 -11 4106.05
    3 5 12 690.526
    -3 -5 -12 1165.55
    -3 -5 -13 2815.9
    3 5 13 3107.53
    3 5 14 803.43
    3 6 -19 418.901
    3 6 -18 6149.22
    -3 -6 18 8763.15
    -3 -6 17 1670.74
    3 6 -17 916.185
    -3 -6 16 1353.93
    -3 -6 16 1746.4
    3 6 -16 1179.59
    3 6 -15 3647.6
    -3 -6 15 3466.32
    -3 -6 15 3231.69
    -3 -6 14 583.324
    -3 -6 14 975.031
    3 6 -14 933.506
    -3 -6 13 12124.5
    -3 -6 13 11341.7
    3 6 -13 12032.8
    -3 -6 12 6076.59
    3 6 -12 6468.93
    -3 -6 12 6435.19
    -3 -6 11 14526.8
    3 6 -11 15221.7
    -3 -6 11 14373.2
    -3 -6 10 1646.05
    -3 -6 10 1415.04
    3 6 -10 1529.59
    -3 -6 9 14514.7
    3 6 -9 14463.6
    3 6 -8 499.342
    -3 -6 8 492.32
    -3 -6 7 148.056
    3 6 -7 178.21
    3 6 -6 1386.01
    -3 -6 6 1105.19
    3 6 -6 1117.17
    -3 -6 5 66.6897
    3 6 -5 250.368
    3 6 -5 141.234
    -3 -6 4 153689
    3 6 -4 150120
    -3 -6 4 151353
    -3 -6 3 32.3632
    -3 -6 3 115.607
    -3 -6 2 49209.8
    -3 -6 2 50002.3
    3 6 -1 2261.51
    -3 -6 1 2572.15
    -3 -6 1 2860.11
    3 6 0 38275.6
    -3 -6 0 37836.7
    -3 -6 0 38402.5
    3 6 1 -11.4557
    -3 -6 -1 252.945
    -3 -6 -1 -19.9655
    3 6 2 19107.8
    -3 -6 -2 18751.5
    -3 -6 -2 19005.4
    -3 -6 -3 42688.7
    3 6 3 44259.8
    -3 -6 -3 42464.3
    -3 -6 -4 3840.69
    3 6 4 3331.77
    -3 -6 -4 3742.22
    3 6 5 4112.18
    -3 -6 -5 4256.92
    3 6 6 4408.73
    -3 -6 -6 4398.87
    3 6 7 8746.95
    -3 -6 -7 9162.02
    -3 -6 -8 188.295
    3 6 8 200.716
    3 6 9 10110.3
    -3 -6 -9 10127.1
    3 6 10 1246.11
    -3 -6 -10 1569.39
    -3 -6 -11 6468.04
    3 6 11 6394.32
    -3 -6 -12 532.168
    3 6 12 1150.08
    3 7 -19 1161.15
    3 7 -18 1028.21
    3 7 -17 5580.18
    3 7 -16 2553.89
    -3 -7 16 2721.04
    -3 -7 15 276.085
    3 7 -15 222.681
    3 7 -14 4322.37
    -3 -7 14 3443.52
    -3 -7 13 184.27
    3 7 -13 132.157
    3 7 -12 195.094
    -3 -7 12 94.674
    -3 -7 11 27.4785
    3 7 -11 0.09441
    -3 -7 10 42429.8
    3 7 -10 41611.8
    -3 -7 9 87159
    3 7 -9 90904.8
    3 7 -8 14036.1
    -3 -7 8 12910.5
    -3 -7 7 17239.3
    3 7 -7 17550.9
    -3 -7 6 567.206
    3 7 -6 604.495
    3 7 -6 773.203
    3 7 -5 60908.8
    3 7 -5 59990.1
    -3 -7 5 59867.3
    3 7 -4 14478.7
    3 7 -4 17335.5
    -3 -7 4 17009.6
    -3 -7 4 16066
    -3 -7 3 32451.2
    -3 -7 3 31923.2
    -3 -7 2 3835.87
    -3 -7 2 3825.02
    -3 -7 1 23273.6
    3 7 -1 21306.4
    -3 -7 1 23058.5
    -3 -7 0 70.9561
    -3 -7 0 207.186
    3 7 0 190.633
    3 7 1 10822
    -3 -7 -1 10999.3
    -3 -7 -1 11000.5
    -3 -7 -2 53290.7
    3 7 2 54849.3
    -3 -7 -2 53556.8
    -3 -7 -3 4682.34
    3 7 3 4175.31
    -3 -7 -3 4576.55
    -3 -7 -4 27204.7
    3 7 4 27381.6
    -3 -7 -4 27052
    3 7 5 19366.5
    -3 -7 -5 19514.6
    -3 -7 -6 14601.6
    3 7 6 13680.5
    3 7 7 15690.3
    -3 -7 -7 15726.5
    3 7 8 7234.02
    -3 -7 -8 7689
    -3 -7 -9 330.835
    3 7 9 925.417
    -3 -7 -10 2569.17
    -3 -7 -11 1382.37
    3 8 -20 6927.88
    3 8 -19 2544.49
    3 8 -18 4809.4
    -3 -8 17 2546.48
    3 8 -17 3062.81
    -3 -8 16 2009.63
    3 8 -16 2120.77
    -3 -8 15 10217.9
    3 8 -15 11383.8
    -3 -8 14 229
    3 8 -14 532.485
    -3 -8 13 2737.36
    3 8 -13 2610.33
    -3 -8 12 570.862
    3 8 -12 741.612
    3 8 -11 585.793
    -3 -8 11 562.301
    -3 -8 10 648.684
    3 8 -10 490.136
    3 8 -9 49228.9
    -3 -8 9 47122.3
    -3 -8 8 17376.7
    3 8 -8 17712.1
    -3 -8 7 8460.46
    3 8 -7 8120.75
    3 8 -6 19850.5
    -3 -8 6 20661
    3 8 -6 20438.5
    3 8 -5 5141.04
    -3 -8 5 5761.74
    3 8 -5 5660
    3 8 -4 617.498
    3 8 -4 770.932
    -3 -8 4 860.532
    3 8 -3 64.231
    -3 -8 3 11.835
    -3 -8 3 117.787
    -3 -8 2 5286.25
    -3 -8 2 5135.61
    -3 -8 1 187.85
    -3 -8 1 43.9821
    3 8 -1 117.931
    -3 -8 0 55307.9
    -3 -8 0 54866.4
    3 8 0 56955.2
    -3 -8 -1 36.6624
    -3 -8 -1 115.327
    3 8 1 -202.369
    3 8 2 1233.59
    -3 -8 -2 1464.83
    -3 -8 -2 1718.53
    3 8 3 5120.05
    -3 -8 -3 4959.44
    -3 -8 -3 5027.33
    3 8 4 658.797
    -3 -8 -4 836.58
    -3 -8 -5 1932.48
    -3 -8 -6 -91.1038
    -3 -8 -7 -36.5224
    -3 -8 -8 1032.13
    -3 -8 -9 296.269
    -3 -8 -10 1528.32
    3 9 -19 3907.19
    3 9 -18 845.789
    -3 -9 17 6601.21
    3 9 -17 7477.45
    -3 -9 16 4542.13
    3 9 -16 4366.56
    -3 -9 15 2603.81
    3 9 -15 2562.33
    -3 -9 14 4495.95
    3 9 -14 4665.78
    -3 -9 13 2032.14
    3 9 -13 1922.55
    3 9 -12 3028.97
    -3 -9 12 3548.84
    -3 -9 11 1532.85
    3 9 -11 2451.98
    -3 -9 10 4752.31
    3 9 -10 5192.13
    -3 -9 9 7063.52
    3 9 -9 7114.89
    -3 -9 8 75.8739
    3 9 -8 7.26482
    3 9 -7 8344.12
    -3 -9 7 8569.08
    -3 -9 6 16193.8
    3 9 -6 16233.8
    -3 -9 5 3356.25
    3 9 -5 3330.34
    -3 -9 4 34869.2
    3 9 -4 35226.3
    -3 -9 3 12182.8
    3 9 -3 12075.3
    -3 -9 3 11853.6
    -3 -9 2 362.379
    -3 -9 2 43.2905
    -3 -9 1 21810.1
    -3 -9 1 22230.1
    -3 -9 0 3189.96
    -3 -9 0 3041.7
    -3 -9 -1 7242.31
    -3 -9 -1 6705.82
    -3 -9 -2 1154.17
    -3 -9 -2 933.243
    -3 -9 -3 1505.03
    -3 -9 -4 256.16
    -3 -9 -5 440.763
    -3 -9 -6 217.015
    -3 -9 -7 2049.26
    -3 -9 -8 719.824
    -3 -9 -9 356.406
    3 10 -18 296.936
    -3 -10 17 512.914
    3 10 -17 240.89
    -3 -10 16 267.178
    3 10 -16 300.782
    -3 -10 15 155.197
    3 10 -15 436.472
    -3 -10 14 -129.163
    3 10 -14 223.872
    -3 -10 13 8900.2
    3 10 -13 9815.39
    -3 -10 12 452.382
    3 10 -12 98.193
    -3 -10 11 372.358
    3 10 -11 638.677
    -3 -10 10 772.032
    3 10 -10 697.713
    3 10 -9 -1.58289
    -3 -10 9 -150.528
    3 10 -8 18195.4
    -3 -10 8 18386.9
    -3 -10 7 559.983
    3 10 -7 337.926
    -3 -10 6 10750.9
    3 10 -6 11438.9
    -3 -10 5 -28.5812
    3 10 -5 219.047
    3 10 -4 13670
    -3 -10 4 14086.9
    3 10 -3 5857.38
    -3 -10 3 5799.77
    -3 -10 3 5573.57
    3 10 -2 868.368
    -3 -10 2 1108.87
    -3 -10 2 854.126
    -3 -10 1 6512.17
    -3 -10 1 6013.43
    -3 -10 0 5698.68
    -3 -10 0 6441.38
    -3 -10 -1 16.5095
    -3 -10 -1 484.321
    -3 -10 -2 -27.4872
    -3 -10 -3 1745.09
    -3 -10 -4 338.787
    -3 -10 -5 552.855
    -3 -10 -6 3072.14
    -3 -10 -7 1811.02
    -3 -11 18 433.927
    -3 -11 17 497.421
    3 11 -17 278.128
    -3 -11 16 1242.56
    3 11 -16 1645.5
    -3 -11 15 719.674
    3 11 -15 437.421
    -3 -11 14 1832.47
    3 11 -14 2151.54
    3 11 -13 4942.18
    -3 -11 13 4512.41
    -3 -11 12 4.37979
    3 11 -12 -44.8333
    -3 -11 11 4738.81
    3 11 -11 5604.25
    -3 -11 10 23130.6
    3 11 -10 25678.8
    3 11 -9 3015.42
    -3 -11 9 3325.35
    3 11 -8 6889.41
    -3 -11 8 6690.25
    -3 -11 7 280.278
    3 11 -7 187.321
    -3 -11 6 1536.17
    3 11 -6 1511.68
    -3 -11 5 763.222
    3 11 -5 231.547
    -3 -11 4 7205.41
    3 11 -4 7692.66
    -3 -11 3 359.184
    3 11 -3 139.722
    -3 -11 2 826.095
    3 11 -2 1073.06
    -3 -11 2 1074.49
    -3 -11 1 6118.53
    -3 -11 1 6797.36
    -3 -11 0 -176.463
    -3 -11 0 399.033
    -3 -11 -1 4345.16
    -3 -11 -2 235.544
    -3 -11 -3 5241.03
    -3 -11 -4 -1.02346
    -3 -11 -5 5918.09
    -3 -11 -6 869.542
    -3 -12 17 9542.37
    -3 -12 16 2826.95
    3 12 -16 2967.13
    -3 -12 15 5872.51
    3 12 -15 6040.3
    -3 -12 14 3042.52
    3 12 -14 3185.54
    -3 -12 13 3841.31
    3 12 -13 4925.5
    3 12 -12 13562.2
    -3 -12 12 12641.7
    -3 -12 11 2010.31
    3 12 -11 2264.79
    -3 -12 10 1693.39
    3 12 -10 1830.49
    -3 -12 9 748.897
    3 12 -9 516.137
    -3 -12 8 -32.237
    3 12 -8 296.203
    -3 -12 7 320.576
    3 12 -7 143.235
    3 12 -6 13980.8
    -3 -12 6 13267.9
    -3 -12 5 10319
    3 12 -5 10351.1
    3 12 -4 3484.03
    -3 -12 4 3040.25
    -3 -12 3 3629.28
    3 12 -3 4138.64
    -3 -12 2 132.737
    -3 -12 2 168.338
    3 12 -2 -73.9516
    -3 -12 1 4547.56
    3 12 -1 4943.51
    -3 -12 1 5161.51
    -3 -12 0 2809.59
    -3 -12 -1 3355.72
    -3 -12 -2 110.207
    -3 -12 -3 466.374
    -3 -12 -4 2306.12
    -3 -13 15 1065.65
    3 13 -15 2001.68
    3 13 -14 40.1988
    -3 -13 14 -46.1
    -3 -13 13 1734.89
    3 13 -13 1237.08
    3 13 -12 2029.69
    -3 -13 12 1471.75
    -3 -13 11 2278.57
    3 13 -11 3077.77
    -3 -13 10 2871.78
    3 13 -10 2900.86
    -3 -13 9 288.838
    3 13 -9 -72.5598
    -3 -13 8 2670.95
    3 13 -8 2182.3
    -3 -13 7 47.0132
    3 13 -7 -67.1494
    3 13 -6 3260.05
    -3 -13 6 2612.94
    -3 -13 5 627.932
    3 13 -5 697.498
    -3 -13 4 -7.10707
    3 13 -4 201.972
    -3 -13 3 339.603
    3 13 -3 2.20214
    -3 -13 2 29.6779
    3 13 -2 78.1908
    -3 -13 1 163.21
    3 13 -1 103.01
    3 13 0 790.665
    -3 -13 0 1049.33
    -3 -13 -1 12.7693
    -3 -14 12 674.455
    3 14 -12 411.496
    -3 -14 11 248.467
    3 14 -11 54.1239
    -3 -14 10 1167.22
    3 14 -10 1241.6
    -3 -14 9 2253.34
    3 14 -9 1800.37
    -3 -14 8 812.399
    3 14 -8 1061.6
    -3 -14 7 201.144
    3 14 -7 224.589
    -3 -14 6 2857.86
    3 14 -6 3891.39
    -3 -14 5 168.446
    3 14 -5 177.014
    -3 -14 4 233.339
    3 14 -4 326.571
    3 14 -3 30.0396
    3 14 -2 1476.81
    -4 15 2 -149.908
    -4 15 1 605.409
    -4 15 0 4947.57
    -4 15 -1 51.5671
    -4 15 -2 10973
    -4 15 -3 -82.6899
    -4 15 -4 9930.2
    -4 15 -5 7886.95
    -4 15 -6 3346.61
    -4 15 -7 1249.07
    -4 14 4 1085.96
    -4 14 4 805.094
    -4 14 3 614.084
    -4 14 3 861.558
    -4 14 2 8156.01
    -4 14 2 6617.71
    -4 14 1 574.376
    -4 14 1 539.925
    -4 14 0 7954.38
    -4 14 -1 1633.93
    -4 14 -2 2152.26
    -4 14 -3 -120.511
    -4 14 -4 1666.31
    -4 14 -5 1045.16
    -4 14 -6 163.154
    -4 14 -7 433.381
    -4 14 -8 80.6592
    -4 14 -9 606.586
    -4 14 -10 147.937
    -4 13 5 -14.5348
    -4 13 5 25.4399
    -4 13 5 -138.982
    -4 13 4 5151.54
    -4 13 4 4416.94
    -4 13 3 709.141
    -4 13 3 1354.04
    -4 13 2 358.693
    -4 13 2 755.176
    -4 13 1 -64.8778
    -4 13 0 -60.3332
    -4 13 -1 472.08
    -4 13 -2 344.03
    -4 13 -3 675.674
    -4 13 -4 183.51
    -4 13 -5 2248.42
    -4 13 -6 3296.31
    -4 13 -7 417.466
    -4 13 -8 1532.46
    -4 13 -9 134.76
    -4 13 -10 4630.96
    -4 13 -11 -152.928
    -4 13 -12 706.187
    -4 12 9 -474.828
    -4 12 8 -219.007
    -4 12 7 128.395
    -4 12 6 513.105
    -4 12 6 489.633
    -4 12 6 512.705
    -4 12 5 1536.3
    -4 12 5 1235.15
    -4 12 4 9.05322
    -4 12 4 -1.86385
    -4 12 3 -192.134
    -4 12 3 66.1604
    -4 12 2 229.961
    -4 12 2 101.063
    -4 12 1 1696.79
    -4 12 0 -131.275
    -4 12 -1 6582.2
    -4 12 -2 3114.53
    -4 12 -3 1996.91
    -4 12 -4 9437.25
    -4 12 -5 3540.83
    -4 12 -6 9144.11
    -4 12 -7 3.5794
    -4 12 -8 2351.65
    -4 12 -9 4259.76
    -4 12 -10 335.368
    -4 12 -11 717.864
    -4 12 -12 377.258
    -4 12 -13 2853.4
    -4 11 10 10165.8
    -4 11 9 -254.425
    -4 11 8 351.685
    -4 11 7 312.568
    -4 11 7 18.4521
    -4 11 6 3763.14
    -4 11 6 3578.97
    -4 11 6 3745.43
    -4 11 5 -3.61371
    -4 11 5 207.326
    -4 11 4 613.27
    -4 11 4 393.047
    -4 11 3 6273.62
    -4 11 3 5024.23
    -4 11 2 3473.74
    -4 11 2 2950.73
    -4 11 1 23801.9
    -4 11 0 160.993
    -4 11 -1 12335.1
    -4 11 -2 197.079
    -4 11 -3 6661.76
    -4 11 -4 401.567
    -4 11 -5 11030.1
    -4 11 -6 236.363
    -4 11 -7 -31.0454
    -4 11 -8 1481.35
    -4 11 -9 449.492
    -4 11 -10 1845.65
    -4 11 -11 1247.69
    -4 11 -12 3401.79
    -4 11 -13 281.272
    -4 11 -14 2929.43
    -4 10 11 5709.09
    -4 10 10 3339.71
    -4 10 9 2305.24
    -4 10 8 4795.89
    -4 10 7 22641.8
    -4 10 7 25129.1
    4 -10 -7 24089.6
    -4 10 6 5696.29
    -4 10 6 5631.74
    -4 10 5 9817.31
    -4 10 5 9056.87
    -4 10 4 136.366
    -4 10 4 564.094
    -4 10 3 720.109
    -4 10 3 814.41
    -4 10 2 312.911
    -4 10 2 187.32
    -4 10 1 315.834
    -4 10 0 -148.963
    -4 10 -1 2801.38
    -4 10 -2 1567.12
    -4 10 -3 25232.9
    -4 10 -4 8176.93
    -4 10 -5 4312.56
    -4 10 -6 562.721
    -4 10 -7 -34.6062
    -4 10 -8 4335.13
    -4 10 -9 1899.12
    -4 10 -10 441.047
    -4 10 -11 368.36
    -4 10 -12 126.546
    -4 10 -13 -18.2627
    -4 10 -14 1224.54
    -4 9 12 3217.48
    -4 9 11 881.273
    -4 9 10 2753.34
    -4 9 9 903.82
    -4 9 8 4228.58
    -4 9 8 3805.41
    -4 9 7 530.001
    4 -9 -7 821.173
    -4 9 7 163.573
    -4 9 6 -49.4263
    4 -9 -6 6.43345
    -4 9 5 114.316
    -4 9 5 140.631
    -4 9 4 3183.92
    -4 9 4 2792.24
    -4 9 3 11421.8
    -4 9 3 10176.7
    -4 9 2 24878
    -4 9 2 23127.4
    -4 9 1 18.1947
    -4 9 0 1976.07
    -4 9 -1 1154.98
    -4 9 -2 7776.9
    -4 9 -3 10358.3
    -4 9 -4 1544.32
    -4 9 -5 8664.71
    -4 9 -6 1696.88
    -4 9 -7 5917.99
    -4 9 -8 6455.71
    -4 9 -9 179.209
    -4 9 -10 10219.1
    -4 9 -11 5003.87
    -4 9 -12 3643.86
    -4 9 -13 6.78587
    -4 9 -14 689.806
    -4 9 -15 550.098
    -4 8 13 -65.3818
    -4 8 12 -225.141
    -4 8 11 639.603
    -4 8 10 3647.79
    -4 8 9 8449.02
    -4 8 8 471.411
    4 -8 -8 662.658
    -4 8 8 235.57
    -4 8 7 1732.6
    -4 8 7 1607.35
    4 -8 -7 2095.49
    4 -8 -6 1870.64
    -4 8 6 1997.33
    -4 8 5 628.065
    -4 8 4 2641.89
    -4 8 4 2416.63
    -4 8 3 981.305
    -4 8 3 1065.55
    -4 8 2 1334.75
    -4 8 2 1356.48
    -4 8 1 3570.11
    -4 8 0 13394.8
    -4 8 -1 1837.06
    -4 8 -2 35355.8
    -4 8 -3 1218.17
    -4 8 -4 7652.1
    -4 8 -5 467.24
    -4 8 -6 10821.8
    -4 8 -7 3045.61
    -4 8 -8 6102.57
    -4 8 -9 388.543
    -4 8 -10 1009.64
    -4 8 -11 9228.22
    -4 8 -12 -63.5791
    -4 8 -12 -71.2384
    -4 8 -13 9555.91
    -4 8 -14 634.984
    -4 8 -15 5539.45
    -4 7 14 72.185
    -4 7 13 4195.12
    -4 7 12 -52.2582
    -4 7 11 14.8151
    -4 7 10 850.21
    -4 7 9 607.645
    -4 7 9 618.596
    4 -7 -9 742.499
    -4 7 8 3555.2
    -4 7 8 3741.16
    4 -7 -8 3481.98
    -4 7 7 13305.8
    4 -7 -7 13699.1
    4 -7 -6 39032.5
    -4 7 6 38579
    -4 7 5 3887.52
    4 -7 -5 3672.85
    -4 7 4 18554
    -4 7 4 17298.7
    -4 7 3 10530.3
    -4 7 3 9969.5
    -4 7 2 13935.2
    -4 7 2 13260.2
    -4 7 1 -7.55781
    -4 7 1 130.776
    -4 7 0 14438.1
    -4 7 -1 3257.53
    -4 7 -2 8999.21
    -4 7 -3 1171.48
    -4 7 -4 4548.35
    -4 7 -5 7295.1
    -4 7 -6 7906.23
    -4 7 -7 20505.8
    -4 7 -8 126.444
    -4 7 -9 10356.4
    -4 7 -10 2897.32
    -4 7 -10 2936.19
    -4 7 -11 5407.3
    -4 7 -11 4662.35
    -4 7 -12 3882.63
    -4 7 -13 410.32
    -4 7 -14 1104.35
    -4 7 -15 2471.82
    -4 7 -16 -171.464
    -4 7 -16 232.671
    -4 6 14 140.685
    -4 6 13 867.826
    -4 6 12 254.914
    -4 6 11 13399.9
    4 -6 -10 708.545
    -4 6 10 567.634
    4 -6 -9 9671.31
    -4 6 9 9095.85
    -4 6 9 9062.9
    -4 6 8 214.078
    4 -6 -8 208.991
    -4 6 8 -50.5489
    -4 6 7 57670.9
    4 -6 -7 58331.1
    -4 6 6 9093.48
    4 -6 -6 9734.41
    -4 6 5 17815.7
    4 -6 -5 17930.4
    -4 6 4 434.92
    -4 6 4 655.873
    -4 6 3 207.426
    -4 6 3 375.091
    -4 6 2 295.087
    -4 6 2 282.135
    -4 6 1 16855.2
    -4 6 1 16073.7
    -4 6 0 12187
    -4 6 0 12906.2
    -4 6 -1 34781.5
    -4 6 -2 75098.4
    -4 6 -3 406.452
    -4 6 -4 613.211
    -4 6 -5 4355.61
    -4 6 -6 12832.1
    -4 6 -7 598.191
    -4 6 -8 19879.7
    -4 6 -8 19161.3
    -4 6 -9 14.3805
    -4 6 -9 380.423
    -4 6 -10 1425.17
    -4 6 -10 1814.72
    -4 6 -11 4342.01
    -4 6 -11 3677.53
    -4 6 -12 380.449
    -4 6 -13 8958.24
    -4 6 -14 21.0788
    -4 6 -15 1968.81
    -4 6 -15 1712.24
    -4 6 -16 971.813
    -4 5 15 8481.65
    -4 5 14 5536.23
    -4 5 13 7990.12
    -4 5 12 6503.12
    -4 5 11 787.574
    -4 5 10 4087.01
    4 -5 -10 4667.14
    -4 5 10 3810.84
    -4 5 9 1281.47
    -4 5 9 1265.35
    4 -5 -9 1585.41
    -4 5 8 18736.2
    4 -5 -8 19302.3
    -4 5 8 18524.5
    -4 5 7 -18.9243
    4 -5 -7 -28.259
    -4 5 6 1438.06
    4 -5 -6 1243.36
    -4 5 5 3678.93
    4 -5 -5 3403.06
    -4 5 4 14223.7
    -4 5 3 157.137
    -4 5 3 194.896
    -4 5 2 1882.25
    -4 5 2 2196.77
    -4 5 1 11118.1
    -4 5 1 11937.3
    -4 5 0 276.225
    -4 5 0 400.498
    -4 5 -1 20.8246
    -4 5 -1 574.298
    -4 5 -2 54737.7
    -4 5 -2 55125.2
    -4 5 -3 11558.8
    -4 5 -3 11531.8
    -4 5 -4 7092.7
    -4 5 -4 7038.92
    -4 5 -5 3979.94
    -4 5 -5 3895.87
    -4 5 -6 10028.5
    -4 5 -6 10357.4
    -4 5 -7 243.908
    -4 5 -7 44.8049
    -4 5 -8 5397.54
    -4 5 -8 5087.9
    -4 5 -9 8575.45
    -4 5 -9 7949.21
    -4 5 -10 1427.89
    -4 5 -10 1647.97
    -4 5 -11 6411.08
    -4 5 -12 2162.59
    -4 5 -13 126.744
    -4 5 -13 -318.209
    -4 5 -14 2868.72
    -4 5 -15 -85.0821
    -4 5 -16 5241.44
    -4 4 16 350.659
    -4 4 15 1312.49
    -4 4 14 86.8763
    -4 4 13 539.788
    -4 4 12 462.001
    -4 4 11 1076.66
    4 -4 -11 740.331
    -4 4 10 6674.23
    4 -4 -10 6309.54
    -4 4 10 5844.61
    4 -4 -9 9364
    -4 4 9 7999.26
    -4 4 9 9055.88
    4 -4 -8 4950.37
    -4 4 8 4611.54
    -4 4 8 4633.53
    4 -4 -7 2294.98
    -4 4 7 2166.73
    4 -4 -6 31983.8
    -4 4 6 31075.4
    -4 4 5 2085.13
    4 -4 -5 1975.31
    -4 4 4 44654.5
    -4 4 3 383.043
    -4 4 3 208.843
    -4 4 2 11336
    -4 4 2 11183.6
    -4 4 1 67421.7
    -4 4 1 66722.6
    -4 4 0 524.908
    -4 4 0 468.98
    -4 4 -1 21566.9
    -4 4 -1 23183.3
    -4 4 -2 2367.52
    -4 4 -2 2341.46
    -4 4 -3 3067.25
    -4 4 -3 2758.92
    -4 4 -4 3453.67
    -4 4 -4 3701.64
    -4 4 -5 10993.6
    -4 4 -5 10712.7
    -4 4 -6 9611.53
    -4 4 -6 9995.65
    -4 4 -7 3864.03
    -4 4 -7 4026.11
    -4 4 -8 7768.48
    -4 4 -8 7818.43
    -4 4 -9 3714.67
    -4 4 -9 3924.81
    -4 4 -10 4425.04
    -4 4 -10 4347.38
    -4 4 -11 17617.1
    -4 4 -11 16863.2
    -4 4 -12 2798.62
    -4 4 -13 2245.29
    -4 4 -14 5269.56
    -4 4 -15 1210.31
    -4 4 -16 1487.61
    -4 3 16 -4.92641
    -4 3 15 1932.17
    -4 3 14 -231.922
    -4 3 13 61.3692
    -4 3 12 6354.54
    -4 3 11 4043.6
    -4 3 11 3617.87
    4 -3 -11 4090.3
    -4 3 10 2972.18
    4 -3 -10 2936.63
    -4 3 10 2783.84
    -4 3 9 -12.7179
    4 -3 -9 -100.236
    -4 3 9 -253.201
    4 -3 -8 5744.81
    -4 3 8 5665.96
    -4 3 8 4981.72
    4 -3 -7 1017.88
    -4 3 7 1033.84
    -4 3 6 72901.7
    4 -3 -6 71691.3
    -4 3 6 69724.4
    -4 3 5 11943.8
    4 -3 -5 12223.4
    -4 3 5 11891.5
    -4 3 4 3628.6
    -4 3 4 3520.82
    -4 3 3 9330.47
    -4 3 3 9295.31
    -4 3 3 9162.37
    -4 3 2 167.574
    -4 3 2 72.2246
    -4 3 2 115.848
    4 -3 -1 2617.08
    -4 3 1 2159.58
    -4 3 1 2497.42
    4 -3 0 8833.68
    -4 3 0 8487.51
    -4 3 0 8772.95
    -4 3 -1 78170.9
    -4 3 -1 79144.3
    -4 3 -2 3442.4
    -4 3 -2 3021.43
    -4 3 -3 180832
    -4 3 -3 179360
    -4 3 -4 7834.02
    -4 3 -4 8048.11
    -4 3 -5 39795.8
    -4 3 -5 40147.7
    -4 3 -6 412.214
    -4 3 -6 380.673
    -4 3 -7 40369.6
    -4 3 -7 40601.4
    -4 3 -8 404.629
    -4 3 -8 186.309
    -4 3 -9 11171.3
    -4 3 -9 10907
    -4 3 -9 10932.4
    -4 3 -10 1830.77
    -4 3 -11 6513.4
    -4 3 -12 5733.99
    -4 3 -13 125.835
    -4 3 -14 6708.05
    -4 3 -15 -76.0996
    -4 3 -16 487.027
    -4 2 17 528.885
    -4 2 16 3806.44
    -4 2 15 2638.75
    -4 2 14 8286.26
    -4 2 13 244.368
    -4 2 12 5780.34
    4 -2 -12 6047.45
    -4 2 11 14395.2
    -4 2 11 14281.9
    4 -2 -11 14668.1
    -4 2 10 10367.9
    -4 2 10 9554.31
    4 -2 -10 9827.32
    -4 2 9 11569.9
    4 -2 -9 11400.7
    -4 2 9 11716.8
    4 -2 -8 4049.6
    -4 2 8 4031.73
    -4 2 8 3003.66
    4 -2 -7 435.252
    -4 2 7 417.702
    -4 2 7 451.783
    -4 2 7 217.827
    -4 2 6 26544.3
    4 -2 -6 27064.9
    -4 2 6 25059.1
    -4 2 5 31612.1
    4 -2 -5 30554.1
    -4 2 5 31230.2
    -4 2 4 8858.02
    -4 2 4 8555.49
    -4 2 4 9002.68
    -4 2 3 32335.6
    -4 2 3 32459.3
    -4 2 3 32833.4
    4 -2 -2 33909.8
    -4 2 2 33319.1
    -4 2 2 34125
    -4 2 1 776.372
    -4 2 1 1146.44
    4 -2 -1 813.649
    4 -2 0 35801.5
    -4 2 0 35617.1
    -4 2 0 35790.8
    -4 2 -1 22666.7
    -4 2 -1 21079.7
    -4 2 -2 104604
    -4 2 -2 105349
    -4 2 -3 30310.6
    -4 2 -3 29976.5
    -4 2 -4 43718.1
    -4 2 -4 45441.4
    -4 2 -5 8161.9
    -4 2 -5 8832.21
    -4 2 -6 1295.95
    -4 2 -6 1147.82
    -4 2 -6 1285.44
    -4 2 -7 656.354
    -4 2 -7 804.176
    -4 2 -8 1828.22
    -4 2 -8 1533.87
    -4 2 -9 15693.6
    -4 2 -9 15193.6
    -4 2 -10 8520.56
    -4 2 -11 499.839
    -4 2 -12 3332.87
    -4 2 -13 1651.2
    -4 2 -14 4668.76
    -4 2 -15 377.084
    -4 2 -16 763.028
    -4 1 17 1844.83
    -4 1 16 1659.46
    -4 1 15 9018.1
    -4 1 14 3030.29
    -4 1 13 2417.05
    4 -1 -13 1979.39
    -4 1 12 2878.95
    -4 1 12 2356.86
    4 -1 -12 2928.42
    -4 1 11 5288.44
    -4 1 11 4991.43
    4 -1 -11 5152.36
    -4 1 10 14863.9
    -4 1 10 15240.2
    4 -1 -10 14190.3
    -4 1 9 4038.33
    -4 1 9 5031.39
    4 -1 -9 4329.41
    -4 1 8 37887.3
    4 -1 -8 38938.6
    -4 1 8 38072.3
    -4 1 7 12832.2
    -4 1 7 12481.1
    4 -1 -7 12111.7
    -4 1 7 12721.4
    -4 1 6 38802.4
    4 -1 -6 37413.7
    -4 1 6 38086.3
    -4 1 5 30734.3
    -4 1 5 31246.3
    -4 1 4 82464.8
    -4 1 3 75946.6
    4 -1 -2 4075.6
    -4 1 2 4423.83
    -4 1 2 4002.88
    -4 1 1 8563.62
    4 -1 -1 8630.1
    -4 1 1 8228.33
    -4 1 0 9807.54
    4 -1 0 9476.18
    -4 1 0 9553.3
    -4 1 -1 3800.88
    -4 1 -1 3240.46
    -4 1 -2 9146.73
    -4 1 -2 9094.67
    -4 1 -3 343.582
    -4 1 -3 192.376
    -4 1 -4 10778.8
    -4 1 -4 11278
    -4 1 -5 20593.4
    -4 1 -5 20698.9
    -4 1 -6 444.485
    -4 1 -6 346.604
    -4 1 -7 659.572
    -4 1 -7 626.317
    -4 1 -7 726.562
    -4 1 -8 288.894
    -4 1 -8 436.705
    -4 1 -9 7687.91
    -4 1 -10 803.53
    -4 1 -11 54.8836
    -4 1 -12 3234.28
    -4 1 -13 2983.57
    -4 1 -14 910.131
    -4 1 -15 231.374
    -4 0 18 445.939
    -4 0 17 680.981
    -4 0 16 3876.36
    -4 0 15 55.7407
    -4 0 14 7020.5
    4 0 -13 202.443
    -4 0 13 17.6832
    -4 0 13 60.8017
    -4 0 12 1549.81
    4 0 -12 1634.34
    -4 0 12 1702.47
    -4 0 11 2226.37
    -4 0 11 2164.04
    4 0 -11 2141.38
    -4 0 10 11148.1
    -4 0 10 11394.8
    4 0 -10 10682.8
    -4 0 9 4670.41
    -4 0 9 4591.98
    4 0 -9 4562.35
    -4 0 8 1610
    -4 0 8 1356.11
    4 0 -8 1395.2
    -4 0 7 818.798
    4 0 -7 776.198
    -4 0 7 1192.45
    -4 0 7 730.754
    4 0 -6 36.1399
    -4 0 6 19.9727
    -4 0 6 -41.9104
    -4 0 5 50277.8
    -4 0 5 48329.2
    -4 0 4 2790.83
    -4 0 3 5893.42
    -4 0 3 5755.96
    -4 0 2 395.2
    -4 0 2 435.827
    -4 0 1 10993.2
    -4 0 1 10367.2
    4 0 0 6621.02
    -4 0 0 6385.66
    -4 0 0 6462.75
    -4 0 -1 21148.6
    -4 0 -1 22436.7
    -4 0 -2 27112.9
    -4 0 -2 27946.9
    -4 0 -3 3966.61
    -4 0 -3 3923.43
    -4 0 -4 5140.74
    -4 0 -4 5210.2
    -4 0 -5 1316.26
    -4 0 -5 1413.67
    -4 0 -6 21804.2
    -4 0 -6 20213.1
    -4 0 -7 12085.3
    -4 0 -7 11894.5
    -4 0 -8 19275.9
    -4 0 -9 6118.35
    -4 0 -10 -17.108
    -4 0 -11 408.928
    -4 0 -12 3479.94
    -4 0 -13 532.324
    -4 0 -14 580.997
    -4 0 -15 117.331
    -4 -1 18 -88.6276
    -4 -1 17 -216.396
    -4 -1 16 1967.82
    -4 -1 15 111.621
    -4 -1 14 654.417
    4 1 -14 721.948
    -4 -1 14 1016.1
    4 1 -13 788.338
    -4 -1 13 776.412
    -4 -1 13 980.082
    -4 -1 12 2714.62
    4 1 -12 2255.21
    -4 -1 12 1921.51
    -4 -1 11 14309.4
    4 1 -11 14320
    -4 -1 11 13802.1
    4 1 -10 1011.52
    -4 -1 10 1115.99
    -4 -1 10 1074.94
    -4 -1 9 3592.66
    -4 -1 9 3426.94
    4 1 -9 3401.01
    -4 -1 8 72.0696
    -4 -1 8 -86.2352
    4 1 -8 -35.7018
    -4 -1 7 47290.6
    -4 -1 7 49232.7
    -4 -1 7 48107.6
    4 1 -7 48911.9
    4 1 -6 2522.93
    -4 -1 6 2558.33
    -4 -1 6 2414.24
    -4 -1 6 2460.75
    4 1 -6 2236.11
    -4 -1 5 17318.9
    4 1 -5 17676.9
    4 1 -5 17483
    -4 -1 4 6743.56
    4 1 -4 7280.11
    4 1 -4 7675.09
    -4 -1 3 9960.88
    -4 -1 3 9662.28
    4 1 -3 9686.52
    -4 -1 2 11528.9
    4 1 -2 11748
    -4 -1 2 11234.1
    -4 -1 1 5705.52
    4 1 -1 5866.14
    -4 -1 1 5562.34
    -4 -1 0 35491.2
    -4 -1 0 34648.3
    -4 -1 -1 20100.6
    -4 -1 -1 19542.6
    -4 -1 -2 62669.5
    -4 -1 -2 60083
    -4 -1 -3 22587.5
    -4 -1 -3 21265.5
    -4 -1 -4 17420.8
    -4 -1 -4 16501.2
    -4 -1 -5 204.631
    4 1 5 236.883
    -4 -1 -5 306.369
    -4 -1 -6 19013.5
    -4 -1 -6 17634.4
    -4 -1 -6 18050
    4 1 6 18378.9
    -4 -1 -7 2705.84
    -4 -1 -8 15864.4
    -4 -1 -9 1090.81
    -4 -1 -10 131.393
    -4 -1 -11 3965.63
    -4 -1 -12 -68.2989
    -4 -1 -13 5617.4
    -4 -1 -14 4510.55
    -4 -1 -15 4784.18
    -4 -2 19 1911.2
    -4 -2 18 695.844
    -4 -2 17 4241.86
    -4 -2 16 4621.22
    -4 -2 15 2415.54
    4 2 -14 1899
    -4 -2 14 1657.7
    -4 -2 14 2357.39
    -4 -2 13 14513.1
    4 2 -13 13086.6
    -4 -2 13 13344.9
    -4 -2 12 12282.1
    -4 -2 12 11197.1
    4 2 -12 11260.8
    4 2 -12 10956.6
    -4 -2 11 3812.47
    -4 -2 11 4191.11
    4 2 -11 3755.69
    -4 -2 10 3968.53
    -4 -2 10 4118.1
    4 2 -10 4303.14
    -4 -2 9 350.777
    -4 -2 9 307.68
    4 2 -9 322.191
    -4 -2 8 5691.17
    -4 -2 8 5868.93
    4 2 -8 6123.82
    -4 -2 7 13258.7
    -4 -2 7 12078.3
    4 2 -7 12585.7
    -4 -2 6 91837.2
    -4 -2 6 89442.7
    -4 -2 6 88620.6
    4 2 -6 89170.8
    4 2 -6 92297.1
    -4 -2 5 114315
    4 2 -5 117181
    4 2 -5 116904
    -4 -2 5 117805
    -4 -2 4 16852.4
    4 2 -4 16883.7
    4 2 -4 17213.7
    -4 -2 4 17034.1
    -4 -2 3 1318.33
    4 2 -3 1303.26
    -4 -2 3 1197.55
    -4 -2 2 55770.2
    -4 -2 2 54352.1
    -4 -2 1 1694.22
    -4 -2 1 1424.48
    -4 -2 0 24706.4
    -4 -2 0 25264.6
    -4 -2 0 24165.9
    -4 -2 -1 39041.4
    -4 -2 -1 37891.2
    -4 -2 -1 37475.8
    -4 -2 -2 116.598
    -4 -2 -2 226.996
    -4 -2 -3 31854
    -4 -2 -3 32601.9
    -4 -2 -3 31358.7
    -4 -2 -4 -68.1276
    -4 -2 -4 48.8036
    -4 -2 -5 2400.18
    -4 -2 -5 2136.27
    -4 -2 -6 1686.14
    -4 -2 -6 1882.67
    4 2 6 1660.72
    -4 -2 -7 5460.17
    -4 -2 -8 84.249
    -4 -2 -9 442.657
    -4 -2 -10 10302.8
    -4 -2 -11 4802.98
    -4 -2 -12 607.975
    -4 -2 -13 137.155
    -4 -2 -14 990.271
    -4 -3 19 516.611
    -4 -3 18 6164.84
    -4 -3 17 -131.249
    -4 -3 16 1068.04
    -4 -3 15 3314.13
    4 3 -15 2768.91
    -4 -3 15 2977.41
    -4 -3 14 1875.49
    -4 -3 14 1188.38
    4 3 -14 1913.86
    -4 -3 13 3309.11
    4 3 -13 3155.67
    -4 -3 13 2867.52
    -4 -3 12 448.874
    -4 -3 12 218.689
    4 3 -12 106.469
    -4 -3 11 46025.1
    -4 -3 11 48494.8
    4 3 -11 45951.8
    -4 -3 10 115.769
    4 3 -10 206.995
    -4 -3 10 194.045
    -4 -3 9 19466.6
    -4 -3 9 20168.2
    4 3 -9 19372.1
    -4 -3 8 10710.8
    -4 -3 8 11081.1
    4 3 -8 10130.2
    -4 -3 7 2.48722
    4 3 -7 47.9203
    -4 -3 6 18.2571
    -4 -3 6 48.2647
    -4 -3 6 -19.1622
    4 3 -6 21.7233
    -4 -3 5 8844.56
    -4 -3 5 8669.12
    -4 -3 5 8725.47
    4 3 -5 8934.6
    -4 -3 4 763.597
    4 3 -4 840.538
    -4 -3 4 1008.47
    -4 -3 4 804.642
    -4 -3 4 758.109
    -4 -3 3 30.906
    -4 -3 3 276.114
    -4 -3 3 127.618
    -4 -3 3 73.0026
    -4 -3 2 2149.67
    -4 -3 2 2339.89
    -4 -3 2 1963.17
    -4 -3 1 135.024
    -4 -3 1 227.784
    -4 -3 1 429.48
    -4 -3 1 -134.614
    -4 -3 0 -76.3636
    -4 -3 0 79.2866
    -4 -3 0 183.254
    -4 -3 -1 651.421
    -4 -3 -1 681.368
    -4 -3 -1 669.012
    -4 -3 -2 17025.9
    -4 -3 -2 16247.5
    -4 -3 -3 18118.3
    -4 -3 -3 17759.3
    -4 -3 -4 4689.86
    -4 -3 -4 4591.07
    -4 -3 -5 1158.89
    -4 -3 -5 1346.14
    4 3 5 1302.07
    -4 -3 -6 2541.85
    4 3 6 2901.87
    -4 -3 -7 14487
    4 3 7 15061.6
    -4 -3 -8 848.397
    4 3 8 1130.5
    -4 -3 -9 532.609
    4 3 9 949.231
    4 3 10 2313.65
    -4 -3 -10 2219.3
    -4 -3 -11 1223.09
    -4 -3 -12 -27.0457
    -4 -3 -13 110.338
    -4 -4 19 1368.71
    -4 -4 18 3274.88
    -4 -4 17 4059.65
    4 4 -16 5830.15
    -4 -4 16 5308.06
    -4 -4 15 3845.79
    -4 -4 15 3576.42
    4 4 -15 3603.22
    -4 -4 14 155.157
    -4 -4 14 -66.8078
    4 4 -14 -39.5415
    -4 -4 13 726.3
    -4 -4 13 500.865
    4 4 -13 993.143
    -4 -4 12 545.489
    -4 -4 12 -129.025
    4 4 -12 783.404
    -4 -4 11 85.7062
    4 4 -11 98.1709
    -4 -4 10 842.282
    -4 -4 10 780.218
    4 4 -10 790.596
    -4 -4 9 1144.26
    -4 -4 9 986.527
    4 4 -9 1125.13
    4 4 -8 2878.47
    -4 -4 8 2853.4
    -4 -4 8 2884.3
    -4 -4 7 9157.95
    4 4 -7 9298.28
    -4 -4 7 9514.39
    -4 -4 6 5663.11
    -4 -4 6 5539.16
    4 4 -6 5390.91
    -4 -4 5 271.142
    -4 -4 5 444.034
    4 4 -5 300.307
    -4 -4 4 162.729
    4 4 -4 94.3025
    -4 -4 4 130.615
    -4 -4 4 228.428
    -4 -4 3 2644.97
    -4 -4 3 2633.56
    -4 -4 2 27576.8
    -4 -4 2 27534.4
    -4 -4 1 24301.7
    -4 -4 1 24427.1
    -4 -4 0 3317.27
    -4 -4 0 3405.8
    -4 -4 0 2887.9
    -4 -4 -1 7760.59
    -4 -4 -1 7407.55
    -4 -4 -1 7055.52
    -4 -4 -2 300.298
    -4 -4 -2 554.901
    -4 -4 -3 5688.86
    -4 -4 -3 5704.67
    -4 -4 -4 44.4053
    -4 -4 -4 201.64
    4 4 4 154.375
    -4 -4 -5 10259.1
    -4 -4 -5 9807.1
    4 4 5 10348.7
    -4 -4 -6 3494.07
    4 4 6 4507.05
    -4 -4 -7 7073.75
    4 4 7 8150
    4 4 8 384.358
    -4 -4 -8 103.721
    4 4 9 674.16
    -4 -4 -9 161.21
    4 4 10 589.494
    -4 -4 -10 342.174
    -4 -4 -11 2154.12
    4 4 11 2276.25
    -4 -4 -12 3139.21
    -4 -4 -13 805.126
    -4 -5 19 2333.79
    -4 -5 18 4026.38
    -4 -5 17 131.944
    4 5 -17 -160.359
    -4 -5 16 4009.39
    4 5 -16 4103.07
    -4 -5 16 3975.8
    -4 -5 15 3487.22
    4 5 -15 3212.67
    -4 -5 15 2688.44
    -4 -5 14 3509.07
    4 5 -14 3849.8
    -4 -5 14 3786.89
    -4 -5 13 2578.54
    -4 -5 13 2907.86
    4 5 -13 2809.63
    -4 -5 12 9119.27
    4 5 -12 9574.16
    -4 -5 12 8964.62
    -4 -5 11 367.591
    -4 -5 11 486.701
    4 5 -11 504.745
    -4 -5 10 587.893
    4 5 -10 574.598
    -4 -5 10 513.364
    -4 -5 9 3268.23
    4 5 -9 3459.61
    -4 -5 9 3762.74
    -4 -5 8 1792.03
    4 5 -8 1794.48
    -4 -5 8 1605.46
    -4 -5 7 13.7438
    -4 -5 7 55.0035
    4 5 -7 78.4014
    4 5 -6 8316.11
    -4 -5 6 7936.75
    -4 -5 6 8421.98
    -4 -5 5 13663.9
    4 5 -5 13241.4
    -4 -5 4 2035.16
    4 5 -4 2089.58
    -4 -5 4 2028.37
    -4 -5 3 15384.8
    -4 -5 3 15293.9
    -4 -5 2 17.0613
    -4 -5 2 -38.0092
    -4 -5 1 8604.56
    -4 -5 1 8350.3
    -4 -5 0 16874.7
    -4 -5 0 16887.9
    -4 -5 -1 2536.41
    -4 -5 -1 2376.78
    -4 -5 -2 736.501
    -4 -5 -2 577.839
    -4 -5 -3 973.057
    -4 -5 -3 871.004
    4 5 3 1155.81
    -4 -5 -4 2380.51
    4 5 4 2822.77
    -4 -5 -4 2474.09
    4 5 5 705.114
    -4 -5 -5 231.585
    -4 -5 -6 24195.3
    4 5 6 26255.6
    -4 -5 -7 233.018
    4 5 7 321.524
    -4 -5 -8 6546.22
    4 5 8 6416.68
    -4 -5 -9 5553.8
    4 5 9 6095.15
    -4 -5 -10 2827.34
    4 5 10 3075.95
    -4 -5 -11 3994.14
    4 5 11 4016.57
    -4 -5 -12 283.703
    -4 -6 19 5029.41
    -4 -6 18 2487.66
    4 6 -18 373.721
    -4 -6 17 2554.69
    4 6 -17 2013.54
    -4 -6 16 1340.27
    4 6 -16 1014.77
    -4 -6 16 697.24
    -4 -6 15 985.678
    -4 -6 15 1138.93
    4 6 -15 1155.45
    -4 -6 14 323.876
    -4 -6 14 373.524
    4 6 -14 108.906
    -4 -6 13 1519.75
    -4 -6 13 1712.44
    4 6 -13 1199.17
    -4 -6 12 293.797
    -4 -6 12 203.565
    4 6 -12 94.5172
    -4 -6 11 1217.73
    -4 -6 11 1311.54
    4 6 -11 851.084
    -4 -6 10 63410.7
    4 6 -10 64177.5
    -4 -6 10 61412.2
    -4 -6 9 621.722
    -4 -6 9 502.793
    4 6 -9 882.858
    4 6 -8 50188.7
    -4 -6 8 49022.3
    -4 -6 7 27102.5
    4 6 -7 26568
    -4 -6 6 44953.1
    4 6 -6 45142.3
    4 6 -5 1978.63
    -4 -6 5 1947.62
    -4 -6 4 4745.05
    4 6 -4 4634.91
    -4 -6 4 4910.02
    -4 -6 3 40551.4
    -4 -6 3 41253.7
    -4 -6 2 122.998
    -4 -6 2 67.3726
    -4 -6 1 2634.19
    -4 -6 1 3066.61
    -4 -6 0 10665.7
    -4 -6 0 10419.5
    -4 -6 -1 60556.1
    -4 -6 -1 60662.6
    -4 -6 -2 6899.21
    4 6 2 7525.87
    -4 -6 -2 7016.91
    -4 -6 -3 4314.61
    4 6 3 4836.56
    -4 -6 -3 4317.1
    -4 -6 -4 -22.148
    -4 -6 -4 31.7811
    4 6 4 254.106
    4 6 5 40214.3
    -4 -6 -5 40171
    4 6 6 6069.27
    -4 -6 -6 5670.16
    4 6 7 28428.5
    -4 -6 -7 28120.9
    -4 -6 -8 1537.87
    4 6 8 1953.95
    -4 -6 -9 144.141
    4 6 9 703.691
    -4 -6 -10 146.773
    -4 -6 -11 29.4964
    4 7 -18 1114.98
    4 7 -17 912.374
    -4 -7 17 708.839
    -4 -7 16 8622.83
    4 7 -16 9812.79
    -4 -7 16 9228.91
    -4 -7 15 8011.31
    4 7 -15 8133.1
    -4 -7 15 7928.69
    -4 -7 14 13321.1
    4 7 -14 13664.1
    -4 -7 14 12311.3
    -4 -7 13 2148.15
    4 7 -13 2071.9
    -4 -7 12 4319.82
    4 7 -12 4175.53
    -4 -7 11 -93.3674
    4 7 -11 52.6699
    -4 -7 10 4284.47
    4 7 -10 4444.96
    -4 -7 9 20067.9
    4 7 -9 20013.6
    -4 -7 8 2332.6
    4 7 -8 2227.69
    -4 -7 7 8576.93
    4 7 -7 9001.33
    4 7 -7 8962.12
    -4 -7 6 827.753
    4 7 -6 830.679
    4 7 -5 20671.3
    -4 -7 5 21735.3
    -4 -7 4 6442.72
    4 7 -4 6316.02
    -4 -7 4 6828.9
    -4 -7 3 24433.6
    -4 -7 3 25010.4
    -4 -7 2 11646.1
    -4 -7 2 12450.3
    -4 -7 1 16902.1
    -4 -7 1 16472.8
    -4 -7 0 5548.32
    -4 -7 0 5378.93
    -4 -7 -1 13250.7
    4 7 1 13023.6
    -4 -7 -1 13191.2
    -4 -7 -2 5547.71
    4 7 2 6262.17
    -4 -7 -2 5878.05
    -4 -7 -3 3100.97
    4 7 3 3081.75
    -4 -7 -3 3133.27
    -4 -7 -4 1804.12
    4 7 4 1853.63
    -4 -7 -5 2177.34
    4 7 5 2350.17
    -4 -7 -6 2056.41
    -4 -7 -7 433.062
    -4 -7 -8 114.514
    -4 -7 -9 -92.2481
    -4 -7 -10 1916.05
    4 8 -18 507.642
    -4 -8 17 12814
    4 8 -17 13503.4
    -4 -8 16 1653.33
    4 8 -16 1590.44
    -4 -8 15 4469.61
    4 8 -15 5213.61
    -4 -8 14 3617.79
    4 8 -14 3813.76
    -4 -8 13 5751.4
    4 8 -13 6011.17
    -4 -8 12 905.303
    4 8 -12 1222.21
    4 8 -11 4005.91
    -4 -8 11 4414.6
    -4 -8 10 6723.47
    4 8 -10 6689.1
    -4 -8 9 810.303
    4 8 -9 655.863
    -4 -8 8 38439
    4 8 -8 39625.5
    -4 -8 7 501.817
    4 8 -7 -75.3077
    -4 -8 6 10463.4
    4 8 -6 10358.1
    4 8 -5 2007.05
    -4 -8 5 2298.55
    4 8 -4 5051.47
    -4 -8 4 4655.8
    -4 -8 4 5376.3
    -4 -8 3 12533.4
    -4 -8 3 12542.2
    -4 -8 2 9734.79
    -4 -8 2 9449.56
    -4 -8 1 138.573
    -4 -8 1 257.676
    -4 -8 0 3229.43
    -4 -8 0 3171.08
    -4 -8 -1 329.093
    -4 -8 -1 226.032
    -4 -8 -2 121.203
    -4 -8 -2 392.655
    -4 -8 -3 2079.3
    -4 -8 -3 1993.12
    -4 -8 -4 6127.71
    -4 -8 -5 2101.35
    -4 -8 -6 401.112
    -4 -8 -7 147.673
    -4 -8 -8 1405.36
    -4 -8 -9 448.299
    4 9 -19 1113.56
    -4 -9 18 405.469
    4 9 -18 718.109
    -4 -9 17 -26.5531
    4 9 -17 152.55
    -4 -9 16 1995.84
    4 9 -16 2196.62
    -4 -9 15 1819.76
    4 9 -15 2416.45
    4 9 -14 994.346
    -4 -9 14 793.776
    -4 -9 13 2185.65
    4 9 -13 2363.94
    -4 -9 12 7738.13
    4 9 -12 8190.25
    -4 -9 11 310.912
    4 9 -11 -62.4185
    -4 -9 10 4677.72
    4 9 -10 5238.83
    -4 -9 9 240.887
    4 9 -9 406.172
    -4 -9 8 -190.472
    4 9 -8 -14.3989
    4 9 -7 953.786
    -4 -9 7 966.32
    -4 -9 6 5728.75
    4 9 -6 5655.89
    -4 -9 5 32621.6
    4 9 -5 31801.5
    -4 -9 4 13451
    4 9 -4 13286.7
    -4 -9 4 14293
    -4 -9 3 3994.99
    -4 -9 3 4176.72
    -4 -9 2 17749.1
    -4 -9 2 17304.7
    -4 -9 1 12539.6
    -4 -9 1 13011.6
    -4 -9 0 2962.69
    -4 -9 0 3084.98
    -4 -9 -1 9563.12
    -4 -9 -1 9951.63
    -4 -9 -2 336.9
    -4 -9 -2 533.612
    -4 -9 -3 137.724
    -4 -9 -4 4577.4
    -4 -9 -5 875.988
    -4 -9 -6 15065.1
    -4 -9 -7 -83.9368
    -4 -9 -8 2317.74
    4 10 -19 -56.2489
    -4 -10 18 1155.62
    4 10 -18 1442.78
    -4 -10 17 -225.925
    4 10 -17 -149.928
    -4 -10 16 2132.72
    4 10 -16 2126.12
    -4 -10 15 477.485
    4 10 -15 459.742
    -4 -10 14 1022.87
    4 10 -14 1071.07
    -4 -10 13 -139.823
    4 10 -13 149.652
    -4 -10 12 471.74
    4 10 -12 911.613
    4 10 -11 6422.24
    -4 -10 11 5429.38
    4 10 -10 21859.6
    -4 -10 10 19818.3
    -4 -10 9 1057.35
    4 10 -9 889.94
    -4 -10 8 1114.77
    4 10 -8 734.126
    -4 -10 7 1947.15
    4 10 -7 1885.44
    -4 -10 6 10894.7
    4 10 -6 11177.6
    -4 -10 5 170.598
    4 10 -5 226.946
    -4 -10 4 12000.7
    4 10 -4 11471.3
    -4 -10 4 11803.4
    -4 -10 3 217.771
    4 10 -3 297.924
    -4 -10 3 217.301
    -4 -10 2 6550.78
    -4 -10 2 6696.69
    -4 -10 1 944.351
    -4 -10 1 797.495
    -4 -10 0 8391.54
    -4 -10 0 8354
    -4 -10 -1 15215.5
    -4 -10 -1 15607.9
    -4 -10 -2 3989.71
    -4 -10 -3 3289.62
    -4 -10 -4 6701.34
    -4 -10 -5 172.532
    -4 -10 -6 1441.15
    -4 -11 18 5218.08
    4 11 -18 6378.12
    -4 -11 17 1923.73
    4 11 -17 1730.38
    -4 -11 16 5088.38
    4 11 -16 5157.15
    -4 -11 15 37.4505
    4 11 -15 -23.8956
    4 11 -14 1042.18
    -4 -11 14 1076.54
    -4 -11 13 519.772
    4 11 -13 498.337
    -4 -11 12 1162.45
    4 11 -12 1666.61
    -4 -11 11 3331.79
    4 11 -11 3797.08
    4 11 -10 2904.86
    -4 -11 10 2538.16
    4 11 -9 3189.17
    -4 -11 9 3702.13
    -4 -11 8 921.665
    4 11 -8 1153.72
    4 11 -7 11895
    -4 -11 7 11655.8
    -4 -11 6 165.008
    4 11 -6 355.849
    4 11 -5 10823.1
    -4 -11 5 10613.1
    -4 -11 4 746.689
    4 11 -4 961.728
    4 11 -3 4484.13
    -4 -11 3 4571.86
    -4 -11 3 5099.5
    -4 -11 2 2142.88
    4 11 -2 2603.9
    -4 -11 2 2710.04
    -4 -11 1 3421.02
    -4 -11 1 3965.17
    -4 -11 0 2671.59
    -4 -11 0 3059.78
    -4 -11 -1 -120.698
    -4 -11 -1 -70.6401
    -4 -11 -2 743.105
    -4 -11 -3 173.134
    -4 -11 -4 6137.74
    -4 -12 17 4954.16
    -4 -12 16 816.856
    4 12 -16 972.43
    -4 -12 15 1196.52
    4 12 -15 1520.58
    -4 -12 14 576.951
    4 12 -14 925.211
    -4 -12 13 4680.18
    4 12 -13 5458.14
    -4 -12 12 2204.21
    4 12 -12 2240.05
    -4 -12 11 1529.81
    4 12 -11 1590.89
    -4 -12 10 471.611
    4 12 -10 683.356
    -4 -12 9 2248.95
    4 12 -9 1996.82
    -4 -12 8 119.591
    4 12 -8 -176.002
    4 12 -7 17565.1
    -4 -12 7 16328.7
    -4 -12 6 1180.75
    4 12 -6 944.471
    4 12 -5 2697.76
    -4 -12 5 2465.55
    -4 -12 4 4536.94
    4 12 -4 4696.98
    -4 -12 3 658.237
    4 12 -3 829.246
    4 12 -2 2189.97
    -4 -12 2 1887.63
    -4 -12 2 1850.11
    4 12 -1 568.45
    -4 -12 1 552.859
    -4 -12 1 465.827
    -4 -12 0 1470.53
    -4 -12 0 1402.46
    -4 -12 -1 554.266
    -4 -12 -2 2159.44
    4 13 -15 1338.22
    -4 -13 14 630.482
    4 13 -14 256.453
    -4 -13 13 15.5728
    4 13 -13 291.368
    -4 -13 12 914.882
    4 13 -12 1537.5
    -4 -13 11 1091.16
    4 13 -11 757.357
    -4 -13 10 -10.4679
    4 13 -10 -110.054
    -4 -13 9 -55.6998
    4 13 -9 -134.462
    -4 -13 8 893.823
    4 13 -8 1097.13
    -4 -13 7 241.935
    4 13 -7 107.482
    -4 -13 6 -159.585
    4 13 -6 232.532
    -4 -13 5 102.079
    4 13 -5 640.219
    -4 -13 4 -74.2443
    4 13 -4 50.9958
    -4 -13 3 1160.87
    4 13 -3 977.935
    -4 -13 2 795.048
    4 13 -2 568.621
    -4 -13 2 627.522
    -4 -13 1 111.413
    4 13 -1 126.934
    -4 -13 1 591.444
    4 13 0 1273.14
    -4 -13 0 1469.9
    4 14 -12 1076.75
    4 14 -11 669.596
    -4 -14 10 -91.6759
    4 14 -10 -0.85204
    -4 -14 9 905.65
    4 14 -9 1207.55
    -4 -14 8 214.721
    4 14 -8 521.585
    -4 -14 7 1734.36
    4 14 -7 2033.03
    -4 -14 6 65.7088
    4 14 -6 67.3725
    -4 -14 5 326.175
    4 14 -5 643.051
    -4 -14 4 617.949
    4 14 -4 681.358
    -4 -14 3 256.834
    -5 15 1 496.678
    -5 15 0 4629.6
    -5 15 -1 442.297
    -5 15 -2 3993.21
    -5 15 -3 868.27
    -5 15 -4 3518.28
    -5 15 -5 302.544
    -5 15 -6 495.503
    -5 14 5 369.237
    -5 14 4 682.536
    -5 14 3 2494.96
    -5 14 2 306.61
    -5 14 2 192.854
    -5 14 1 502.001
    -5 14 1 587.152
    -5 14 0 221.143
    -5 14 0 105.442
    -5 14 -1 237.449
    -5 14 -1 428.755
    -5 14 -2 152.714
    -5 14 -2 222.963
    -5 14 -3 358.113
    -5 14 -4 343.833
    -5 14 -5 558.515
    -5 14 -6 170.156
    -5 14 -7 1533.77
    -5 14 -8 19.7624
    -5 14 -9 3449.12
    -5 13 7 -12.7461
    -5 13 6 -0.47343
    -5 13 5 2240.64
    -5 13 4 582.125
    -5 13 3 500.332
    -5 13 3 362.884
    -5 13 2 624.145
    -5 13 2 928.273
    -5 13 1 445.941
    -5 13 1 8.05964
    -5 13 0 12634.2
    -5 13 0 10752.1
    -5 13 -1 1227.04
    -5 13 -1 783.62
    -5 13 -2 3430
    -5 13 -2 2807.15
    -5 13 -3 2175.56
    -5 13 -4 14049.9
    -5 13 -5 2104.05
    -5 13 -6 100.962
    -5 13 -7 -70.5358
    -5 13 -8 3116.09
    -5 13 -9 82.209
    -5 13 -10 254.226
    -5 13 -11 393.505
    -5 13 -11 278.87
    -5 13 -12 -123.219
    -5 13 -13 841.914
    -5 12 8 -325.097
    -5 12 7 1932.86
    -5 12 6 150.93
    -5 12 5 897.681
    -5 12 4 965.232
    -5 12 4 1370.18
    -5 12 3 97.812
    -5 12 3 267.457
    -5 12 2 394.213
    -5 12 2 -193.776
    -5 12 1 2284.57
    -5 12 1 2409.88
    -5 12 0 207.1
    -5 12 0 182.154
    -5 12 -1 3811.17
    -5 12 -1 3976.9
    -5 12 -2 1734.44
    -5 12 -3 20343.3
    -5 12 -4 15620.7
    -5 12 -5 157.125
    -5 12 -6 1857.46
    -5 12 -7 356.653
    -5 12 -8 1782.87
    -5 12 -9 1712.68
    -5 12 -10 2001.06
    -5 12 -11 1212.76
    -5 12 -11 779.213
    -5 12 -12 1224.21
    -5 12 -12 1566.77
    -5 11 9 2140.21
    -5 11 8 7492.31
    -5 11 7 7962.64
    -5 11 7 6807.24
    -5 11 6 1125.77
    -5 11 5 6217.48
    -5 11 5 5112.61
    -5 11 4 793.917
    -5 11 4 817.91
    -5 11 3 6158.08
    -5 11 3 4792.16
    -5 11 2 625.408
    -5 11 2 548.059
    -5 11 1 3562.64
    -5 11 1 3719.27
    -5 11 0 3747.96
    -5 11 0 3962.71
    -5 11 -1 1217.13
    -5 11 -1 1027.23
    -5 11 -2 741.433
    -5 11 -3 838.986
    -5 11 -4 16843
    -5 11 -5 2816.4
    -5 11 -6 2862.76
    -5 11 -7 883.252
    -5 11 -8 144.982
    -5 11 -9 2865.17
    -5 11 -10 1024.26
    -5 11 -10 693.495
    -5 11 -11 603.508
    -5 11 -11 549.047
    -5 11 -12 209.658
    -5 11 -12 345.077
    -5 11 -13 3765.08
    -5 10 11 818.919
    -5 10 10 2527.05
    -5 10 9 2818.92
    -5 10 8 -29.6781
    -5 10 7 5392.75
    -5 10 6 253.095
    -5 10 6 565.211
    -5 10 5 891.919
    -5 10 5 855.487
    -5 10 4 7830.22
    -5 10 4 7505.14
    -5 10 3 1724.76
    -5 10 3 1886.35
    -5 10 2 3291.05
    -5 10 2 3334.88
    -5 10 1 331.171
    -5 10 1 210.759
    -5 10 0 10074.4
    -5 10 0 9284.31
    -5 10 -1 1906.12
    -5 10 -1 1500.21
    -5 10 -2 3635.33
    -5 10 -3 900.252
    -5 10 -4 153.804
    -5 10 -5 2787.81
    -5 10 -6 589.882
    -5 10 -7 -9.61673
    -5 10 -8 5720.24
    -5 10 -9 41.2561
    -5 10 -9 -4.67806
    -5 10 -10 731.132
    -5 10 -10 968.063
    -5 10 -11 1570.35
    -5 10 -11 1968.8
    -5 10 -12 2699.61
    -5 10 -12 3059.86
    -5 10 -13 296.61
    -5 10 -14 1227.72
    -5 9 12 703.701
    -5 9 11 70.5241
    -5 9 10 139.096
    -5 9 9 2742.54
    -5 9 8 461.921
    -5 9 8 351.14
    -5 9 7 543.61
    -5 9 7 936.435
    -5 9 6 811.509
    -5 9 6 1313.25
    -5 9 5 5391.36
    -5 9 5 5169.54
    -5 9 4 882.113
    -5 9 4 813.73
    -5 9 3 321.071
    -5 9 3 124.641
    -5 9 2 490.039
    -5 9 2 101.786
    -5 9 1 884.403
    -5 9 1 586.66
    -5 9 0 1515.52
    -5 9 0 1632.54
    -5 9 -1 311.702
    -5 9 -1 -37.5617
    -5 9 -2 1071.71
    -5 9 -2 1144.72
    -5 9 -3 14320.1
    -5 9 -4 5283.32
    -5 9 -5 8901.82
    -5 9 -6 -36.5404
    -5 9 -7 924.397
    -5 9 -8 2980.12
    -5 9 -8 2974.51
    -5 9 -9 389.663
    -5 9 -9 574.261
    -5 9 -10 6410.32
    -5 9 -10 5935.35
    -5 9 -11 4697.18
    -5 9 -11 3980.19
    -5 9 -12 13498.9
    -5 9 -13 4477.08
    -5 9 -14 5551.42
    -5 8 13 93.1342
    -5 8 12 3552.71
    -5 8 11 829.774
    -5 8 10 350.369
    -5 8 9 7746.17
    -5 8 9 7801.92
    -5 8 8 15144.8
    -5 8 8 15752
    -5 8 7 6156.5
    -5 8 6 -193.72
    -5 8 6 68.003
    -5 8 5 11410
    -5 8 5 10524.5
    -5 8 4 12470.8
    -5 8 4 12148.8
    -5 8 3 11906
    -5 8 3 11216.1
    -5 8 2 33231.6
    -5 8 2 31396.5
    -5 8 1 -56.4591
    -5 8 1 10.6794
    -5 8 0 775.244
    -5 8 0 1095.09
    -5 8 -1 14453.6
    -5 8 -1 13723.6
    -5 8 -2 19390.1
    -5 8 -2 17491
    -5 8 -3 52236.4
    -5 8 -3 52146.6
    -5 8 -4 1508.48
    -5 8 -4 1424.08
    -5 8 -5 14264.3
    -5 8 -5 13602.4
    -5 8 -6 3866.41
    -5 8 -6 3511.64
    -5 8 -7 29116.6
    -5 8 -7 27859.3
    -5 8 -8 19822.9
    -5 8 -8 19748.6
    -5 8 -9 22412.9
    -5 8 -9 21736
    -5 8 -10 2799.21
    -5 8 -10 2627.47
    -5 8 -11 5725.2
    -5 8 -11 5585.38
    -5 8 -12 27.6129
    -5 8 -13 1910.89
    -5 8 -14 -2.22416
    -5 8 -15 -195.947
    -5 7 14 2956.84
    -5 7 13 1012.17
    -5 7 12 11980.5
    -5 7 11 851.175
    -5 7 10 1692.35
    -5 7 9 552.013
    -5 7 9 433.961
    -5 7 8 56971.6
    -5 7 7 5170.46
    5 -7 -7 5207.65
    -5 7 6 14254.5
    -5 7 6 13534.7
    -5 7 5 4218.7
    -5 7 5 4569.46
    -5 7 4 977.581
    -5 7 4 858.903
    -5 7 3 232.799
    -5 7 3 -4.98171
    -5 7 2 213.384
    -5 7 2 157.949
    -5 7 1 29546.1
    -5 7 1 28238.5
    -5 7 0 1281.39
    -5 7 0 1509.06
    -5 7 -1 85720.7
    -5 7 -1 85904.3
    -5 7 -2 18879.4
    -5 7 -2 18408.8
    -5 7 -3 67081.1
    -5 7 -3 65741.9
    -5 7 -4 -20.814
    -5 7 -4 -139.011
    -5 7 -5 26264.2
    -5 7 -5 26530.7
    -5 7 -6 1189.62
    -5 7 -6 1099.88
    -5 7 -7 6595.05
    -5 7 -7 7052.95
    -5 7 -8 2188.84
    -5 7 -8 2371.95
    -5 7 -9 126.893
    -5 7 -9 200.291
    -5 7 -10 176.605
    -5 7 -10 -109.466
    -5 7 -11 790.322
    -5 7 -11 1108.43
    -5 7 -12 14177.2
    -5 7 -13 2932.78
    -5 7 -14 695.807
    -5 7 -15 -297.686
    -5 7 -15 403.366
    -5 6 14 2047.1
    -5 6 13 6575.15
    -5 6 12 -233.087
    -5 6 11 46.9229
    -5 6 10 518.078
    -5 6 10 313.691
    -5 6 9 7722.74
    -5 6 9 8018.18
    -5 6 8 419.072
    5 -6 -8 398.427
    -5 6 7 7922.72
    5 -6 -7 8003.76
    -5 6 6 12805.8
    -5 6 5 2689.41
    -5 6 5 2430.27
    -5 6 4 17605
    -5 6 4 17201.8
    -5 6 3 6525.32
    -5 6 3 5940.27
    -5 6 2 3603.28
    -5 6 2 3954.8
    -5 6 1 8133.6
    -5 6 1 7971.16
    -5 6 0 2584.6
    -5 6 0 2312.57
    -5 6 -1 15123.8
    -5 6 -1 15453.3
    -5 6 -2 4334.05
    -5 6 -2 4380.38
    -5 6 -3 9112.14
    -5 6 -3 8768.32
    -5 6 -4 13.716
    -5 6 -4 150.74
    -5 6 -5 1039.99
    -5 6 -5 912.473
    -5 6 -6 3003.2
    -5 6 -6 2632.77
    -5 6 -7 386.594
    -5 6 -7 500.012
    -5 6 -8 59.1176
    -5 6 -8 131.949
    -5 6 -9 5736.62
    -5 6 -9 5022.84
    -5 6 -10 574.891
    -5 6 -10 648.314
    -5 6 -11 83.5584
    -5 6 -12 8908.22
    -5 6 -13 -61.6745
    -5 6 -13 112.009
    -5 6 -14 -108.325
    -5 6 -15 1435.21
    -5 5 15 -53.5818
    -5 5 14 2153.35
    -5 5 13 1235.96
    -5 5 12 1722.33
    -5 5 11 168.085
    -5 5 10 17911.6
    -5 5 10 18346.2
    -5 5 9 18.928
    5 -5 -9 52.8162
    -5 5 9 -16.7846
    5 -5 -8 2847.26
    -5 5 8 2471.43
    -5 5 7 4463.5
    5 -5 -7 4272.78
    -5 5 6 -39.4705
    -5 5 5 8594.19
    -5 5 5 8624.86
    -5 5 4 8535.21
    -5 5 4 8732.95
    -5 5 3 6063.44
    -5 5 3 5665
    -5 5 2 98.0369
    -5 5 2 31.979
    -5 5 1 7070.48
    -5 5 1 7254.53
    -5 5 0 28798.4
    -5 5 0 30257.5
    -5 5 -1 14538.7
    -5 5 -1 13797.1
    -5 5 -2 337.902
    -5 5 -2 334.147
    -5 5 -3 1399.77
    -5 5 -3 1284.29
    -5 5 -4 13357.8
    -5 5 -4 12095.7
    -5 5 -5 4005.72
    -5 5 -5 3623.35
    -5 5 -6 2371.2
    -5 5 -6 2374.78
    -5 5 -7 929.673
    -5 5 -7 1107.47
    -5 5 -8 1854.04
    -5 5 -8 1893.7
    -5 5 -9 2081.46
    -5 5 -9 2098.55
    -5 5 -10 10200.8
    -5 5 -10 9513.44
    -5 5 -11 -252.35
    -5 5 -12 8304.21
    -5 5 -12 8153.02
    -5 5 -13 2378.42
    -5 5 -14 997.304
    -5 5 -15 617.177
    -5 4 16 173.426
    -5 4 15 404.777
    -5 4 14 9.02238
    -5 4 13 2141.28
    -5 4 12 12681.7
    -5 4 11 2599.57
    -5 4 11 2568.36
    -5 4 10 110.406
    -5 4 10 42.8104
    5 -4 -9 23628.9
    -5 4 9 23845.5
    -5 4 9 22190.9
    5 -4 -8 3746.87
    -5 4 8 3869.42
    5 -4 -7 43735.3
    -5 4 7 41859.1
    -5 4 6 1773.81
    -5 4 6 1862.02
    -5 4 5 5570.95
    -5 4 5 5415.98
    -5 4 5 5479.16
    -5 4 4 10940.8
    -5 4 4 10856.3
    -5 4 4 10665.9
    -5 4 3 28045.2
    -5 4 3 28848.6
    -5 4 3 28633.3
    -5 4 2 1.25139
    -5 4 2 -129.863
    -5 4 1 19754.9
    -5 4 1 19766.9
    -5 4 0 320.971
    -5 4 0 196.165
    -5 4 -1 8580.9
    -5 4 -1 7947.43
    -5 4 -2 23864.3
    -5 4 -2 22999.1
    -5 4 -3 7644.4
    -5 4 -3 7422.45
    -5 4 -4 75961.7
    -5 4 -4 74976.9
    -5 4 -5 2296.17
    -5 4 -5 2387.17
    -5 4 -6 18370.1
    -5 4 -6 17361.7
    -5 4 -7 21145.7
    -5 4 -7 21626.4
    -5 4 -8 3691.73
    -5 4 -8 3857.31
    -5 4 -9 65.2277
    -5 4 -9 -267.086
    -5 4 -10 1404.96
    -5 4 -10 1116.51
    -5 4 -11 3853.38
    -5 4 -12 142.184
    -5 4 -13 7054.61
    -5 4 -14 594.166
    -5 4 -15 2513.81
    -5 3 16 1801.88
    -5 3 15 2802
    -5 3 14 6370.3
    -5 3 13 24.6794
    -5 3 12 60.5394
    -5 3 12 440.087
    -5 3 11 3578.6
    -5 3 11 3174.86
    5 -3 -10 14802.9
    -5 3 10 14754.6
    -5 3 10 14251
    -5 3 9 59.413
    5 -3 -9 156.356
    -5 3 9 15.8954
    5 -3 -8 35741.6
    -5 3 8 34760.2
    -5 3 7 1625.55
    -5 3 7 1824.2
    5 -3 -7 1788.09
    -5 3 7 1994.13
    -5 3 6 311.832
    -5 3 6 435.899
    -5 3 5 11006.8
    -5 3 5 10868.7
    -5 3 5 10490.6
    -5 3 4 15454.4
    -5 3 4 16084.4
    -5 3 4 16394.4
    -5 3 3 499.17
    -5 3 3 624.589
    -5 3 3 603.39
    -5 3 2 6922.94
    -5 3 2 6528.16
    5 -3 -1 29223.5
    -5 3 1 29649.9
    -5 3 1 28933.3
    -5 3 0 45959.3
    -5 3 0 46160.6
    -5 3 -1 6610.04
    -5 3 -1 6229.72
    -5 3 -2 5051.12
    -5 3 -2 4951.18
    -5 3 -3 16878.6
    -5 3 -3 17208.3
    -5 3 -4 4745.86
    -5 3 -4 4734.26
    -5 3 -5 53969.3
    -5 3 -5 55137.8
    -5 3 -6 5378.74
    -5 3 -6 5364.13
    -5 3 -7 36082.6
    -5 3 -7 36807.1
    -5 3 -7 38479.5
    -5 3 -8 1117.87
    -5 3 -8 1391.27
    -5 3 -9 1177.42
    -5 3 -9 865.147
    -5 3 -10 0.80691
    -5 3 -11 7239.85
    -5 3 -12 3289.73
    -5 3 -13 6479.6
    -5 3 -14 1671.03
    -5 3 -15 1103.62
    -5 2 17 597.601
    -5 2 16 6976.73
    -5 2 15 331.038
    -5 2 14 -27.3821
    -5 2 13 59.6027
    -5 2 12 947.23
    -5 2 12 695.603
    -5 2 11 -176.561
    -5 2 11 470.103
    -5 2 10 24345.2
    5 -2 -10 25026.3
    -5 2 10 24470.2
    -5 2 9 78960.6
    5 -2 -9 79282.7
    -5 2 9 78324.1
    -5 2 8 158.297
    5 -2 -8 194.669
    -5 2 8 181.866
    -5 2 8 181.9
    -5 2 7 24584.6
    5 -2 -7 22007.3
    -5 2 7 23157.3
    -5 2 6 3714.32
    -5 2 6 3632.32
    -5 2 5 35757.2
    -5 2 4 38.3926
    -5 2 3 8291.66
    5 -2 -2 17335.9
    -5 2 2 16958.4
    -5 2 2 16654.9
    -5 2 1 49.864
    5 -2 -1 81.2229
    -5 2 1 -34.1093
    -5 2 0 67418.4
    -5 2 0 65964.5
    -5 2 -1 10104.3
    -5 2 -1 10038.3
    -5 2 -2 129.075
    -5 2 -2 70.0044
    -5 2 -3 905.501
    -5 2 -3 729.75
    -5 2 -4 4669.4
    -5 2 -4 4421.87
    -5 2 -5 17842.6
    -5 2 -5 18090.5
    -5 2 -6 44833.1
    -5 2 -6 43845.9
    -5 2 -7 9437.94
    -5 2 -7 9533.87
    -5 2 -8 78.1767
    -5 2 -8 -127.65
    -5 2 -9 3446.38
    -5 2 -10 4713.24
    -5 2 -11 820.847
    -5 2 -12 54.2703
    -5 2 -13 2599.62
    -5 2 -14 1008.76
    -5 2 -15 969.299
    -5 1 17 425.145
    -5 1 16 97.9013
    -5 1 15 4293.22
    -5 1 14 14917.8
    -5 1 13 14121.9
    -5 1 13 13604.1
    -5 1 12 428.301
    -5 1 12 367.146
    5 -1 -11 196.457
    -5 1 11 17.0175
    -5 1 11 161.059
    -5 1 10 5340.91
    -5 1 10 5837.38
    5 -1 -10 5403.75
    -5 1 9 96.5389
    5 -1 -9 147.608
    -5 1 9 183.647
    -5 1 8 1776.21
    -5 1 8 1507.45
    5 -1 -8 1373.56
    -5 1 8 1588.79
    -5 1 7 13042.8
    -5 1 7 12601
    -5 1 6 1327.61
    -5 1 5 4134.97
    -5 1 4 1715.21
    -5 1 3 97184.2
    -5 1 3 98735.1
    5 -1 -2 2200.6
    -5 1 2 2158.58
    -5 1 2 2115.83
    5 -1 -1 33914.6
    -5 1 1 34518.9
    -5 1 1 34010.3
    -5 1 0 334.197
    -5 1 0 317.592
    -5 1 -1 5751.82
    -5 1 -1 5885.81
    -5 1 -2 968.198
    -5 1 -2 1494.86
    -5 1 -3 40033.2
    -5 1 -3 40445.7
    -5 1 -4 400.722
    -5 1 -4 520.098
    -5 1 -5 465.16
    -5 1 -5 476.341
    -5 1 -6 24245.6
    -5 1 -6 25125.8
    -5 1 -7 35757.6
    -5 1 -7 35027
    -5 1 -8 2898.97
    -5 1 -9 5313.59
    -5 1 -10 1518.5
    -5 1 -11 2702.85
    -5 1 -12 440.489
    -5 1 -13 3795.19
    -5 1 -14 1760.48
    -5 0 18 1436.95
    -5 0 17 287.809
    -5 0 16 1278.32
    -5 0 15 568.494
    -5 0 14 2524.94
    -5 0 14 2393.53
    -5 0 13 1177.17
    -5 0 13 1042.41
    -5 0 12 3944.33
    -5 0 12 3808.85
    5 0 -11 527.558
    -5 0 11 474.67
    -5 0 11 430.172
    -5 0 10 10575.4
    -5 0 10 10607.8
    5 0 -10 10483.9
    -5 0 9 1474.19
    -5 0 9 1577.38
    5 0 -9 1574.31
    -5 0 8 21265.3
    -5 0 8 20701.5
    5 0 -8 19861.1
    -5 0 8 21298.4
    -5 0 7 2732.12
    -5 0 7 2545.98
    -5 0 7 2896.72
    -5 0 6 10334.4
    -5 0 5 31390.3
    -5 0 4 4540.98
    -5 0 3 1748.44
    5 0 -3 1792.79
    -5 0 3 1926.66
    5 0 -2 16966.7
    -5 0 2 16800.6
    -5 0 2 16948.8
    5 0 -1 5613.47
    -5 0 1 5884.86
    -5 0 1 5894.17
    -5 0 0 25233
    -5 0 0 25252.3
    -5 0 -1 55749
    -5 0 -1 56719.1
    -5 0 -2 1629.57
    -5 0 -2 1240.03
    -5 0 -3 90253.7
    -5 0 -3 87448.8
    -5 0 -4 7199.77
    -5 0 -4 6687.7
    -5 0 -5 1162.51
    -5 0 -5 659.209
    -5 0 -6 5121
    -5 0 -6 4927.56
    -5 0 -7 600.307
    -5 0 -7 465.83
    -5 0 -8 2948.74
    -5 0 -9 -102.157
    -5 0 -10 4979.56
    -5 0 -11 246.226
    -5 0 -12 2749.41
    -5 0 -13 6059.45
    -5 0 -14 3037.68
    -5 -1 18 -34.545
    -5 -1 17 -200.967
    -5 -1 16 2730.91
    -5 -1 15 10910.1
    -5 -1 14 4608.83
    -5 -1 14 3804.72
    -5 -1 13 -63.7328
    -5 -1 13 49.0904
    -5 -1 12 20647.5
    -5 -1 12 20956.1
    5 1 -12 20639.3
    -5 -1 11 2381.54
    -5 -1 11 2014.88
    5 1 -11 2190.84
    5 1 -10 94.2798
    -5 -1 10 34.4747
    -5 -1 10 64.0087
    -5 -1 9 10388.9
    -5 -1 9 9998.02
    5 1 -9 10011.8
    5 1 -9 9497.07
    -5 -1 8 11118.2
    -5 -1 8 10985.6
    5 1 -8 11345.4
    5 1 -8 10655.5
    -5 -1 8 11023.8
    -5 -1 7 16910.5
    5 1 -7 17228.8
    -5 -1 7 17054
    5 1 -7 17258
    -5 -1 7 17807.3
    -5 -1 6 10245
    5 1 -6 10174.3
    5 1 -6 9624.94
    -5 -1 5 35445.8
    5 1 -5 36896.8
    5 1 -5 36816.5
    -5 -1 4 162770
    5 1 -4 160637
    5 1 -4 164639
    -5 -1 4 160938
    -5 -1 3 46562.2
    5 1 -3 47233.5
    -5 -1 3 45657
    -5 -1 2 16991.9
    5 1 -2 17229.2
    -5 -1 2 17096
    -5 -1 1 10688.3
    -5 -1 1 10450.3
    -5 -1 0 11102.2
    -5 -1 0 10709.8
    -5 -1 -1 182.976
    -5 -1 -1 91.6796
    -5 -1 -2 26576.4
    -5 -1 -2 25737.7
    -5 -1 -3 407.819
    -5 -1 -3 229.098
    -5 -1 -4 4834.72
    -5 -1 -4 4483.53
    -5 -1 -5 12411.4
    -5 -1 -5 11764.7
    -5 -1 -6 1848.8
    -5 -1 -6 2041.04
    -5 -1 -7 2971.1
    -5 -1 -8 3106.31
    -5 -1 -9 21866.6
    -5 -1 -10 142.84
    -5 -1 -11 3409.28
    -5 -1 -12 128.782
    -5 -1 -13 942.518
    -5 -1 -14 367.256
    -5 -2 19 6502.49
    -5 -2 18 285.066
    -5 -2 17 2015.05
    -5 -2 16 -301.681
    -5 -2 15 231.248
    -5 -2 15 120.46
    -5 -2 14 984.622
    -5 -2 14 871.993
    5 2 -13 227.265
    -5 -2 13 36.2638
    -5 -2 13 371.325
    -5 -2 12 24744
    -5 -2 12 26312.7
    5 2 -12 24309.3
    5 2 -12 24431.4
    -5 -2 11 11582.6
    -5 -2 11 11943.3
    -5 -2 11 11580.2
    5 2 -11 11394.1
    -5 -2 10 23950.7
    -5 -2 10 25337.1
    5 2 -10 24158
    -5 -2 9 18075.9
    -5 -2 9 18666.7
    5 2 -9 18232.6
    -5 -2 8 29627.8
    -5 -2 8 27782.7
    5 2 -8 28931.6
    5 2 -8 29375.1
    -5 -2 7 29.1177
    -5 -2 7 91.1045
    5 2 -7 -8.2207
    5 2 -7 7.28477
    -5 -2 6 42048.6
    5 2 -6 43359.5
    5 2 -6 44324.6
    -5 -2 6 43666.6
    -5 -2 5 32765.6
    5 2 -5 33180
    5 2 -5 34006.3
    -5 -2 4 1625
    5 2 -4 1629.47
    -5 -2 4 1601.57
    -5 -2 3 13719.7
    -5 -2 3 13538.3
    -5 -2 2 9495.09
    -5 -2 2 9834.79
    -5 -2 1 8704.34
    -5 -2 1 8352.08
    -5 -2 0 37717.2
    -5 -2 0 36529.5
    -5 -2 -1 10789.5
    -5 -2 -1 10534.8
    -5 -2 -2 26985
    -5 -2 -2 25481.7
    -5 -2 -3 2544.34
    -5 -2 -3 2384.99
    -5 -2 -4 12.0388
    -5 -2 -4 -101.86
    -5 -2 -4 -32.3187
    -5 -2 -5 19305.8
    -5 -2 -5 18344.6
    -5 -2 -6 2283.01
    -5 -2 -7 472.109
    -5 -2 -8 -47.3598
    -5 -2 -9 232.402
    -5 -2 -10 1506.91
    -5 -2 -11 856.856
    -5 -2 -12 394.509
    -5 -2 -13 -350.403
    -5 -3 19 1205.3
    -5 -3 18 120.846
    -5 -3 17 8523.88
    -5 -3 16 5014.05
    -5 -3 15 16290.4
    -5 -3 15 15889.3
    -5 -3 14 -198.316
    -5 -3 14 69.8406
    5 3 -14 -34.6345
    -5 -3 13 24047.8
    -5 -3 13 24772.7
    5 3 -13 24068
    -5 -3 12 85.2541
    5 3 -12 117.496
    -5 -3 12 471.095
    -5 -3 11 7231.64
    5 3 -11 6106.55
    -5 -3 11 6848.62
    -5 -3 10 5785.4
    -5 -3 10 5506.01
    5 3 -10 5346.63
    -5 -3 9 4849.66
    -5 -3 9 5222.72
    5 3 -9 5105.16
    -5 -3 8 54.625
    -5 -3 8 97.9017
    -5 -3 8 95.9323
    5 3 -8 192.8
    -5 -3 7 3554.66
    -5 -3 7 3198.6
    5 3 -7 3176.79
    -5 -3 6 118771
    -5 -3 6 115042
    5 3 -6 116922
    -5 -3 5 4637.08
    5 3 -5 4799.68
    -5 -3 5 5060.78
    -5 -3 5 4495.1
    -5 -3 4 8128.31
    -5 -3 4 7743.4
    -5 -3 3 1827.67
    -5 -3 3 1610.75
    -5 -3 2 5654.43
    -5 -3 2 5641.73
    -5 -3 1 64995
    -5 -3 1 68865.7
    -5 -3 1 65512.6
    -5 -3 0 22671
    -5 -3 0 23163.7
    -5 -3 0 23615.5
    -5 -3 0 22145
    -5 -3 -1 19231.7
    -5 -3 -1 20609.6
    -5 -3 -1 18932.9
    -5 -3 -2 6099.28
    -5 -3 -2 6391.03
    -5 -3 -3 142.532
    -5 -3 -3 -33.7258
    -5 -3 -4 4256
    -5 -3 -4 4224.01
    -5 -3 -5 1588.24
    -5 -3 -5 1824.77
    -5 -3 -6 17125.6
    -5 -3 -7 -79.3962
    -5 -3 -8 -92.5115
    -5 -3 -9 4799.45
    -5 -3 -10 2711.35
    -5 -3 -11 164.196
    -5 -3 -12 1935.01
    -5 -4 19 1240.01
    -5 -4 18 620.185
    -5 -4 17 5741.88
    -5 -4 16 263.162
    -5 -4 16 125.82
    -5 -4 15 1688.97
    -5 -4 15 1445.9
    5 4 -15 1763.83
    -5 -4 14 659.565
    -5 -4 14 713.051
    5 4 -14 794.742
    5 4 -13 4800.13
    -5 -4 13 2627.44
    -5 -4 13 4764.86
    -5 -4 12 45.108
    5 4 -12 95.9359
    -5 -4 12 -234.936
    -5 -4 11 16299.8
    -5 -4 11 16936
    5 4 -11 16606.9
    -5 -4 10 1132.98
    -5 -4 10 1234.06
    5 4 -10 1155.03
    -5 -4 9 5347.53
    -5 -4 9 5102.22
    5 4 -9 5036.98
    -5 -4 8 10591.4
    -5 -4 8 11125.2
    5 4 -8 11459.5
    -5 -4 7 7566.29
    5 4 -7 7249.93
    -5 -4 7 7336.53
    -5 -4 6 10096.5
    -5 -4 6 9901.2
    5 4 -6 9551.62
    -5 -4 5 989.306
    -5 -4 5 1002.76
    5 4 -5 977.01
    -5 -4 5 1011.28
    -5 -4 4 47.0451
    -5 -4 4 35.8724
    -5 -4 4 -11.9846
    -5 -4 3 38151.5
    -5 -4 3 36754
    -5 -4 2 -112.725
    -5 -4 2 51.5749
    -5 -4 1 1518.31
    -5 -4 1 2041.85
    -5 -4 1 2170.76
    -5 -4 0 3309.47
    -5 -4 0 3712.15
    -5 -4 0 3719.62
    -5 -4 -1 22151.1
    -5 -4 -1 22036.5
    -5 -4 -1 22569.3
    -5 -4 -2 4680.75
    -5 -4 -2 4646.89
    -5 -4 -3 60.1774
    -5 -4 -3 -120.371
    -5 -4 -4 983.86
    -5 -4 -4 836.377
    -5 -4 -5 1582.15
    -5 -4 -6 3028.52
    -5 -4 -7 5229.86
    -5 -4 -8 2970.14
    -5 -4 -9 332.915
    -5 -4 -10 13994.2
    -5 -4 -11 -14.9861
    -5 -4 -12 3293.97
    -5 -5 19 5983.46
    -5 -5 18 1273.09
    -5 -5 17 397.998
    -5 -5 16 4770.89
    5 5 -16 4853.98
    -5 -5 16 4187.61
    -5 -5 15 1466.04
    -5 -5 15 1692.44
    5 5 -15 1806.67
    -5 -5 14 -76.6898
    5 5 -14 107.46
    -5 -5 14 -96.3235
    5 5 -13 8811.8
    -5 -5 13 8207.59
    -5 -5 13 9282.08
    -5 -5 12 5979.93
    5 5 -12 5434.56
    -5 -5 12 4872.3
    -5 -5 11 118.157
    -5 -5 11 27.3472
    5 5 -11 32.705
    -5 -5 10 568.153
    5 5 -10 1350.86
    -5 -5 10 728.699
    -5 -5 9 56464.7
    5 5 -9 58506
    -5 -5 9 57624.3
    -5 -5 8 49465.8
    5 5 -8 50671.7
    -5 -5 8 51239.3
    -5 -5 7 39601.8
    5 5 -7 39387
    -5 -5 7 40095.6
    -5 -5 6 12307.4
    5 5 -6 12422
    -5 -5 6 12532.6
    -5 -5 5 19059.4
    5 5 -5 18548.4
    -5 -5 5 18413.4
    -5 -5 5 18349
    -5 -5 4 1919.36
    -5 -5 4 1931.71
    -5 -5 3 11465.8
    -5 -5 3 11503.1
    -5 -5 2 738.899
    -5 -5 2 773.105
    -5 -5 1 -71.2152
    -5 -5 1 29.103
    -5 -5 0 4615.2
    -5 -5 0 4461.54
    -5 -5 -1 16222.4
    -5 -5 -1 16683.7
    -5 -5 -2 17451.8
    -5 -5 -2 17251.3
    -5 -5 -3 17287.8
    -5 -5 -3 17605.1
    -5 -5 -4 12060.2
    -5 -5 -4 11804.5
    -5 -5 -5 27676.6
    -5 -5 -6 20172.5
    -5 -5 -7 238.167
    -5 -5 -8 12209
    -5 -5 -9 919.121
    -5 -5 -10 6273.72
    -5 -5 -11 4096.4
    -5 -6 19 2696.54
    -5 -6 18 3897.61
    -5 -6 17 3694.48
    -5 -6 17 3539.36
    -5 -6 16 7303.29
    5 6 -16 6388.1
    -5 -6 16 6818.57
    -5 -6 15 1243.84
    -5 -6 15 1060.62
    5 6 -15 1172.84
    -5 -6 14 14134.5
    5 6 -14 13864.1
    -5 -6 14 13896.3
    -5 -6 13 337.65
    -5 -6 13 612.724
    5 6 -13 418.673
    -5 -6 12 24383.2
    5 6 -12 25858.9
    -5 -6 12 24485.3
    5 6 -11 5521.36
    -5 -6 11 5471.46
    -5 -6 11 5731.84
    -5 -6 10 25048.6
    5 6 -10 26743.9
    -5 -6 10 25003.7
    5 6 -9 119.64
    -5 -6 9 245.056
    -5 -6 8 17116.2
    5 6 -8 17987.9
    -5 -6 8 18317.8
    -5 -6 7 7275.52
    5 6 -7 7413
    -5 -6 6 23106.6
    5 6 -6 22111.4
    5 6 -5 5773.11
    -5 -6 5 5956.85
    -5 -6 5 6005.43
    -5 -6 4 -59.6466
    -5 -6 4 79.6586
    -5 -6 3 18860.6
    -5 -6 3 19411.6
    -5 -6 2 2213.42
    -5 -6 2 2473.27
    -5 -6 1 20007.5
    -5 -6 1 20088.3
    -5 -6 0 11888.5
    -5 -6 0 12020.1
    -5 -6 -1 69391.9
    -5 -6 -1 69627.3
    -5 -6 -2 2151.07
    -5 -6 -2 2235.41
    -5 -6 -3 2176.7
    -5 -6 -3 2773.92
    -5 -6 -4 2853.18
    -5 -6 -5 373.888
    -5 -6 -6 125.791
    -5 -6 -7 1541.75
    -5 -6 -8 4702.49
    -5 -6 -9 -0.23321
    -5 -6 -10 1884.6
    -5 -7 19 585.188
    -5 -7 18 12617.1
    -5 -7 17 4260.57
    5 7 -17 4441.11
    -5 -7 16 16663.5
    5 7 -16 17716.1
    -5 -7 16 17177
    -5 -7 15 782.485
    -5 -7 15 1075.64
    5 7 -15 404.641
    -5 -7 14 1339.81
    5 7 -14 1326.05
    -5 -7 14 1218.11
    -5 -7 13 2448.29
    5 7 -13 3046.76
    -5 -7 13 2824.56
    -5 -7 12 225.382
    5 7 -12 121.433
    -5 -7 11 171.858
    5 7 -11 87.2684
    -5 -7 10 12935.8
    5 7 -10 14127.4
    -5 -7 9 1301.67
    5 7 -9 1085.48
    -5 -7 8 11139
    5 7 -8 11688.2
    -5 -7 7 27038.3
    5 7 -7 27110.1
    -5 -7 6 14844.7
    5 7 -6 15010
    -5 -7 5 9744.48
    5 7 -5 8925.99
    -5 -7 5 9830.81
    -5 -7 4 180.187
    -5 -7 4 274.72
    -5 -7 3 23782.4
    -5 -7 3 23685.3
    -5 -7 2 31.1344
    -5 -7 2 -98.104
    -5 -7 1 4081.07
    -5 -7 1 3813.57
    -5 -7 0 419.121
    -5 -7 0 685.81
    -5 -7 -1 2682.76
    -5 -7 -1 2546.34
    -5 -7 -2 2023.64
    -5 -7 -2 2276.73
    -5 -7 -3 132.156
    -5 -7 -3 -41.4064
    -5 -7 -4 393.457
    -5 -7 -5 -27.3017
    -5 -7 -6 1936.89
    -5 -7 -7 2700.21
    -5 -7 -8 350.707
    -5 -7 -9 587.949
    -5 -8 18 -63.1448
    -5 -8 17 2832.04
    5 8 -17 2776.91
    5 8 -16 195.178
    -5 -8 16 -137.011
    -5 -8 15 1731.82
    5 8 -15 1436.69
    -5 -8 14 218.803
    5 8 -14 28.2628
    -5 -8 13 478.566
    5 8 -13 712.488
    -5 -8 12 18464.1
    5 8 -12 19262.4
    -5 -8 11 110.551
    5 8 -11 368.075
    -5 -8 10 6726.72
    5 8 -10 7059.7
    -5 -8 9 20433.3
    5 8 -9 19602.1
    -5 -8 8 -105.842
    5 8 -8 46.2992
    -5 -8 7 1183.04
    5 8 -7 1348.38
    -5 -8 6 344.115
    5 8 -6 516.379
    -5 -8 5 5815.48
    5 8 -5 5376.05
    -5 -8 5 5225.35
    -5 -8 4 1304.56
    5 8 -4 1360.68
    -5 -8 4 1368.69
    -5 -8 3 3015.47
    -5 -8 3 2651.68
    -5 -8 2 799.35
    -5 -8 2 697.53
    -5 -8 1 1861.02
    -5 -8 1 1286.84
    -5 -8 0 879.121
    -5 -8 0 837.998
    -5 -8 -1 251.704
    -5 -8 -1 267.816
    -5 -8 -2 625.136
    -5 -8 -2 674.072
    -5 -8 -3 2280.09
    -5 -8 -4 7347.56
    -5 -8 -5 3109.27
    -5 -8 -6 468.894
    -5 -8 -7 5692.19
    -5 -8 -8 380.025
    -5 -9 18 197.976
    -5 -9 17 -209.248
    5 9 -17 149.842
    -5 -9 16 -11.0988
    5 9 -16 121.227
    -5 -9 15 619.336
    5 9 -15 458.581
    -5 -9 14 337.79
    5 9 -14 553.584
    -5 -9 13 383.313
    5 9 -13 62.3964
    -5 -9 12 37.4038
    5 9 -12 175.593
    -5 -9 11 77.7718
    5 9 -11 263.9
    -5 -9 10 5565.28
    5 9 -10 5923.83
    -5 -9 9 9506.88
    5 9 -9 8459.22
    -5 -9 8 378.635
    5 9 -8 253.166
    5 9 -7 14529.3
    -5 -9 7 14124.6
    5 9 -6 131.087
    -5 -9 6 330.414
    -5 -9 5 1406.22
    5 9 -5 1602.33
    -5 -9 5 1417.98
    -5 -9 4 4677.14
    5 9 -4 4169.03
    -5 -9 4 4073.78
    -5 -9 3 1995.98
    -5 -9 3 2177.58
    -5 -9 2 2807.23
    -5 -9 2 2399.01
    -5 -9 1 6767.81
    -5 -9 1 7276.45
    -5 -9 0 12107.4
    -5 -9 0 12787.6
    -5 -9 -1 1133.16
    -5 -9 -1 1383.1
    -5 -9 -2 8647.25
    -5 -9 -3 1735.92
    -5 -9 -4 11305.4
    -5 -9 -5 1987.53
    -5 -9 -6 1270.12
    -5 -10 18 295.471
    -5 -10 17 8872.22
    5 10 -17 9442.76
    -5 -10 16 401.568
    5 10 -16 -105.799
    -5 -10 15 4133.63
    5 10 -15 3948.2
    -5 -10 14 139.442
    5 10 -14 128.214
    -5 -10 13 139.369
    5 10 -13 109.37
    5 10 -12 12.1907
    -5 -10 12 298.384
    -5 -10 11 2411.53
    5 10 -11 2715.05
    5 10 -10 2110.03
    -5 -10 10 2157.63
    -5 -10 9 2573.67
    5 10 -9 2020.54
    -5 -10 8 6927.55
    5 10 -8 7113.51
    -5 -10 7 831.446
    5 10 -7 376.016
    5 10 -6 17924
    -5 -10 6 17994.9
    -5 -10 5 773.141
    5 10 -5 970.975
    -5 -10 4 18183.1
    5 10 -4 18589.4
    -5 -10 4 18730
    -5 -10 3 1585.76
    -5 -10 3 1832.49
    -5 -10 2 10242.2
    -5 -10 2 10683.4
    -5 -10 1 176.232
    -5 -10 1 43.6919
    -5 -10 0 3722.19
    -5 -10 0 3450.62
    -5 -10 -1 1505.3
    -5 -10 -1 1688.31
    -5 -10 -2 2360.54
    -5 -10 -3 6466.67
    -5 -10 -4 781.756
    -5 -10 -5 2766.15
    -5 -11 18 1073.21
    5 11 -18 82.3572
    -5 -11 17 -225.878
    5 11 -17 -88.2153
    -5 -11 16 2546.81
    5 11 -16 3005.04
    -5 -11 15 -2.85914
    5 11 -15 215.713
    -5 -11 14 593.041
    5 11 -14 504.451
    -5 -11 13 2467.26
    5 11 -13 2211.72
    -5 -11 12 569.193
    5 11 -12 170.735
    5 11 -11 14243.7
    -5 -11 11 13536.3
    -5 -11 10 1474.75
    5 11 -10 1576.89
    -5 -11 9 3975.49
    5 11 -9 4340.12
    -5 -11 8 7640.15
    5 11 -8 7547.22
    -5 -11 7 936.705
    5 11 -7 1035.87
    -5 -11 6 568.745
    5 11 -6 1111.34
    -5 -11 5 -43.2855
    5 11 -5 74.3075
    -5 -11 4 5630.45
    5 11 -4 5639.82
    -5 -11 4 6164.27
    5 11 -3 3527.66
    -5 -11 3 3329.15
    -5 -11 3 3467.65
    -5 -11 2 1496.37
    -5 -11 2 1252.52
    -5 -11 1 590.547
    -5 -11 1 379.443
    -5 -11 0 695.289
    -5 -11 0 1164.31
    -5 -11 -1 957.44
    -5 -11 -2 -125.449
    -5 -11 -3 40.7986
    5 12 -17 1918.76
    -5 -12 16 387.743
    5 12 -16 240.224
    -5 -12 15 3749.1
    5 12 -15 3859.26
    -5 -12 14 454.302
    5 12 -14 554.089
    -5 -12 13 1140.78
    5 12 -13 898.084
    -5 -12 12 111.467
    5 12 -12 126.685
    -5 -12 11 704.693
    5 12 -11 521.231
    -5 -12 10 -54.1061
    5 12 -10 500.722
    -5 -12 9 1127.48
    5 12 -9 1186.27
    -5 -12 8 245.499
    5 12 -8 144.747
    -5 -12 7 1715.64
    5 12 -7 1388.59
    -5 -12 6 2176.73
    5 12 -6 2315.33
    -5 -12 5 4969.27
    5 12 -5 5424.72
    -5 -12 4 2527.9
    5 12 -4 2461.11
    -5 -12 3 -176.879
    5 12 -3 184.056
    -5 -12 3 -193.461
    -5 -12 2 1025.89
    5 12 -2 399.923
    -5 -12 2 479.781
    -5 -12 1 -94.2423
    -5 -12 1 -75.3745
    -5 -12 0 33.2221
    -5 -12 -1 711.743
    5 13 -14 -43.3708
    -5 -13 13 339.412
    5 13 -13 141.891
    -5 -13 12 293.529
    5 13 -12 454.847
    -5 -13 11 877.29
    5 13 -11 738.097
    -5 -13 10 785.321
    5 13 -10 673.174
    -5 -13 9 156.894
    5 13 -9 11.7534
    -5 -13 8 215.639
    5 13 -8 60.4794
    -5 -13 7 9195.62
    5 13 -7 9965.26
    -5 -13 6 689.986
    5 13 -6 619.325
    -5 -13 5 3395.54
    5 13 -5 3725.8
    -5 -13 4 2326.43
    5 13 -4 2314.46
    -5 -13 3 8518.06
    5 13 -3 9071.39
    -5 -13 2 -162.982
    5 13 -2 -41.8616
    -5 -13 2 131.52
    5 13 -1 699.146
    -5 -13 1 979.597
    5 14 -11 831.94
    5 14 -10 1043.41
    5 14 -9 2602.03
    -5 -14 8 4654.79
    5 14 -8 5782.01
    -5 -14 7 3822.72
    5 14 -7 4562.72
    -5 -14 6 1483.44
    5 14 -6 1428.68
    -5 -14 5 1478.6
    -5 -14 4 -51.3088
    -5 -14 3 571.169
    -6 15 -1 4981.57
    -6 15 -2 4936.42
    -6 15 -3 2096.36
    -6 15 -4 1385.33
    -6 15 -5 1726.31
    -6 15 -6 1975.74
    -6 14 3 5695.81
    -6 14 2 -258.395
    -6 14 1 33.4282
    -6 14 0 -185.236
    -6 14 0 221.692
    -6 14 -1 31.1828
    -6 14 -1 651.679
    -6 14 -2 1537.44
    -6 14 -2 2198.72
    -6 14 -3 2156.24
    -6 14 -3 2280.27
    -6 14 -4 207.135
    -6 14 -4 -50.3183
    -6 14 -5 3180.45
    -6 14 -5 3680.08
    -6 14 -6 708.69
    -6 14 -6 676.186
    -6 14 -7 812.622
    -6 14 -8 203.179
    -6 13 6 485.862
    -6 13 5 26.5628
    -6 13 4 415.87
    -6 13 3 1502.21
    -6 13 2 6515.53
    -6 13 1 1388.19
    -6 13 1 1502.69
    -6 13 0 14319.3
    -6 13 0 14152.4
    -6 13 -1 4342.35
    -6 13 -1 3484.27
    -6 13 -2 7544.17
    -6 13 -2 6451.02
    -6 13 -3 286.315
    -6 13 -3 55.6225
    -6 13 -4 3388.8
    -6 13 -4 2994.29
    -6 13 -5 386.149
    -6 13 -5 126.795
    -6 13 -6 3852.3
    -6 13 -6 2995.9
    -6 13 -7 1121.63
    -6 13 -7 908.473
    -6 13 -8 4215.9
    -6 13 -8 4685.34
    -6 13 -9 1692.32
    -6 13 -9 1723.02
    -6 13 -10 4016.32
    -6 13 -10 3537.76
    -6 13 -11 1370.46
    -6 12 7 -192.831
    -6 12 6 5304.93
    -6 12 5 125.573
    -6 12 4 7523.11
    -6 12 3 1199.55
    -6 12 2 48.7675
    -6 12 2 3.82609
    -6 12 1 724.23
    -6 12 1 624.357
    -6 12 0 208.079
    -6 12 0 628.187
    -6 12 -1 3286.2
    -6 12 -1 2767.77
    -6 12 -2 902.536
    -6 12 -2 1114.75
    -6 12 -3 9188.13
    -6 12 -3 8583.15
    -6 12 -4 1065.35
    -6 12 -4 1508.88
    -6 12 -5 1864.95
    -6 12 -5 1914.09
    -6 12 -6 948.313
    -6 12 -6 816.241
    -6 12 -7 5390.51
    -6 12 -7 5167.1
    -6 12 -8 157.705
    -6 12 -8 32.1961
    -6 12 -9 2407.35
    -6 12 -9 2936.91
    -6 12 -10 43.2825
    -6 12 -10 -156.782
    -6 12 -11 5539.64
    -6 12 -11 4161.26
    -6 12 -12 182.718
    -6 11 9 6313.03
    -6 11 8 1839.13
    -6 11 7 2923.06
    -6 11 6 -107.407
    -6 11 5 -107.059
    -6 11 4 830.293
    -6 11 3 2380.92
    -6 11 3 1908.76
    -6 11 2 85.2372
    -6 11 2 281.242
    -6 11 1 1904.02
    -6 11 1 1595.61
    -6 11 0 134.693
    -6 11 0 373.911
    -6 11 -1 2600.11
    -6 11 -1 3049.52
    -6 11 -2 2107.15
    -6 11 -2 2606.3
    -6 11 -3 5342.56
    -6 11 -3 4868.82
    -6 11 -4 1700.54
    -6 11 -4 1715.74
    -6 11 -5 5799.45
    -6 11 -5 5436.55
    -6 11 -6 428.042
    -6 11 -6 314.466
    -6 11 -7 306.835
    -6 11 -7 282.5
    -6 11 -8 2529.15
    -6 11 -8 2565.39
    -6 11 -9 220.513
    -6 11 -9 528.101
    -6 11 -10 -12.0917
    -6 11 -10 31.2486
    -6 11 -11 217.912
    -6 11 -11 500.916
    -6 11 -12 28.6526
    -6 10 10 271.085
    -6 10 9 1899.35
    -6 10 8 127.206
    -6 10 8 317.083
    -6 10 7 248.973
    -6 10 6 2390.13
    -6 10 5 22.7215
    -6 10 4 3820.17
    -6 10 4 3533.18
    -6 10 3 777.985
    -6 10 3 931.818
    -6 10 2 861.031
    -6 10 2 808.414
    -6 10 1 16854.6
    -6 10 1 15426.6
    -6 10 0 1059.65
    -6 10 0 1280.25
    -6 10 -1 9804.25
    -6 10 -1 8376.65
    -6 10 -2 37.2673
    -6 10 -2 -255.915
    -6 10 -3 14209.2
    -6 10 -3 13015
    -6 10 -4 8968.84
    -6 10 -4 8050.67
    -6 10 -5 337.401
    -6 10 -5 152.756
    -6 10 -6 1282.87
    -6 10 -6 1087.85
    -6 10 -7 2569.05
    -6 10 -7 2721.13
    -6 10 -8 1294.78
    -6 10 -8 1060.95
    -6 10 -9 528.801
    -6 10 -9 385.255
    -6 10 -10 58.058
    -6 10 -10 78.8436
    -6 10 -11 341.407
    -6 10 -11 746.859
    -6 10 -12 9153.77
    -6 10 -13 -21.7689
    -6 9 11 232.875
    -6 9 10 127.489
    -6 9 9 151.809
    -6 9 9 85.4972
    -6 9 8 -80.8175
    -6 9 7 7537.85
    -6 9 6 290.429
    -6 9 5 13979.6
    -6 9 5 12205.2
    -6 9 4 3186.13
    -6 9 4 2414.8
    -6 9 3 -243.932
    -6 9 3 -97.3795
    -6 9 2 4774.81
    -6 9 2 3949.93
    -6 9 1 90.1984
    -6 9 1 281.654
    -6 9 0 1304.32
    -6 9 0 1531.4
    -6 9 -1 12366.6
    -6 9 -1 10443.4
    -6 9 -2 34610.8
    -6 9 -2 34386.8
    -6 9 -3 2188.54
    -6 9 -3 2226.97
    -6 9 -4 728.938
    -6 9 -4 761.233
    -6 9 -5 359.627
    -6 9 -5 -17.3879
    -6 9 -6 108.244
    -6 9 -6 480.94
    -6 9 -7 1428.75
    -6 9 -7 1202.42
    -6 9 -8 14469.3
    -6 9 -8 12726.6
    -6 9 -9 3556.4
    -6 9 -9 3494.32
    -6 9 -10 15162
    -6 9 -10 14586.8
    -6 9 -11 303.862
    -6 9 -11 592.654
    -6 9 -12 15987.3
    -6 9 -13 4848.48
    -6 8 12 3631.59
    -6 8 11 4264.53
    -6 8 10 1029.85
    -6 8 9 17166.9
    -6 8 9 16048.5
    -6 8 8 256.074
    -6 8 7 7599.29
    -6 8 6 4797.58
    -6 8 6 3867.74
    -6 8 5 1494.89
    -6 8 5 1546.21
    -6 8 4 11710.4
    -6 8 4 10415.9
    -6 8 3 206.055
    -6 8 3 238.733
    -6 8 2 500.739
    -6 8 2 644.538
    -6 8 1 3498.09
    -6 8 1 3172.18
    -6 8 0 787.548
    -6 8 0 1044.87
    -6 8 -1 1962.14
    -6 8 -1 1892.77
    -6 8 -2 42605.7
    -6 8 -2 40644.6
    -6 8 -3 28902.6
    -6 8 -3 27462.9
    -6 8 -4 3038.56
    -6 8 -4 2721.28
    -6 8 -5 4118.36
    -6 8 -5 3828.04
    -6 8 -6 339.242
    -6 8 -6 337.609
    -6 8 -7 6063.07
    -6 8 -7 6285.26
    -6 8 -8 220.857
    -6 8 -8 335.66
    -6 8 -9 4510.84
    -6 8 -9 4525.84
    -6 8 -10 130.61
    -6 8 -10 439.726
    -6 8 -11 3773.59
    -6 8 -12 -140.08
    -6 8 -13 999.113
    -6 8 -14 2083.61
    -6 7 13 -264.355
    -6 7 12 9985.52
    -6 7 11 741.355
    -6 7 10 1268.87
    -6 7 10 1650.64
    -6 7 9 313.606
    -6 7 9 320.137
    -6 7 8 2595.58
    -6 7 7 4214
    -6 7 7 3407.04
    -6 7 6 -35.3818
    -6 7 6 40.6216
    -6 7 5 32692.9
    -6 7 5 31827.3
    -6 7 4 226.72
    -6 7 4 103.918
    -6 7 3 45484.5
    -6 7 3 43256.7
    -6 7 2 308.232
    -6 7 2 28.1929
    -6 7 1 16385.1
    -6 7 1 15388.3
    -6 7 0 5506.83
    -6 7 0 5760.31
    -6 7 -1 1097.85
    -6 7 -1 1257.85
    -6 7 -2 253.922
    -6 7 -2 308.022
    -6 7 -3 34479.3
    -6 7 -3 33991.1
    -6 7 -4 1055.63
    -6 7 -4 790.841
    -6 7 -5 3727.71
    -6 7 -5 3658.7
    -6 7 -6 3182.98
    -6 7 -6 3167.48
    -6 7 -7 1613.7
    -6 7 -7 1774.36
    -6 7 -8 28.7695
    -6 7 -8 277.551
    -6 7 -9 2771.41
    -6 7 -9 2950.09
    -6 7 -10 1362
    -6 7 -10 999.251
    -6 7 -11 1315.74
    -6 7 -12 -37.9689
    -6 7 -13 2335.72
    -6 7 -14 281.403
    -6 7 -14 898.944
    -6 6 14 -31.3077
    -6 6 13 25.3132
    -6 6 12 2183.53
    -6 6 11 9211.16
    -6 6 10 11737.8
    -6 6 10 11098.7
    -6 6 9 9083.39
    -6 6 9 8474.4
    -6 6 8 1840.72
    -6 6 7 -32.5379
    -6 6 7 -8.8724
    -6 6 6 322.552
    -6 6 6 419.032
    -6 6 5 3129.56
    -6 6 5 2592.79
    -6 6 4 10001.1
    -6 6 4 9320.83
    -6 6 3 4205.65
    -6 6 3 4155.26
    -6 6 2 42292.9
    -6 6 2 40192.4
    -6 6 1 2940.93
    -6 6 1 3198.67
    -6 6 0 349.649
    -6 6 0 326.366
    -6 6 -1 599.215
    -6 6 -1 848.899
    -6 6 -2 24.3043
    -6 6 -2 -43.7745
    -6 6 -3 1095.66
    -6 6 -3 1015.68
    -6 6 -4 1674.8
    -6 6 -4 1898.56
    -6 6 -5 83.6146
    -6 6 -5 48.1894
    -6 6 -6 325.241
    -6 6 -6 195.956
    -6 6 -7 648.769
    -6 6 -7 756.556
    -6 6 -8 42.2661
    -6 6 -8 -117.288
    -6 6 -9 173.471
    -6 6 -9 42.8577
    -6 6 -10 1633.24
    -6 6 -11 8727.11
    -6 6 -12 -93.3726
    -6 6 -12 249.943
    -6 6 -13 808.376
    -6 6 -14 -53.2117
    -6 5 15 2607.35
    -6 5 14 3837.9
    -6 5 13 4792.64
    -6 5 12 -260.293
    -6 5 11 223.095
    -6 5 11 73.6893
    -6 5 10 400.808
    -6 5 10 633.918
    -6 5 9 3864.96
    -6 5 9 3853.74
    -6 5 8 10982.7
    -6 5 7 11406.8
    -6 5 7 11598.9
    -6 5 6 348.021
    -6 5 6 393.651
    -6 5 5 -17.1237
    -6 5 5 260.783
    -6 5 4 2130.35
    -6 5 4 2149.24
    -6 5 3 506.336
    -6 5 3 128.69
    -6 5 2 1063.61
    -6 5 2 784.413
    -6 5 1 633.233
    -6 5 1 456.366
    -6 5 0 4014.84
    -6 5 0 3668.99
    -6 5 -1 7304.58
    -6 5 -1 7010.42
    -6 5 -2 28014.7
    -6 5 -2 27484.6
    -6 5 -3 9549.31
    -6 5 -3 8845.18
    -6 5 -4 3538.08
    -6 5 -4 3811.16
    -6 5 -5 16766.5
    -6 5 -5 16039.7
    -6 5 -6 5337.46
    -6 5 -6 5013.78
    -6 5 -7 16733.8
    -6 5 -7 16916.9
    -6 5 -8 78.1903
    -6 5 -8 -82.6924
    -6 5 -9 1564.87
    -6 5 -9 1513.03
    -6 5 -10 311.764
    -6 5 -10 32.657
    -6 5 -11 147.032
    -6 5 -12 -34.4256
    -6 5 -13 530.131
    -6 5 -14 879.998
    -6 4 16 246.479
    -6 4 15 1316.48
    -6 4 14 7540.14
    -6 4 13 434.921
    -6 4 12 2097.72
    -6 4 12 1626.61
    -6 4 11 1389.44
    -6 4 11 1524.97
    -6 4 10 9652.03
    -6 4 10 9456.79
    -6 4 9 9202.57
    -6 4 9 8742.92
    -6 4 8 3506.52
    -6 4 7 2844.82
    -6 4 7 2949.32
    -6 4 6 5763.3
    -6 4 6 6055.91
    -6 4 6 5624.26
    -6 4 5 2864.58
    -6 4 5 2899.32
    -6 4 5 3116.61
    -6 4 4 43658.5
    -6 4 4 43736.9
    -6 4 4 41393.4
    -6 4 3 3543.4
    -6 4 3 3487.28
    -6 4 3 3606.8
    -6 4 2 23943.6
    -6 4 2 24152.5
    -6 4 1 2439.36
    -6 4 1 2087.62
    -6 4 0 19820.4
    -6 4 0 19402.2
    -6 4 -1 10247.2
    -6 4 -1 10645.7
    -6 4 -2 10166.2
    -6 4 -2 10189.5
    -6 4 -3 128.245
    -6 4 -3 141.999
    -6 4 -4 118.301
    -6 4 -4 171.198
    -6 4 -5 7483.32
    -6 4 -5 7798.08
    -6 4 -6 2154.6
    -6 4 -6 2211.18
    -6 4 -7 227.353
    -6 4 -7 75.2309
    -6 4 -8 565.9
    -6 4 -8 712.425
    -6 4 -8 502.121
    -6 4 -9 5990.97
    -6 4 -9 5768.16
    -6 4 -10 2207.13
    -6 4 -11 11175
    -6 4 -12 2888.07
    -6 4 -13 528.21
    -6 4 -14 86.8726
    -6 3 16 486.524
    -6 3 15 332.58
    -6 3 14 876.823
    -6 3 13 53.9632
    -6 3 12 6069.93
    -6 3 12 5502.73
    -6 3 11 14386
    -6 3 11 14856
    -6 3 10 22781.6
    -6 3 10 22506.1
    -6 3 9 25472.4
    -6 3 9 26259.6
    -6 3 8 17431.7
    -6 3 7 23.5918
    -6 3 7 185.695
    -6 3 7 150.382
    -6 3 6 71412.3
    -6 3 6 70800.5
    -6 3 5 7565.53
    -6 3 5 8850.85
    -6 3 4 1677.56
    -6 3 4 1432.31
    -6 3 4 1567.21
    -6 3 3 9744.25
    -6 3 3 9754.26
    -6 3 2 823.13
    6 -3 -2 720.404
    -6 3 2 785.584
    -6 3 1 1299.12
    -6 3 1 1404.55
    -6 3 0 1656.87
    -6 3 0 1755.97
    -6 3 -1 252.116
    -6 3 -1 134.323
    -6 3 -2 -32.2031
    -6 3 -2 61.7193
    -6 3 -3 7.67826
    -6 3 -3 186.438
    -6 3 -4 18989.8
    -6 3 -4 17979.9
    -6 3 -5 10356.4
    -6 3 -5 10067.5
    -6 3 -5 10002.1
    -6 3 -6 33893.5
    -6 3 -6 33771.8
    -6 3 -7 5249.41
    -6 3 -7 5612.41
    -6 3 -8 3670.33
    -6 3 -8 3746.66
    -6 3 -9 6504.2
    -6 3 -10 2686.73
    -6 3 -11 199.253
    -6 3 -12 -162.266
    -6 3 -13 51.8347
    -6 3 -14 327.455
    -6 2 17 2500.13
    -6 2 16 456.119
    -6 2 15 7889.67
    -6 2 14 5240.08
    -6 2 13 20454.2
    -6 2 13 20887.8
    -6 2 12 6841.87
    -6 2 12 7154.76
    -6 2 11 19512.8
    -6 2 11 18572.9
    -6 2 10 13938.3
    -6 2 10 13856.2
    -6 2 9 247.899
    -6 2 9 127.14
    -6 2 8 2024.52
    -6 2 8 2261.7
    -6 2 7 2130.07
    -6 2 6 23.8772
    -6 2 5 -0.25829
    -6 2 4 4340.64
    -6 2 3 781.967
    -6 2 3 935.83
    6 -2 -3 761.849
    6 -2 -2 36350.1
    -6 2 2 34850.9
    -6 2 2 33346.4
    6 -2 -1 1948.69
    -6 2 1 2010.05
    -6 2 1 2001.78
    -6 2 0 14996.4
    -6 2 0 15140.9
    -6 2 -1 6965.03
    -6 2 -1 6968.08
    -6 2 -2 24968.7
    -6 2 -2 24582.4
    -6 2 -3 16315.4
    -6 2 -3 16474.7
    -6 2 -4 1257.25
    -6 2 -4 1344.63
    -6 2 -5 213.85
    -6 2 -5 137.908
    -6 2 -6 6349.09
    -6 2 -6 5981.72
    -6 2 -7 820.261
    -6 2 -7 768.055
    -6 2 -8 248.518
    -6 2 -9 392.927
    -6 2 -10 213.631
    -6 2 -11 907.477
    -6 2 -12 59.0545
    -6 2 -13 4106.07
    -6 2 -14 1253.23
    -6 1 17 3226.62
    -6 1 16 1265.69
    -6 1 15 3848.38
    -6 1 14 -56.7461
    -6 1 13 856.581
    -6 1 13 751.356
    -6 1 12 59.1025
    -6 1 12 -10.5323
    -6 1 11 6398.5
    -6 1 11 6458.63
    -6 1 10 2369.37
    -6 1 10 2514.84
    -6 1 9 3759.89
    -6 1 9 3071.86
    -6 1 9 3333.59
    -6 1 8 2514.03
    -6 1 7 18166.5
    -6 1 6 9589.52
    -6 1 5 55.9533
    -6 1 4 5104.61
    6 -1 -3 17821.8
    -6 1 3 18972.8
    -6 1 3 18199.3
    -6 1 2 35.3035
    -6 1 2 97.9501
    6 -1 -2 68.8689
    -6 1 1 12504.6
    -6 1 1 13349.7
    -6 1 0 9041.51
    -6 1 0 8911.75
    -6 1 -1 1237.65
    -6 1 -1 1160.41
    -6 1 -2 1348.58
    -6 1 -2 1107.49
    -6 1 -3 1656.58
    -6 1 -3 1664.24
    -6 1 -4 4226.76
    -6 1 -4 4191.06
    -6 1 -5 24748.7
    -6 1 -5 25510.4
    -6 1 -6 -75.8351
    -6 1 -6 206.899
    -6 1 -7 178.908
    -6 1 -7 96.0454
    -6 1 -8 571.015
    -6 1 -9 1567.87
    -6 1 -10 9996.19
    -6 1 -11 7392.77
    -6 1 -12 8077.72
    -6 1 -13 4565.45
    -6 0 18 4190.05
    -6 0 17 544.373
    -6 0 16 4158.13
    -6 0 15 380.722
    -6 0 14 335.349
    -6 0 14 162.401
    -6 0 13 8692.56
    -6 0 13 8064.98
    -6 0 12 9597.74
    -6 0 12 9863.7
    -6 0 11 4799.92
    -6 0 11 5065.51
    -6 0 10 11456.7
    -6 0 10 11628.3
    -6 0 9 20432.5
    -6 0 9 19757.9
    -6 0 9 20491.5
    -6 0 8 1368.46
    -6 0 8 1067.83
    -6 0 7 41.5318
    -6 0 6 2550.18
    -6 0 5 77821
    -6 0 4 7947.11
    6 0 -4 6484.9
    6 0 -4 6869.72
    -6 0 4 7282.83
    -6 0 3 39514.3
    6 0 -3 40548.6
    -6 0 3 40877.8
    -6 0 2 1235.92
    -6 0 2 1206.3
    6 0 -2 1229.4
    -6 0 1 65990.2
    -6 0 1 66941.3
    -6 0 0 8115.88
    -6 0 0 8832.65
    -6 0 -1 17773.5
    -6 0 -1 16848.9
    -6 0 -2 4424.78
    -6 0 -2 4341.77
    -6 0 -3 3763.78
    -6 0 -3 3776.35
    -6 0 -4 33221.4
    -6 0 -4 31084
    -6 0 -5 3699.69
    -6 0 -5 3899.87
    -6 0 -6 42922.5
    -6 0 -6 40280.1
    -6 0 -7 2485.36
    -6 0 -8 44394.3
    -6 0 -9 982.898
    -6 0 -10 9246.7
    -6 0 -11 1491.88
    -6 0 -12 4150.84
    -6 0 -13 -77.3224
    -6 -1 18 -117.054
    -6 -1 17 7664.71
    -6 -1 16 109.463
    -6 -1 15 162.432
    -6 -1 15 448.266
    -6 -1 14 226.326
    -6 -1 14 -120.462
    -6 -1 13 2128.2
    -6 -1 13 2176.59
    -6 -1 12 784.043
    -6 -1 12 1205.78
    -6 -1 11 616.306
    -6 -1 11 925.213
    -6 -1 10 28869.8
    -6 -1 10 28651.4
    6 1 -10 26596.3
    -6 -1 9 24469.8
    -6 -1 9 23231.6
    6 1 -9 22521.3
    6 1 -9 22216.7
    -6 -1 9 25497.9
    -6 -1 8 8222.18
    6 1 -8 7862.06
    6 1 -8 7216.87
    -6 -1 8 7889.33
    -6 -1 7 14313.9
    6 1 -7 13818.3
    6 1 -7 12371.2
    -6 -1 6 30908.2
    6 1 -6 30098.6
    6 1 -6 29481.2
    -6 -1 5 6457.42
    6 1 -5 6474.89
    6 1 -5 6358.74
    6 1 -4 688.258
    -6 -1 4 828.215
    -6 -1 4 869.046
    -6 -1 3 341.48
    -6 -1 3 247.787
    -6 -1 2 11007.5
    -6 -1 2 10433
    -6 -1 1 6211.16
    -6 -1 1 6389.92
    -6 -1 0 71625.1
    -6 -1 0 70121.8
    -6 -1 -1 52593
    -6 -1 -1 51006.9
    -6 -1 -2 16027.7
    -6 -1 -2 15036.6
    -6 -1 -3 49831
    -6 -1 -3 47959.2
    -6 -1 -4 850.045
    -6 -1 -4 858.918
    -6 -1 -5 3873.94
    -6 -1 -5 3540.11
    -6 -1 -6 5579.43
    -6 -1 -6 5325.02
    -6 -1 -7 570.511
    -6 -1 -8 3004.75
    -6 -1 -9 3828.24
    -6 -1 -10 5059.21
    -6 -1 -11 -81.4497
    -6 -1 -12 1223.03
    -6 -1 -13 256.845
    -6 -2 19 97.7007
    -6 -2 18 5815.99
    -6 -2 17 -269.257
    -6 -2 16 8394.62
    -6 -2 15 774.877
    -6 -2 15 281.719
    -6 -2 14 11979.2
    -6 -2 14 10364.6
    -6 -2 13 192.846
    -6 -2 13 383.761
    -6 -2 12 632.727
    -6 -2 12 634.693
    6 2 -12 584.952
    -6 -2 11 3265.36
    -6 -2 11 3398.84
    6 2 -11 3255.15
    -6 -2 10 3686.68
    -6 -2 10 3773.43
    6 2 -10 3772.96
    -6 -2 9 200.072
    6 2 -9 309.435
    6 2 -9 296.819
    -6 -2 9 216.582
    -6 -2 8 61400.3
    6 2 -8 63473.1
    6 2 -8 62975.1
    -6 -2 8 63383.5
    -6 -2 7 41958.1
    6 2 -7 38495
    6 2 -7 43131.5
    -6 -2 7 43566.4
    6 2 -6 260.118
    -6 -2 6 301.157
    6 2 -6 335.735
    6 2 -5 31.9427
    -6 -2 5 -120.102
    6 2 -5 10.8056
    -6 -2 5 51.3757
    -6 -2 4 2429.17
    -6 -2 4 2554.36
    -6 -2 3 4069.12
    -6 -2 3 4198.43
    -6 -2 2 2127.28
    -6 -2 2 2163.97
    -6 -2 1 21915.9
    -6 -2 1 20554.9
    -6 -2 0 25827.2
    -6 -2 0 25312.6
    -6 -2 -1 2109.42
    -6 -2 -1 2601.61
    -6 -2 -2 19970.3
    -6 -2 -2 18937.1
    -6 -2 -3 1843.3
    -6 -2 -3 1754.56
    -6 -2 -4 21.9079
    -6 -2 -4 -14.4591
    -6 -2 -5 12937.4
    -6 -2 -5 12299.3
    -6 -2 -6 314.382
    -6 -2 -7 5039.32
    -6 -2 -8 3155.1
    -6 -2 -9 -1.7362
    -6 -2 -10 441.482
    -6 -2 -11 2852.41
    -6 -2 -12 776.575
    -6 -3 19 1452.26
    -6 -3 18 1763.08
    -6 -3 17 -305.77
    -6 -3 16 140.387
    -6 -3 16 -302.611
    -6 -3 15 6827.08
    -6 -3 15 7268.74
    -6 -3 14 2320.35
    -6 -3 14 2401.02
    -6 -3 13 88.5084
    6 3 -13 -75.1657
    -6 -3 13 120.379
    -6 -3 12 782.352
    -6 -3 12 793.565
    6 3 -12 606.813
    -6 -3 11 2342.7
    -6 -3 11 1665.71
    6 3 -11 1849.27
    -6 -3 10 164.902
    -6 -3 10 149.886
    -6 -3 10 85.0447
    6 3 -10 199.208
    -6 -3 9 13280.7
    -6 -3 9 14242.9
    6 3 -9 14301
    -6 -3 8 21797.8
    -6 -3 8 19031.8
    6 3 -8 19562.8
    -6 -3 7 1905.25
    6 3 -7 1857.83
    -6 -3 7 1888.61
    -6 -3 6 20021.5
    6 3 -6 19836.5
    -6 -3 6 20816.2
    -6 -3 5 59727.3
    6 3 -5 59034.7
    -6 -3 5 60393
    -6 -3 4 444.398
    -6 -3 4 406.283
    -6 -3 3 2472.46
    -6 -3 3 2466.75
    -6 -3 2 6614.81
    -6 -3 2 6852.38
    -6 -3 1 2633.23
    -6 -3 1 3013.27
    -6 -3 1 2978.22
    -6 -3 0 70299.3
    -6 -3 0 72108.5
    -6 -3 -1 34041.8
    -6 -3 -1 35953.2
    -6 -3 -1 33980.7
    -6 -3 -2 359.529
    -6 -3 -2 97.5442
    -6 -3 -2 63.9007
    -6 -3 -3 2398.26
    -6 -3 -3 2246.25
    -6 -3 -4 106.594
    -6 -3 -4 -268.983
    -6 -3 -5 7459.76
    -6 -3 -6 1451.83
    -6 -3 -7 2959.89
    -6 -3 -8 -10.2255
    -6 -3 -9 4764.53
    -6 -3 -10 258.598
    -6 -3 -11 5531.02
    -6 -4 19 491.859
    -6 -4 18 -701.36
    -6 -4 17 91.7449
    -6 -4 16 207.226
    -6 -4 16 -210.348
    -6 -4 15 485.032
    -6 -4 15 399.055
    -6 -4 14 2140.06
    -6 -4 14 2381.29
    -6 -4 13 133.911
    -6 -4 13 73.7721
    6 4 -13 163.668
    -6 -4 12 3021.51
    -6 -4 12 2799.03
    6 4 -12 2713.58
    -6 -4 11 1157.3
    6 4 -11 1036.72
    -6 -4 11 1346.27
    -6 -4 10 4379.11
    -6 -4 10 4075.93
    6 4 -10 3934.58
    -6 -4 9 14293.3
    -6 -4 9 14045.7
    6 4 -9 12857.8
    -6 -4 8 13744.3
    -6 -4 8 13983.2
    6 4 -8 13512.9
    -6 -4 7 19308.3
    -6 -4 7 19642.2
    6 4 -7 19260.9
    -6 -4 6 32131
    -6 -4 6 30440
    -6 -4 6 31069.2
    6 4 -6 31567.3
    -6 -4 5 8914.13
    -6 -4 5 8949.15
    -6 -4 5 9176.96
    6 4 -5 8337.75
    -6 -4 5 7994.04
    -6 -4 4 6122.19
    -6 -4 4 6168.13
    -6 -4 4 6377.29
    -6 -4 4 5865.56
    -6 -4 3 4171.02
    -6 -4 3 4814.65
    -6 -4 3 4154.01
    -6 -4 2 35.7746
    -6 -4 2 177.23
    -6 -4 2 168.878
    -6 -4 1 188.725
    -6 -4 1 -1.00448
    -6 -4 1 372.616
    -6 -4 0 10308.1
    -6 -4 0 9415.89
    -6 -4 0 9203.14
    -6 -4 -1 11592.8
    -6 -4 -1 12417.3
    -6 -4 -2 24437.3
    -6 -4 -2 24712.6
    -6 -4 -3 1940
    -6 -4 -3 1824.16
    -6 -4 -4 11376.3
    -6 -4 -4 11168.9
    -6 -4 -5 330.269
    -6 -4 -6 5312.76
    -6 -4 -7 417.601
    -6 -4 -8 19007.3
    -6 -4 -9 2072.78
    -6 -4 -10 2207.3
    -6 -4 -11 2054.1
    -6 -5 19 288.007
    -6 -5 18 1002.29
    -6 -5 17 11333.8
    -6 -5 17 10290.4
    -6 -5 16 149.54
    -6 -5 16 -271.664
    -6 -5 15 13475
    -6 -5 15 13008.6
    -6 -5 14 556.946
    -6 -5 14 365.657
    6 5 -14 792.608
    -6 -5 13 7224.88
    -6 -5 13 5327.41
    6 5 -13 6654.82
    -6 -5 12 2040.3
    6 5 -12 1670.65
    -6 -5 11 4557.43
    -6 -5 11 4381
    6 5 -11 4768.78
    -6 -5 10 4442.47
    -6 -5 10 4267.12
    6 5 -10 4461.2
    -6 -5 9 13709.1
    -6 -5 9 13454.9
    6 5 -9 13568.2
    -6 -5 8 25301.3
    -6 -5 8 26344.5
    6 5 -8 24091.2
    -6 -5 7 1367.91
    -6 -5 7 1323.56
    6 5 -7 1145.05
    -6 -5 6 31049.2
    6 5 -6 29646.5
    -6 -5 6 30969.4
    -6 -5 5 6238.7
    6 5 -5 5261.65
    -6 -5 5 4339.05
    -6 -5 5 5691.97
    -6 -5 4 4151.3
    -6 -5 4 3795.89
    -6 -5 3 162.257
    -6 -5 3 8.02965
    -6 -5 2 22678.1
    -6 -5 2 21349.2
    -6 -5 1 56.584
    -6 -5 1 282.762
    -6 -5 0 27201.9
    -6 -5 0 26588.9
    -6 -5 -1 -116.527
    -6 -5 -1 14.7903
    -6 -5 -2 6389.66
    -6 -5 -2 6709.37
    -6 -5 -3 866.381
    -6 -5 -3 989.675
    -6 -5 -4 645.751
    -6 -5 -5 2327.24
    -6 -5 -6 2898.88
    -6 -5 -7 17112.8
    -6 -5 -8 -108.85
    -6 -5 -9 7725.81
    -6 -5 -10 335.184
    -6 -6 20 886.305
    -6 -6 19 15345.5
    -6 -6 18 6868.42
    -6 -6 17 6373.06
    -6 -6 17 8045.93
    -6 -6 16 9176.81
    -6 -6 16 10143.1
    -6 -6 15 327.796
    -6 -6 15 100.888
    -6 -6 14 4047.37
    6 6 -14 4184.65
    -6 -6 14 3919.12
    -6 -6 13 314.042
    -6 -6 13 -12.8402
    6 6 -13 18.3795
    -6 -6 12 10506
    6 6 -12 11500.6
    -6 -6 12 10665
    -6 -6 11 5257.25
    6 6 -11 5364.11
    -6 -6 11 4796.82
    -6 -6 10 444.28
    -6 -6 10 381.472
    6 6 -10 369.264
    -6 -6 9 2029.76
    6 6 -9 2252.03
    -6 -6 9 2079.32
    -6 -6 8 877.519
    6 6 -8 1067.94
    -6 -6 8 1293.75
    -6 -6 7 67045.8
    6 6 -7 67378.9
    -6 -6 6 9578.85
    6 6 -6 9215.36
    -6 -6 5 16832.2
    6 6 -5 16851.7
    -6 -6 5 16894.2
    -6 -6 4 6827.03
    -6 -6 4 6516.29
    -6 -6 3 5037.4
    -6 -6 3 4527.75
    -6 -6 2 946.973
    -6 -6 2 970.054
    -6 -6 1 1578.52
    -6 -6 1 1452.58
    -6 -6 0 3461.1
    -6 -6 0 3611.27
    -6 -6 -1 907.655
    -6 -6 -1 957.194
    -6 -6 -2 4953.98
    -6 -6 -2 4873.37
    -6 -6 -3 3697.54
    -6 -6 -3 3648.33
    -6 -6 -4 483.004
    -6 -6 -5 230.788
    -6 -6 -6 318.661
    -6 -6 -7 1483.85
    -6 -6 -8 2089.33
    -6 -6 -9 63.2343
    -6 -7 18 111.379
    -6 -7 17 370.517
    -6 -7 17 1263.86
    -6 -7 16 155.552
    -6 -7 16 582.026
    -6 -7 15 9804.99
    6 7 -15 10105
    -6 -7 15 9990.11
    -6 -7 14 429.509
    -6 -7 14 356.841
    6 7 -14 139.152
    -6 -7 13 29761
    6 7 -13 30978.2
    -6 -7 12 7926.11
    6 7 -12 7859.87
    -6 -7 11 8551.16
    6 7 -11 9107.76
    -6 -7 10 5328.41
    6 7 -10 5617.52
    -6 -7 9 879.895
    6 7 -9 1032.6
    -6 -7 8 160.513
    6 7 -8 21.6161
    -6 -7 7 16048.4
    6 7 -7 15751.5
    -6 -7 6 216.626
    6 7 -6 297.338
    -6 -7 5 -94.5972
    6 7 -5 -2.15225
    -6 -7 5 6.57611
    -6 -7 4 6577.69
    -6 -7 4 6453.92
    -6 -7 3 2705.56
    -6 -7 3 2633.66
    -6 -7 2 34906.4
    -6 -7 2 34275.3
    -6 -7 1 10021.4
    -6 -7 1 9678.72
    -6 -7 0 3093.04
    -6 -7 0 3298.43
    -6 -7 -1 22689
    -6 -7 -1 22860.1
    -6 -7 -2 4024.96
    -6 -7 -2 4280.28
    -6 -7 -3 2027.12
    -6 -7 -4 1049.22
    -6 -7 -5 -36.9655
    -6 -7 -6 11193.7
    -6 -7 -7 851.768
    -6 -7 -8 2162.2
    -6 -8 18 428.133
    -6 -8 17 98.4745
    -6 -8 16 1211.36
    -6 -8 15 1148.52
    6 8 -15 2019.15
    -6 -8 14 5.93832
    6 8 -14 629.99
    -6 -8 13 -228.094
    6 8 -13 119.665
    -6 -8 12 375.968
    6 8 -12 413.409
    -6 -8 11 3448.63
    6 8 -11 3502.27
    -6 -8 10 2.45877
    6 8 -10 361.062
    -6 -8 9 3359.77
    6 8 -9 3529.55
    -6 -8 8 2777.75
    6 8 -8 2614.51
    -6 -8 7 -7.90351
    6 8 -7 105.538
    -6 -8 6 65.5128
    6 8 -6 250.14
    -6 -8 5 31.558
    6 8 -5 172.491
    -6 -8 5 250.407
    -6 -8 4 5466.74
    -6 -8 4 6021.09
    -6 -8 3 849.079
    -6 -8 3 888.347
    -6 -8 2 2727.7
    -6 -8 2 2553.82
    -6 -8 1 14141
    -6 -8 1 14485.6
    -6 -8 0 -142.23
    -6 -8 0 -216.169
    -6 -8 -1 2180.66
    -6 -8 -1 2360.03
    -6 -8 -2 1513.34
    -6 -8 -3 5965.96
    -6 -8 -4 448.782
    -6 -8 -5 3439.39
    -6 -8 -6 -27.9256
    -6 -8 -7 -59.3457
    -6 -9 18 1504.38
    -6 -9 17 4533.3
    -6 -9 16 2189.91
    6 9 -15 65.3106
    -6 -9 15 -17.8729
    -6 -9 14 1438.2
    6 9 -14 1430.97
    -6 -9 13 1238.32
    6 9 -13 1228.37
    -6 -9 12 110.516
    6 9 -12 121.297
    -6 -9 11 1108.84
    6 9 -11 947.66
    -6 -9 10 1161.61
    6 9 -10 1513.59
    -6 -9 9 251.85
    6 9 -9 234.063
    -6 -9 8 7192.27
    6 9 -8 7552.01
    -6 -9 7 5440.81
    6 9 -7 5315.18
    -6 -9 6 1128.43
    6 9 -6 1067.4
    -6 -9 5 6332.98
    6 9 -5 5998.51
    -6 -9 5 6432.78
    -6 -9 4 1755.71
    6 9 -4 1488.36
    -6 -9 4 1240.37
    -6 -9 3 14199.7
    -6 -9 3 14380
    -6 -9 2 8317.91
    -6 -9 2 9614.7
    -6 -9 1 869.603
    -6 -9 1 706.311
    -6 -9 0 -100.031
    -6 -9 0 -81.7012
    -6 -9 -1 2949.08
    -6 -9 -1 2900.87
    -6 -9 -2 771.782
    -6 -9 -3 523.148
    -6 -9 -4 6775.42
    -6 -9 -5 639.245
    -6 -10 18 54.6109
    -6 -10 17 1126.91
    -6 -10 16 1627.99
    6 10 -16 1406.27
    -6 -10 15 1616.35
    6 10 -15 1653.11
    -6 -10 14 231.424
    6 10 -14 421.978
    -6 -10 13 293.68
    6 10 -13 253.903
    -6 -10 12 18995.1
    6 10 -12 20241.8
    -6 -10 11 1058.76
    6 10 -11 1013.4
    -6 -10 10 19100.2
    6 10 -10 19028.4
    -6 -10 9 -128.051
    6 10 -9 2.24126
    -6 -10 8 7194.21
    6 10 -8 7200.89
    6 10 -7 7672.5
    -6 -10 7 7689.46
    -6 -10 6 4655.96
    6 10 -6 4755.39
    -6 -10 5 710.532
    6 10 -5 394.818
    -6 -10 5 468.792
    -6 -10 4 391.697
    6 10 -4 185.684
    -6 -10 4 357.225
    -6 -10 3 2795.25
    -6 -10 3 2705.88
    -6 -10 2 1850.26
    -6 -10 2 1949.92
    -6 -10 1 5389.29
    -6 -10 1 6046.89
    -6 -10 0 3635.1
    -6 -10 0 4230.89
    -6 -10 -1 8847.33
    -6 -10 -2 1251.68
    -6 -10 -3 5802.49
    -6 -10 -4 57.1577
    -6 -11 17 323.271
    -6 -11 16 4311.47
    6 11 -16 4094.81
    -6 -11 15 2061.88
    6 11 -15 1976.7
    -6 -11 14 5518.21
    6 11 -14 6181.14
    -6 -11 13 1359.14
    6 11 -13 1421.76
    -6 -11 12 3923.94
    6 11 -12 4707.15
    -6 -11 11 1249.81
    6 11 -11 1409.13
    -6 -11 10 401.733
    6 11 -10 530.295
    -6 -11 9 72.1309
    6 11 -9 -62.58
    -6 -11 8 63.4171
    6 11 -8 -79.7706
    -6 -11 7 1089.52
    6 11 -7 832.101
    6 11 -6 10528.5
    -6 -11 6 10673.1
    6 11 -5 4560.67
    -6 -11 5 4498.96
    6 11 -4 5250.18
    -6 -11 4 5133.87
    -6 -11 4 5629.72
    -6 -11 3 860.017
    6 11 -3 453.914
    -6 -11 3 791.735
    -6 -11 2 -236.95
    -6 -11 2 86.0262
    -6 -11 1 2938.84
    -6 -11 1 3113.65
    -6 -11 0 197.795
    -6 -11 -1 626.71
    -6 -11 -2 -266.001
    6 12 -16 2303.42
    6 12 -15 1035.45
    -6 -12 14 3792.39
    6 12 -14 4221.05
    6 12 -13 2118.45
    -6 -12 13 1946.11
    -6 -12 12 2304.04
    6 12 -12 2488.25
    -6 -12 11 579.535
    6 12 -11 223.21
    -6 -12 10 635.338
    6 12 -10 381.541
    -6 -12 9 420.77
    6 12 -9 -37.9325
    -6 -12 8 660.784
    6 12 -8 690.239
    -6 -12 7 71.7588
    6 12 -7 40.5936
    -6 -12 6 3582.45
    6 12 -6 3268.33
    -6 -12 5 163.974
    6 12 -5 -133.34
    -6 -12 4 2020.9
    6 12 -4 1818.34
    -6 -12 4 1936.3
    -6 -12 3 461.543
    6 12 -3 325.331
    -6 -12 3 516.224
    -6 -12 2 4811.61
    6 12 -2 5062.33
    -6 -12 2 5196.32
    -6 -12 1 2098.26
    -6 -12 0 1799.7
    6 13 -14 -2.3993
    6 13 -13 854.963
    6 13 -12 -0.16482
    6 13 -11 5423.37
    -6 -13 11 5274.81
    -6 -13 10 365.119
    6 13 -10 216.217
    -6 -13 9 7189.76
    6 13 -9 6567.8
    -6 -13 8 993.838
    6 13 -8 1167.21
    -6 -13 7 23064.4
    6 13 -7 24361.5
    -6 -13 6 194.062
    6 13 -6 55.6858
    -6 -13 5 11266.9
    6 13 -5 11856.2
    -6 -13 4 3035.19
    6 13 -4 3034.16
    -6 -13 3 5796.09
    6 13 -3 5786.34
    -6 -13 3 6526.45
    -6 -13 2 160.862
    -6 -14 3 801.414
    -7 15 -4 63.1336
    -7 15 -5 216.423
    -7 14 -2 -666.585
    -7 14 -3 4735.66
    -7 14 -4 1360.14
    -7 14 -5 1012.31
    -7 14 -6 1264.06
    -7 14 -7 49.1049
    -7 13 6 1238.97
    -7 13 5 603.098
    -7 13 4 251.983
    -7 13 3 281.762
    -7 13 2 1356.63
    -7 13 1 416.29
    -7 13 0 594.595
    -7 13 -1 401.448
    -7 13 -1 489.438
    -7 13 -2 1467.82
    -7 13 -2 1640.77
    -7 13 -3 2936.24
    -7 13 -3 2941.75
    -7 13 -4 878.145
    -7 13 -4 1103.75
    -7 13 -5 13668.1
    -7 13 -5 13092.8
    -7 13 -6 12771.4
    -7 13 -6 12277.8
    -7 13 -7 6222.05
    -7 13 -7 5368.81
    -7 13 -8 1933.72
    -7 13 -8 2369.07
    -7 13 -9 89.3909
    -7 13 -9 61.5295
    -7 12 7 -46.8611
    -7 12 6 3850.28
    -7 12 5 7122.81
    -7 12 4 36.8101
    -7 12 3 7791.48
    -7 12 2 123.737
    -7 12 1 1634.19
    -7 12 0 4.72983
    -7 12 0 710.337
    -7 12 -1 8678.21
    -7 12 -1 8162.63
    -7 12 -2 1826.54
    -7 12 -2 1463.84
    -7 12 -3 262.295
    -7 12 -3 284.558
    -7 12 -4 943.673
    -7 12 -4 728.897
    -7 12 -5 361.004
    -7 12 -5 172.782
    -7 12 -6 2858.18
    -7 12 -6 2633.16
    -7 12 -7 290.059
    -7 12 -7 152.976
    -7 12 -8 819.255
    -7 12 -8 842.73
    -7 12 -9 788.559
    -7 12 -9 601.585
    -7 12 -10 494.734
    -7 12 -10 407.517
    -7 12 -11 1165.78
    -7 11 8 111.371
    -7 11 7 4690.25
    -7 11 6 2044.55
    -7 11 5 3502.72
    -7 11 4 3820.98
    -7 11 3 2030.07
    -7 11 2 522.374
    -7 11 1 188.039
    -7 11 1 243.298
    -7 11 0 5.2357
    -7 11 0 745.43
    -7 11 -1 -215.803
    -7 11 -1 232.774
    -7 11 -2 6683.44
    -7 11 -2 6364.07
    -7 11 -3 1566.27
    -7 11 -3 1587.88
    -7 11 -4 -170.331
    -7 11 -4 212.177
    -7 11 -5 1541.04
    -7 11 -5 1379.08
    -7 11 -6 616.468
    -7 11 -6 678.698
    -7 11 -7 86.1104
    -7 11 -7 -83.9519
    -7 11 -8 -80.8041
    -7 11 -8 84.515
    -7 11 -9 1575.74
    -7 11 -9 1608.87
    -7 11 -10 884.466
    -7 11 -10 692.879
    -7 11 -11 -183.516
    -7 11 -11 -59.7535
    -7 10 10 3134.85
    -7 10 9 166.953
    -7 10 8 7064.53
    -7 10 7 3399.83
    -7 10 6 239.73
    -7 10 5 1052.36
    -7 10 4 775.213
    -7 10 3 5510.61
    -7 10 2 1395.1
    -7 10 2 1743.29
    -7 10 1 5860.39
    -7 10 1 4551.87
    -7 10 0 633.435
    -7 10 0 570.634
    -7 10 -1 429.849
    -7 10 -1 254.34
    -7 10 -2 2130.69
    -7 10 -2 1978.31
    -7 10 -3 5451.28
    -7 10 -3 5414.8
    -7 10 -4 10654.4
    -7 10 -4 10845.6
    -7 10 -5 7423.63
    -7 10 -5 6499.36
    -7 10 -6 8914.03
    -7 10 -6 7934.72
    -7 10 -7 3839.96
    -7 10 -7 4008.69
    -7 10 -8 278.787
    -7 10 -8 237.645
    -7 10 -9 7956.55
    -7 10 -9 7088.78
    -7 10 -10 167.952
    -7 10 -10 486.74
    -7 10 -11 3682.2
    -7 10 -12 4245.79
    -7 9 11 1240.54
    -7 9 10 395.17
    -7 9 9 4255.89
    -7 9 8 336.973
    -7 9 7 5641.8
    -7 9 6 94.8289
    -7 9 5 7849.73
    -7 9 4 7113
    -7 9 3 503.254
    -7 9 3 508.667
    -7 9 2 15138.4
    -7 9 2 14418.6
    -7 9 1 1219.79
    -7 9 1 1128.16
    -7 9 0 17590.7
    -7 9 0 17371.3
    -7 9 -1 10323.7
    -7 9 -1 9813.22
    -7 9 -2 20191.4
    -7 9 -2 19906.3
    -7 9 -3 7232.68
    -7 9 -3 6873.47
    -7 9 -4 1558.52
    -7 9 -4 1698.3
    -7 9 -5 576.665
    -7 9 -5 356.206
    -7 9 -6 1127.49
    -7 9 -6 1006.55
    -7 9 -7 5853.87
    -7 9 -7 5333.35
    -7 9 -8 261.95
    -7 9 -8 73.0278
    -7 9 -9 14201.5
    -7 9 -9 13867.2
    -7 9 -10 4027.24
    -7 9 -10 4168.19
    -7 9 -11 9288.95
    -7 9 -12 7114.44
    -7 8 12 1333.36
    -7 8 11 761.361
    -7 8 10 6757.98
    -7 8 10 7619.66
    -7 8 9 336.889
    -7 8 8 3186.24
    -7 8 7 -19.741
    -7 8 6 8154.61
    -7 8 5 4989.62
    -7 8 4 27357.5
    -7 8 4 26561.1
    -7 8 3 350.008
    -7 8 3 330.614
    -7 8 2 23205.2
    -7 8 2 21508
    -7 8 1 847.407
    -7 8 1 847.752
    -7 8 0 5455.43
    -7 8 0 5547.43
    -7 8 -1 -44.5019
    -7 8 -1 -107.772
    -7 8 -2 189.694
    -7 8 -2 293.37
    -7 8 -3 244.435
    -7 8 -3 57.9911
    -7 8 -4 8543.68
    -7 8 -4 8890.43
    -7 8 -5 16053.6
    -7 8 -5 14701.7
    -7 8 -6 1831.9
    -7 8 -6 2479.75
    -7 8 -7 15013
    -7 8 -7 13997.8
    -7 8 -8 4117.07
    -7 8 -8 4240.83
    -7 8 -9 11058.3
    -7 8 -9 10874.5
    -7 8 -10 396.58
    -7 8 -10 405.333
    -7 8 -11 2227.62
    -7 8 -12 -294.257
    -7 8 -13 2998.71
    -7 7 13 992.359
    -7 7 12 267.62
    -7 7 11 9071.66
    -7 7 10 2388.5
    -7 7 10 2707.07
    -7 7 9 5088.72
    -7 7 8 14791.2
    -7 7 7 9238.68
    -7 7 6 2239.75
    -7 7 5 3724.49
    -7 7 5 3545.47
    -7 7 4 603.028
    -7 7 4 654.156
    -7 7 3 293.27
    -7 7 3 34.5478
    -7 7 2 8501.17
    -7 7 2 8949.8
    -7 7 1 6178.73
    -7 7 1 6681.57
    -7 7 0 11907.6
    -7 7 0 11199
    -7 7 -1 209.814
    -7 7 -1 265.634
    -7 7 -2 1875.53
    -7 7 -2 1814.34
    -7 7 -3 177.516
    -7 7 -3 -86.2681
    -7 7 -4 14191.4
    -7 7 -4 13960.4
    -7 7 -5 19590.2
    -7 7 -5 19347.4
    -7 7 -6 566.565
    -7 7 -6 572.236
    -7 7 -7 111.505
    -7 7 -7 58.6767
    -7 7 -8 902.142
    -7 7 -8 936.352
    -7 7 -9 3291.13
    -7 7 -9 3171.77
    -7 7 -10 965.201
    -7 7 -11 511.871
    -7 7 -12 331.919
    -7 7 -12 -289.394
    -7 7 -13 -4.19255
    -7 6 14 1546.52
    -7 6 13 191.773
    -7 6 12 392.075
    -7 6 11 1061.3
    -7 6 11 670.787
    -7 6 10 -244.016
    -7 6 10 49.7104
    -7 6 9 298.591
    -7 6 8 1829.25
    -7 6 7 3326.78
    -7 6 6 654.785
    -7 6 5 11549.8
    -7 6 5 11731.7
    -7 6 4 22192.2
    -7 6 4 23487.5
    -7 6 3 12628.2
    -7 6 3 12442.9
    -7 6 2 30371.2
    -7 6 2 30441.6
    -7 6 1 1231.81
    -7 6 1 1422.44
    -7 6 0 24726.8
    -7 6 0 24941.6
    -7 6 -1 69513.7
    -7 6 -1 68426.6
    -7 6 -2 5048.94
    -7 6 -2 4702.59
    -7 6 -3 10397.5
    -7 6 -3 9413.42
    -7 6 -4 2867.46
    -7 6 -4 2795.45
    -7 6 -5 8628.3
    -7 6 -5 8929.04
    -7 6 -6 1701.26
    -7 6 -6 2507.43
    -7 6 -7 2035.02
    -7 6 -7 2549.3
    -7 6 -8 4087.55
    -7 6 -8 4464.99
    -7 6 -9 2206.99
    -7 6 -9 2283.19
    -7 6 -10 861.82
    -7 6 -11 3538.14
    -7 6 -12 3651.07
    -7 6 -13 -30.4438
    -7 5 15 410.482
    -7 5 14 4872.51
    -7 5 13 4622.27
    -7 5 12 1871.52
    -7 5 11 1640.04
    -7 5 11 2070.94
    -7 5 10 11111.3
    -7 5 10 11023.1
    -7 5 9 4634.01
    -7 5 8 1680.19
    -7 5 7 346.794
    -7 5 6 351.816
    -7 5 6 185.036
    -7 5 5 1837.05
    -7 5 5 1929.19
    -7 5 4 10160.5
    -7 5 4 10334.4
    -7 5 3 13414.4
    -7 5 3 13174.9
    -7 5 2 1341.56
    -7 5 2 1679.23
    -7 5 1 36238.2
    -7 5 1 34041.9
    -7 5 0 7388.01
    -7 5 0 7034.96
    -7 5 -1 40031.9
    -7 5 -1 39934.2
    -7 5 -2 139.158
    -7 5 -2 118.766
    -7 5 -3 19002.5
    -7 5 -3 18092.1
    -7 5 -4 415.692
    -7 5 -4 347.012
    -7 5 -5 1491.94
    -7 5 -5 1250.27
    -7 5 -6 13441.9
    -7 5 -6 13258
    -7 5 -7 1158.55
    -7 5 -7 965.551
    -7 5 -8 7672.04
    -7 5 -8 7625.84
    -7 5 -9 2607.46
    -7 5 -10 10390.8
    -7 5 -11 275.669
    -7 5 -12 3325.19
    -7 5 -13 402.797
    -7 4 15 3944.77
    -7 4 14 410.427
    -7 4 13 439.286
    -7 4 12 7.77764
    -7 4 12 132.171
    -7 4 11 2494.31
    -7 4 11 2257.58
    -7 4 10 2832
    -7 4 10 2978.74
    -7 4 9 308.73
    -7 4 8 36003.9
    -7 4 7 819.871
    -7 4 6 48775.7
    -7 4 5 20261.9
    -7 4 5 21283.7
    -7 4 5 22966.6
    -7 4 4 37968.5
    -7 4 4 39149.2
    -7 4 4 38470.9
    -7 4 3 10070.9
    -7 4 3 10284.6
    -7 4 3 10044.2
    -7 4 2 12660
    -7 4 2 11908.4
    -7 4 1 3244.17
    -7 4 1 3148.98
    -7 4 0 9138.21
    -7 4 0 9230
    -7 4 -1 5562.25
    -7 4 -1 5729.25
    -7 4 -2 2202.77
    -7 4 -2 2257.96
    -7 4 -3 273.704
    -7 4 -3 16.0774
    -7 4 -4 10461.1
    -7 4 -4 11688.7
    -7 4 -5 5292.6
    -7 4 -5 5654.4
    -7 4 -6 4281.23
    -7 4 -6 4079.99
    -7 4 -6 3553.24
    -7 4 -7 7098.84
    -7 4 -7 6834.91
    -7 4 -8 194.301
    -7 4 -8 -23.5085
    -7 4 -9 3329.85
    -7 4 -10 3517.21
    -7 4 -11 -50.1808
    -7 4 -12 -21.4457
    -7 4 -13 346.301
    -7 3 16 3134.89
    -7 3 15 1352.08
    -7 3 14 2026.73
    -7 3 13 3549.35
    -7 3 13 2753.06
    -7 3 12 15338.6
    -7 3 12 14544.6
    -7 3 11 145.927
    -7 3 11 618.369
    -7 3 10 21023.7
    -7 3 10 21254.6
    -7 3 9 515.221
    -7 3 8 963.219
    -7 3 7 3154.86
    -7 3 6 -14.5527
    -7 3 5 4889.54
    -7 3 4 19012
    -7 3 4 19281.1
    -7 3 4 20347.9
    -7 3 3 7635.03
    7 -3 -2 3020.8
    -7 3 2 2844.29
    -7 3 1 34523.4
    -7 3 0 476.339
    -7 3 0 472.699
    -7 3 -1 2774.22
    -7 3 -2 2230.34
    -7 3 -2 2182.12
    -7 3 -3 895.583
    -7 3 -3 869.664
    -7 3 -4 16757.1
    -7 3 -4 16288.4
    -7 3 -5 86.8187
    -7 3 -5 203.411
    -7 3 -6 3232.78
    -7 3 -6 3329.56
    -7 3 -7 18393
    -7 3 -7 18740.7
    -7 3 -8 -45.7503
    -7 3 -9 682.171
    -7 3 -10 -155.312
    -7 3 -11 687.365
    -7 3 -12 -130.037
    -7 3 -13 218.587
    -7 2 17 7109.49
    -7 2 16 -123.95
    -7 2 15 6549.74
    -7 2 14 5429.27
    -7 2 13 4686.92
    -7 2 13 4420.48
    -7 2 12 597.553
    -7 2 12 1075.83
    -7 2 11 -140.028
    -7 2 11 222.035
    -7 2 10 4412.62
    -7 2 10 4581.92
    -7 2 9 18766.8
    -7 2 8 1413.83
    -7 2 7 -35.2887
    -7 2 6 14908.6
    -7 2 5 442.644
    -7 2 4 -0.01683
    -7 2 4 41.1236
    7 -2 -3 10163.2
    -7 2 3 10416
    -7 2 3 10201.4
    7 -2 -2 15996.1
    -7 2 2 15558.3
    -7 2 2 15053.4
    -7 2 1 227.971
    -7 2 1 -37.3607
    -7 2 0 2269.46
    -7 2 0 2202.77
    -7 2 -1 1268.17
    -7 2 -1 1072.46
    -7 2 -2 18670.9
    -7 2 -2 20329.9
    -7 2 -3 4514.65
    -7 2 -3 4374.45
    -7 2 -4 1987.95
    -7 2 -4 2399.33
    -7 2 -5 1144.76
    -7 2 -5 1112.06
    -7 2 -6 1408.3
    -7 2 -6 1196.67
    -7 2 -7 -186.235
    -7 2 -7 97.97
    -7 2 -8 -164.316
    -7 2 -9 4665.85
    -7 2 -10 2093.71
    -7 2 -11 5481.37
    -7 2 -12 239.461
    -7 2 -13 4381.95
    -7 1 17 229.92
    -7 1 16 847.081
    -7 1 15 439.886
    -7 1 14 38.4664
    -7 1 14 425.405
    -7 1 13 548.188
    -7 1 13 528.965
    -7 1 12 3229.23
    -7 1 12 3186.51
    -7 1 11 -33.7771
    -7 1 11 -10.503
    -7 1 10 3566.85
    -7 1 10 3533.09
    -7 1 9 374.073
    -7 1 9 503.203
    -7 1 8 12461.8
    -7 1 7 19067.7
    -7 1 6 7863.42
    -7 1 5 2738.46
    -7 1 4 4868.58
    -7 1 4 5285.9
    -7 1 3 716.378
    -7 1 3 672.346
    7 -1 -3 615.254
    7 -1 -2 81475.2
    -7 1 2 82589.5
    -7 1 2 82344.1
    -7 1 1 540.967
    -7 1 1 562.287
    -7 1 0 594.536
    -7 1 0 524.406
    -7 1 -1 924.653
    -7 1 -1 723.568
    -7 1 -2 457.7
    -7 1 -2 380.641
    -7 1 -3 4375.27
    -7 1 -3 4257.22
    -7 1 -4 585.797
    -7 1 -4 805.115
    -7 1 -5 5214.06
    -7 1 -5 4918
    -7 1 -6 1962.76
    -7 1 -6 1798.32
    -7 1 -7 -4.40266
    -7 1 -8 7863.84
    -7 1 -9 3668.58
    -7 1 -10 24894.9
    -7 1 -11 9637.07
    -7 1 -12 1523.09
    -7 0 18 1946.31
    -7 0 17 -163.757
    -7 0 16 1261.05
    -7 0 15 3270
    -7 0 14 660.863
    -7 0 14 702.102
    -7 0 13 3822.39
    -7 0 13 3912
    -7 0 12 3524.63
    -7 0 12 3275.95
    -7 0 11 28912.6
    -7 0 11 29197.3
    -7 0 10 10228.9
    -7 0 10 10340.5
    -7 0 9 18497.4
    -7 0 9 18635.8
    -7 0 8 5622.82
    -7 0 7 17234
    -7 0 6 3497.94
    -7 0 5 5283.02
    -7 0 5 5248.22
    -7 0 4 15036.2
    7 0 -4 14107.3
    -7 0 4 14588.3
    -7 0 3 4221.18
    7 0 -3 4681.54
    -7 0 3 4527.58
    -7 0 2 12496.3
    -7 0 2 12773.9
    -7 0 1 2748.4
    -7 0 1 2338.61
    -7 0 0 9429.02
    -7 0 0 9649.86
    -7 0 -1 1241.6
    -7 0 -1 1584.76
    -7 0 -2 18459.1
    -7 0 -2 18217.4
    -7 0 -3 4463.64
    -7 0 -3 4572.9
    -7 0 -4 52193.7
    -7 0 -4 50987.1
    -7 0 -5 271.293
    -7 0 -5 -5.52915
    -7 0 -6 24421.8
    -7 0 -6 22827.4
    -7 0 -7 4411.46
    -7 0 -8 3593.02
    -7 0 -9 57.2118
    -7 0 -10 1029.61
    -7 0 -11 564.446
    -7 0 -12 -407.587
    -7 -1 18 2354.72
    -7 -1 17 3363.66
    -7 -1 16 7180.22
    -7 -1 15 18901.6
    -7 -1 15 20165.6
    -7 -1 14 3630.41
    -7 -1 14 3601.55
    -7 -1 13 3297.43
    -7 -1 13 3581.65
    -7 -1 12 13011.8
    -7 -1 12 12928.8
    -7 -1 11 366.201
    -7 -1 11 510.087
    -7 -1 10 1090.66
    -7 -1 10 1187.24
    -7 -1 9 -86.0436
    -7 -1 9 -137.064
    -7 -1 8 4338.47
    -7 -1 8 4477.98
    -7 -1 7 11654.2
    7 1 -7 8638.7
    -7 -1 6 5124.28
    7 1 -6 4891.67
    7 1 -6 5036.17
    -7 -1 5 13326.8
    7 1 -5 13363.3
    7 1 -5 13451.9
    -7 -1 5 13357.9
    -7 -1 4 4943.14
    -7 -1 4 4696.95
    -7 -1 3 26246.4
    -7 -1 3 26151.3
    -7 -1 2 13908.9
    -7 -1 2 13672.3
    -7 -1 1 36564.5
    -7 -1 1 36049.3
    -7 -1 0 9718.17
    -7 -1 0 9818.02
    -7 -1 -1 391.689
    -7 -1 -1 859.89
    -7 -1 -2 6824.28
    -7 -1 -2 6165.98
    -7 -1 -3 2673.53
    -7 -1 -3 2914.53
    -7 -1 -4 286.162
    -7 -1 -4 390.202
    -7 -1 -5 3425.91
    -7 -1 -5 3587.91
    -7 -1 -6 709.198
    -7 -1 -7 485.117
    -7 -1 -8 954.083
    -7 -1 -9 -30.5786
    -7 -1 -10 328.6
    -7 -1 -11 818.247
    -7 -1 -12 11.1047
    -7 -2 18 2466.1
    -7 -2 17 1287.05
    -7 -2 16 463.381
    -7 -2 16 197.638
    -7 -2 15 227.563
    -7 -2 15 0.216
    -7 -2 14 -26.3201
    -7 -2 14 155.113
    -7 -2 13 9814.74
    -7 -2 13 10213
    -7 -2 12 695.829
    -7 -2 12 921.302
    -7 -2 11 23377.7
    -7 -2 11 22323.3
    -7 -2 10 377.547
    -7 -2 10 277.512
    -7 -2 9 1838.55
    -7 -2 9 1749.75
    7 2 -9 1773.62
    -7 -2 8 12990
    7 2 -8 13424
    -7 -2 8 13818.7
    -7 -2 7 20445.4
    7 2 -7 20336.5
    7 2 -7 19802.5
    7 2 -6 109.392
    -7 -2 6 102.233
    7 2 -6 140.394
    7 2 -5 55.9381
    -7 -2 5 78.4298
    -7 -2 5 -35.9963
    -7 -2 4 1473.42
    -7 -2 4 1319.27
    -7 -2 3 411.758
    -7 -2 3 289.323
    -7 -2 2 61.4576
    -7 -2 2 164.359
    -7 -2 1 3231.13
    -7 -2 1 2812.76
    -7 -2 0 6111.48
    -7 -2 0 6724.2
    -7 -2 -1 275.034
    -7 -2 -1 476.01
    -7 -2 -2 5.67611
    -7 -2 -2 107.732
    -7 -2 -3 1250.81
    -7 -2 -3 1535.26
    -7 -2 -4 6379.98
    -7 -2 -4 5772.92
    -7 -2 -5 3230.48
    -7 -2 -5 2953.62
    -7 -2 -6 94.5718
    -7 -2 -7 -164.026
    -7 -2 -8 323.443
    -7 -2 -9 821.411
    -7 -2 -10 865.776
    -7 -2 -11 2447.58
    -7 -3 19 1042.6
    -7 -3 18 -605.508
    -7 -3 17 -852.847
    -7 -3 16 3451.75
    -7 -3 16 3393.36
    -7 -3 15 4467.89
    -7 -3 15 4816.47
    -7 -3 14 4877.95
    -7 -3 14 4431.09
    -7 -3 13 19962.5
    -7 -3 13 18949.3
    -7 -3 12 378.725
    -7 -3 12 1123.84
    -7 -3 11 12820.1
    -7 -3 11 13889.5
    -7 -3 11 13605.4
    -7 -3 10 11966.4
    -7 -3 10 13692.9
    7 3 -10 12670.4
    -7 -3 9 -37.9112
    -7 -3 9 68.8599
    7 3 -9 58.0409
    -7 -3 8 5685.63
    -7 -3 8 4526.1
    7 3 -8 5343.01
    -7 -3 7 9091.75
    7 3 -7 9468.03
    -7 -3 7 9663.65
    7 3 -6 2034.29
    -7 -3 6 2064.62
    -7 -3 6 1992.37
    -7 -3 6 1889.3
    -7 -3 5 2873.76
    -7 -3 5 2278.75
    -7 -3 4 84.793
    -7 -3 4 83.2908
    -7 -3 3 2206.24
    -7 -3 3 1960
    -7 -3 2 7940.86
    -7 -3 2 8431.68
    -7 -3 1 9284.11
    -7 -3 1 8729.56
    -7 -3 0 7064.35
    -7 -3 0 7411.14
    -7 -3 -1 1707.77
    -7 -3 -1 1587.3
    -7 -3 -2 10730.9
    -7 -3 -2 10903.9
    -7 -3 -2 10264.2
    -7 -3 -3 7138.18
    -7 -3 -3 6637.15
    -7 -3 -4 35.4687
    -7 -3 -4 27.7555
    -7 -3 -5 16150.6
    -7 -3 -6 -94.2659
    -7 -3 -7 11762.3
    -7 -3 -8 37.7501
    -7 -3 -9 3757.88
    -7 -3 -10 1392.54
    -7 -4 19 -340.43
    -7 -4 18 -89.1319
    -7 -4 17 -578.967
    -7 -4 17 766.282
    -7 -4 16 2063.33
    -7 -4 16 1494.5
    -7 -4 15 4042.77
    -7 -4 15 3667.93
    -7 -4 14 1055.22
    -7 -4 14 1253.97
    -7 -4 13 1832.89
    -7 -4 13 1754.44
    -7 -4 12 5218.32
    -7 -4 12 5412.85
    -7 -4 11 2534.29
    -7 -4 11 2569.31
    7 4 -11 2373.07
    -7 -4 10 12545
    -7 -4 10 11915.9
    7 4 -10 12382.8
    -7 -4 9 7170.37
    -7 -4 9 6890.38
    7 4 -9 7149.69
    -7 -4 8 8405.97
    -7 -4 8 8860.98
    -7 -4 8 8921.56
    7 4 -8 8754.5
    -7 -4 7 20949.8
    -7 -4 7 20404
    -7 -4 7 20910
    7 4 -7 21605.9
    -7 -4 6 11503.2
    -7 -4 6 12091.5
    7 4 -6 11230.6
    -7 -4 6 11528.7
    -7 -4 6 11532.5
    -7 -4 5 12888.5
    -7 -4 5 12706.2
    -7 -4 5 12797.1
    -7 -4 5 12677.1
    -7 -4 4 1673.01
    -7 -4 4 1887.82
    -7 -4 4 2039.45
    -7 -4 3 14084.9
    -7 -4 3 14827.5
    -7 -4 3 14680.8
    -7 -4 2 18993.5
    -7 -4 2 19849.3
    -7 -4 2 19247.3
    -7 -4 1 20644.5
    -7 -4 1 21472.7
    -7 -4 1 20982.9
    -7 -4 0 1724.31
    -7 -4 0 1714.5
    -7 -4 -1 15588.1
    -7 -4 -1 14520.8
    -7 -4 -2 16366.7
    -7 -4 -2 15322.3
    -7 -4 -3 5511.48
    -7 -4 -3 5165.58
    -7 -4 -4 1195.15
    -7 -4 -5 3809.48
    -7 -4 -6 1149.32
    -7 -4 -7 7391.84
    -7 -4 -8 7401.26
    -7 -4 -9 6960.65
    -7 -4 -10 8774.74
    -7 -5 19 8825.6
    -7 -5 18 349.689
    -7 -5 17 3313.22
    -7 -5 17 1700.08
    -7 -5 16 738.812
    -7 -5 16 595.912
    -7 -5 15 12232.6
    -7 -5 15 10844.3
    -7 -5 14 -109.241
    -7 -5 14 -12.256
    -7 -5 13 996.664
    -7 -5 13 924.331
    -7 -5 12 28394.1
    -7 -5 12 28287.6
    7 5 -12 28152.2
    -7 -5 11 288.555
    7 5 -11 -64.3131
    -7 -5 10 5058.45
    -7 -5 10 5112.9
    7 5 -10 4904.2
    -7 -5 9 30059.7
    -7 -5 9 30446.4
    7 5 -9 29571.3
    -7 -5 8 22963.7
    -7 -5 8 24660.4
    7 5 -8 23304.1
    -7 -5 7 3643.62
    -7 -5 7 4122.21
    7 5 -7 3432.97
    -7 -5 6 16693.3
    7 5 -6 16465.2
    -7 -5 6 16953.8
    -7 -5 6 17144.9
    -7 -5 5 1084.39
    -7 -5 5 1140.83
    -7 -5 4 9933.17
    -7 -5 4 9332.39
    -7 -5 3 1038.28
    -7 -5 3 741.201
    -7 -5 2 2319.99
    -7 -5 2 2189.12
    -7 -5 1 2978.89
    -7 -5 1 3182.75
    -7 -5 0 378.715
    -7 -5 0 347.737
    -7 -5 -1 2066.62
    -7 -5 -1 2402.89
    -7 -5 -2 232.911
    -7 -5 -2 212.527
    -7 -5 -3 10135
    -7 -5 -4 297.967
    -7 -5 -5 10004.6
    -7 -5 -6 2377.53
    -7 -5 -7 609.488
    -7 -5 -8 354.954
    -7 -5 -9 5.63785
    -7 -6 18 4044.22
    -7 -6 18 4469.86
    -7 -6 17 872.757
    -7 -6 17 1372.74
    -7 -6 16 7718.98
    -7 -6 16 7359.07
    -7 -6 15 1413.61
    -7 -6 15 1577.79
    -7 -6 14 22545.5
    -7 -6 14 22871.7
    -7 -6 13 754.965
    -7 -6 13 784.471
    -7 -6 12 33350.5
    7 6 -12 33018.8
    -7 -6 12 32835.5
    -7 -6 11 3506.05
    7 6 -11 3488.11
    -7 -6 10 7775.85
    7 6 -10 8534.19
    -7 -6 9 348.237
    7 6 -9 -27.9839
    -7 -6 8 11510.5
    7 6 -8 11817.4
    -7 -6 7 2465.9
    7 6 -7 2596.73
    -7 -6 6 1199.25
    7 6 -6 1100.09
    -7 -6 6 1162.13
    -7 -6 5 5287.69
    -7 -6 5 5140.15
    -7 -6 4 7081.37
    -7 -6 4 7410.73
    -7 -6 3 5271.7
    -7 -6 3 5030.81
    -7 -6 2 1850.37
    -7 -6 2 1997.99
    -7 -6 1 -77.3248
    -7 -6 1 204.841
    -7 -6 0 545.459
    -7 -6 0 438.299
    -7 -6 -1 4311.75
    -7 -6 -1 4082.68
    -7 -6 -2 165.372
    -7 -6 -2 39.4935
    -7 -6 -3 4012.17
    -7 -6 -4 829.538
    -7 -6 -5 910.839
    -7 -6 -6 1535.95
    -7 -6 -7 246.455
    -7 -6 -8 4457.04
    -7 -7 18 -153.657
    -7 -7 17 706.352
    -7 -7 16 155.212
    -7 -7 15 955.806
    -7 -7 14 2230.25
    -7 -7 13 622.926
    7 7 -13 746.331
    -7 -7 12 169.722
    7 7 -12 19.814
    -7 -7 11 1264.07
    7 7 -11 1054.46
    -7 -7 10 5099.14
    7 7 -10 5289.05
    -7 -7 9 339.489
    7 7 -9 0.62897
    -7 -7 8 417.848
    7 7 -8 236.46
    -7 -7 7 -62.3092
    7 7 -7 152.533
    -7 -7 6 107.443
    7 7 -6 6.73386
    -7 -7 6 118.943
    -7 -7 5 573.58
    7 7 -5 889.726
    -7 -7 5 560.924
    -7 -7 4 2446.54
    -7 -7 4 2664
    -7 -7 3 2636.64
    -7 -7 3 2834.38
    -7 -7 2 2903.78
    -7 -7 2 3234.95
    -7 -7 1 7820.62
    -7 -7 1 7738.74
    -7 -7 0 8759.31
    -7 -7 0 8398.45
    -7 -7 -1 1417.44
    -7 -7 -1 1617.56
    -7 -7 -2 6416.79
    -7 -7 -3 1257.62
    -7 -7 -4 4501.86
    -7 -7 -5 -270.366
    -7 -7 -6 408.377
    -7 -7 -7 1368.69
    -7 -8 19 422.699
    -7 -8 18 1151.65
    -7 -8 17 1966.78
    -7 -8 16 6256.87
    -7 -8 15 5345.06
    -7 -8 14 775.653
    -7 -8 13 5246.72
    7 8 -13 5162.15
    -7 -8 12 -256.332
    7 8 -12 108.857
    -7 -8 11 937.462
    7 8 -11 1109.78
    -7 -8 10 4755.77
    7 8 -10 4109.76
    -7 -8 9 3156.32
    7 8 -9 3139.3
    -7 -8 8 441.813
    7 8 -8 768.517
    7 8 -7 13245.9
    -7 -8 7 13412.3
    -7 -8 6 620.308
    7 8 -6 879.983
    -7 -8 6 1109.79
    -7 -8 5 3055.87
    7 8 -5 2912.69
    -7 -8 5 3089.53
    -7 -8 4 2374.07
    -7 -8 4 2265.9
    -7 -8 3 17189.3
    -7 -8 3 17384.4
    -7 -8 2 -121.211
    -7 -8 2 -35.0504
    -7 -8 1 12884.5
    -7 -8 1 13710.9
    -7 -8 0 4829.68
    -7 -8 0 4497.37
    -7 -8 -1 2776.65
    -7 -8 -1 2886.25
    -7 -8 -2 -324.389
    -7 -8 -3 4677.45
    -7 -8 -4 2611.16
    -7 -8 -5 443.97
    -7 -8 -6 4781.25
    -7 -9 19 190.456
    -7 -9 18 683.582
    -7 -9 17 272.142
    -7 -9 16 388.002
    -7 -9 15 10721.4
    -7 -9 14 71.215
    7 9 -14 200.446
    -7 -9 13 6071.68
    7 9 -13 5984.05
    -7 -9 12 -135.778
    7 9 -12 100.391
    -7 -9 11 5488.34
    7 9 -11 5551.33
    -7 -9 10 1839.14
    7 9 -10 1843.26
    -7 -9 9 7492.85
    7 9 -9 7303.26
    7 9 -8 2651.25
    -7 -9 8 2149.4
    -7 -9 7 23299.2
    7 9 -7 23008.7
    -7 -9 6 4257.02
    7 9 -6 4440.89
    -7 -9 6 4765.82
    7 9 -5 2707.23
    -7 -9 5 2881.76
    -7 -9 5 2608.94
    -7 -9 4 561.68
    -7 -9 4 452.601
    -7 -9 3 849.3
    -7 -9 3 919.193
    -7 -9 2 2037.45
    -7 -9 2 1636.86
    -7 -9 1 1566.61
    -7 -9 1 1746.34
    -7 -9 0 9141.16
    -7 -9 0 10044.7
    -7 -9 -1 -17.4046
    -7 -9 -2 8257.57
    -7 -9 -3 1979.79
    -7 -9 -4 395.26
    -7 -10 17 226.681
    -7 -10 16 1802.22
    -7 -10 15 400.425
    -7 -10 14 9780.46
    7 10 -14 10381.8
    -7 -10 13 211.787
    7 10 -13 -20.5458
    -7 -10 12 2340.04
    7 10 -12 2690.12
    -7 -10 11 429.627
    7 10 -11 146.083
    -7 -10 10 165.171
    7 10 -10 131.68
    -7 -10 9 177.527
    7 10 -9 34.1684
    -7 -10 8 388.101
    7 10 -8 249.814
    -7 -10 7 40.9793
    7 10 -7 41.1401
    -7 -10 6 6041.75
    7 10 -6 5974.45
    -7 -10 5 4042.4
    7 10 -5 4985.18
    -7 -10 5 4810.68
    -7 -10 4 -38.6472
    7 10 -4 427.551
    -7 -10 4 288.187
    -7 -10 3 337.567
    -7 -10 3 218.776
    -7 -10 2 5671.59
    -7 -10 2 6223.73
    -7 -10 1 1793.06
    -7 -10 1 1729.62
    -7 -10 0 1476.07
    -7 -10 -1 311.739
    -7 -10 -2 3967.67
    -7 -11 15 836.605
    -7 -11 14 924.931
    7 11 -14 768.074
    -7 -11 13 502.273
    7 11 -13 26.4306
    -7 -11 12 835.177
    7 11 -12 891.489
    -7 -11 11 253.554
    7 11 -11 332.726
    -7 -11 10 168.485
    7 11 -10 446.425
    -7 -11 9 805.243
    7 11 -9 1042.32
    -7 -11 8 -199.201
    7 11 -8 -76.2716
    -7 -11 7 270.102
    7 11 -7 259.03
    -7 -11 6 609.286
    7 11 -6 421.447
    -7 -11 5 -35.2574
    7 11 -5 101.25
    -7 -11 5 349.638
    -7 -11 4 1500.94
    7 11 -4 1416.35
    -7 -11 4 1215.29
    -7 -11 3 311.42
    -7 -11 3 562.167
    -7 -11 2 1874.97
    -7 -11 2 2186.8
    -7 -11 1 504.407
    -7 -11 0 -82.0599
    -7 -11 -1 2863.2
    7 12 -14 1099.7
    7 12 -13 203.418
    -7 -12 12 1650.76
    7 12 -12 1665.1
    -7 -12 11 763.537
    7 12 -11 405.523
    -7 -12 10 888.507
    7 12 -10 947.022
    -7 -12 9 149.402
    7 12 -9 160.718
    -7 -12 8 7493.18
    7 12 -8 7596.65
    -7 -12 7 52.8326
    7 12 -7 32.6849
    -7 -12 6 3393.08
    7 12 -6 3308.24
    -7 -12 5 -104.182
    7 12 -5 -82.8757
    -7 -12 4 4633.12
    7 12 -4 4408.07
    -7 -12 4 4902.85
    -7 -12 3 -13.7563
    7 12 -3 121.085
    -7 -12 3 139.245
    -7 -12 2 465.425
    -7 -12 2 445.281
    7 13 -13 1870.76
    7 13 -12 3855.89
    7 13 -11 487.968
    7 13 -10 1578.21
    7 13 -9 5444.32
    -7 -13 8 -6.90704
    7 13 -8 78.9308
    -7 -13 7 115.985
    7 13 -7 320.095
    -7 -13 6 1848.43
    7 13 -6 1547.35
    -7 -13 5 1458.22
    7 13 -5 1527.81
    -7 -13 4 4340.4
    -7 -13 3 3644.32
    -8 14 -5 526.819
    -8 14 -6 4916.68
    -8 13 2 2222.96
    -8 13 1 -32.5269
    -8 13 0 4217.29
    -8 13 -1 183.637
    -8 13 -2 4567.55
    -8 13 -3 116.513
    -8 13 -4 1278.69
    -8 13 -4 1635.1
    -8 13 -5 3133.39
    -8 13 -6 1502.27
    -8 13 -7 4303.72
    -8 13 -8 2042.28
    -8 12 7 3143.83
    -8 12 6 1349.2
    -8 12 5 2338.1
    -8 12 4 2095.91
    -8 12 3 635.842
    -8 12 2 132.787
    -8 12 1 286.195
    -8 12 0 1251.67
    -8 12 -1 280.516
    -8 12 -2 183.269
    -8 12 -2 354.251
    -8 12 -3 7161.8
    -8 12 -3 5672.64
    -8 12 -4 366.112
    -8 12 -4 336.635
    -8 12 -5 106.364
    -8 12 -5 76.503
    -8 12 -6 287.388
    -8 12 -6 150.491
    -8 12 -7 52.4439
    -8 12 -7 -269.603
    -8 12 -8 374.522
    -8 12 -8 270.664
    -8 12 -9 672.252
    -8 12 -9 850.054
    -8 12 -10 474.237
    -8 11 8 -76.5898
    -8 11 7 655.01
    -8 11 6 96.5078
    -8 11 5 439.834
    -8 11 4 2028.3
    -8 11 3 128.59
    -8 11 2 962.54
    -8 11 1 595.269
    -8 11 0 427.409
    -8 11 -1 166.781
    -8 11 -1 -83.9951
    -8 11 -2 4031.77
    -8 11 -2 3973.1
    -8 11 -3 5252.32
    -8 11 -3 5457.33
    -8 11 -4 -312.409
    -8 11 -4 80.9474
    -8 11 -5 5062.76
    -8 11 -5 4104.2
    -8 11 -6 821.338
    -8 11 -6 1089.22
    -8 11 -7 3968.97
    -8 11 -7 3345.45
    -8 11 -8 771.802
    -8 11 -8 1099.59
    -8 11 -9 3249.61
    -8 11 -9 3069.83
    -8 11 -10 1613.94
    -8 11 -10 2006.18
    -8 10 9 287.418
    -8 10 8 3650.61
    -8 10 7 727.765
    -8 10 6 -142.327
    -8 10 5 2133.79
    -8 10 4 108.646
    -8 10 3 11513.5
    -8 10 2 1398
    -8 10 1 6421.06
    -8 10 0 107.319
    -8 10 0 77.9105
    -8 10 -1 10171.9
    -8 10 -1 8950.6
    -8 10 -2 450.321
    -8 10 -2 284.37
    -8 10 -3 14779.7
    -8 10 -3 13047.8
    -8 10 -4 10138.5
    -8 10 -4 9684.69
    -8 10 -5 7396.42
    -8 10 -5 6728.95
    -8 10 -6 583.478
    -8 10 -6 765.772
    -8 10 -7 3123.72
    -8 10 -7 3216.6
    -8 10 -8 550.75
    -8 10 -8 881.985
    -8 10 -9 1718.75
    -8 10 -9 1955.64
    -8 10 -10 2721.96
    -8 10 -10 2668.63
    -8 10 -11 -85.1847
    -8 9 10 879.141
    -8 9 9 1217.57
    -8 9 8 842.097
    -8 9 7 7436.3
    -8 9 6 12561.1
    -8 9 5 4657.15
    -8 9 4 23888.2
    -8 9 3 2164.14
    -8 9 2 4018.47
    -8 9 1 7310.16
    -8 9 1 7187.77
    -8 9 0 9785.95
    -8 9 0 9322.05
    -8 9 -1 1978.8
    -8 9 -1 1844.68
    -8 9 -2 736.823
    -8 9 -2 922.29
    -8 9 -3 6245.18
    -8 9 -3 6303.73
    -8 9 -4 2902.58
    -8 9 -4 2846.13
    -8 9 -5 3438.66
    -8 9 -5 3223.99
    -8 9 -6 1267.9
    -8 9 -6 1473.15
    -8 9 -7 6645.77
    -8 9 -7 5971.7
    -8 9 -8 1620.13
    -8 9 -8 1870.7
    -8 9 -9 5241.05
    -8 9 -9 4408.75
    -8 9 -10 720.919
    -8 9 -11 872.618
    -8 8 11 843.954
    -8 8 10 12793.8
    -8 8 10 12907.7
    -8 8 9 733.69
    -8 8 8 13643.6
    -8 8 7 491.458
    -8 8 6 2581.42
    -8 8 5 218.744
    -8 8 4 2351.09
    -8 8 3 1118.24
    -8 8 2 602.991
    -8 8 2 590.943
    -8 8 1 8359.71
    -8 8 1 8202.12
    -8 8 0 1847.33
    -8 8 0 1965.57
    -8 8 -1 6564.25
    -8 8 -1 6148.31
    -8 8 -2 490.03
    -8 8 -2 559.774
    -8 8 -3 1592.4
    -8 8 -3 1872.29
    -8 8 -4 4205.26
    -8 8 -4 4210.82
    -8 8 -5 5304.35
    -8 8 -5 5182.11
    -8 8 -6 5641.94
    -8 8 -6 5703.12
    -8 8 -7 883.88
    -8 8 -7 680.429
    -8 8 -8 -15.0976
    -8 8 -8 -10.8552
    -8 8 -9 -20.5214
    -8 8 -9 131.341
    -8 8 -10 -138.567
    -8 8 -11 31.2553
    -8 8 -12 1704.34
    -8 8 -12 933.602
    -8 7 12 1041.9
    -8 7 11 147.557
    -8 7 11 320.221
    -8 7 10 131.225
    -8 7 9 823.421
    -8 7 8 3920.16
    -8 7 7 71.1349
    -8 7 6 624.773
    -8 7 5 1286.57
    -8 7 4 8428.15
    -8 7 3 6451.04
    -8 7 2 6823.82
    -8 7 2 6344.69
    -8 7 1 12388.5
    -8 7 1 12138.7
    -8 7 0 654.754
    -8 7 0 1140.2
    -8 7 -1 864.835
    -8 7 -1 1045.91
    -8 7 -2 34.8677
    -8 7 -2 116.589
    -8 7 -3 2442.26
    -8 7 -3 2606.73
    -8 7 -4 274.069
    -8 7 -4 631.719
    -8 7 -5 337.111
    -8 7 -5 540.429
    -8 7 -6 1250.95
    -8 7 -6 1208.14
    -8 7 -7 -27.703
    -8 7 -7 -242.115
    -8 7 -8 3158.62
    -8 7 -8 3153.36
    -8 7 -9 1385.76
    -8 7 -9 982.174
    -8 7 -10 271.711
    -8 7 -11 823.407
    -8 7 -12 17.9817
    -8 6 13 154.78
    -8 6 12 860.762
    -8 6 11 -433.744
    -8 6 11 -302.406
    -8 6 10 -321.089
    -8 6 9 448.615
    -8 6 8 230.572
    -8 6 7 241.418
    -8 6 6 4277.91
    -8 6 5 502.945
    -8 6 4 2475.1
    -8 6 3 -59.8204
    -8 6 3 224.317
    -8 6 2 513.522
    -8 6 2 1039.13
    -8 6 1 7929.63
    -8 6 1 7726.19
    -8 6 0 841.57
    -8 6 0 707.73
    -8 6 -1 217.178
    -8 6 -1 36.1598
    -8 6 -2 442.145
    -8 6 -2 459.571
    -8 6 -3 135.289
    -8 6 -3 211.554
    -8 6 -4 14.4963
    -8 6 -4 24.5133
    -8 6 -5 4962.01
    -8 6 -5 5104.71
    -8 6 -6 15722.8
    -8 6 -6 16455
    -8 6 -7 1332.08
    -8 6 -7 965.832
    -8 6 -8 5335.87
    -8 6 -8 5363.14
    -8 6 -9 14408.1
    -8 6 -9 14157.7
    -8 6 -10 2546.05
    -8 6 -11 3661.86
    -8 6 -12 -180.968
    -8 5 14 420.911
    -8 5 13 564.688
    -8 5 12 -158.763
    -8 5 12 -59.4424
    -8 5 11 6712.16
    -8 5 11 6979.61
    -8 5 10 1976.64
    -8 5 9 4615.21
    -8 5 8 3241.08
    -8 5 7 169.918
    -8 5 6 172.637
    -8 5 5 10902.9
    -8 5 4 1124.45
    -8 5 3 750.358
    -8 5 3 922.086
    -8 5 2 6067.92
    -8 5 2 5456.74
    -8 5 1 1522.16
    -8 5 1 1479.14
    -8 5 0 4228.92
    -8 5 0 4361.64
    -8 5 -1 1203.49
    -8 5 -1 890.647
    -8 5 -2 -52.811
    -8 5 -2 -53.6376
    -8 5 -3 1122.43
    -8 5 -3 943.854
    -8 5 -4 9286.35
    -8 5 -4 9407.87
    -8 5 -5 -61.2788
    -8 5 -5 -102.934
    -8 5 -6 3581.4
    -8 5 -6 3500.94
    -8 5 -7 3745.27
    -8 5 -7 3609.81
    -8 5 -8 14255
    -8 5 -8 13306.9
    -8 5 -9 585.06
    -8 5 -10 986.396
    -8 5 -11 322.252
    -8 5 -12 -161.004
    -8 4 15 6263.38
    -8 4 14 310.029
    -8 4 13 7008.64
    -8 4 12 909.649
    -8 4 12 1369.26
    -8 4 11 4680.63
    -8 4 11 4363.82
    -8 4 10 127.069
    -8 4 9 119.224
    -8 4 8 14.6745
    -8 4 7 13010.8
    -8 4 6 26659.9
    -8 4 5 3501.15
    -8 4 4 66271.1
    -8 4 3 727.018
    -8 4 2 12448.2
    -8 4 2 11402.4
    -8 4 1 668.917
    -8 4 1 800.06
    -8 4 0 29077.7
    -8 4 0 27889.8
    -8 4 -1 361.358
    -8 4 -1 193.845
    -8 4 -2 1379.5
    -8 4 -2 1241.2
    -8 4 -3 7261.1
    -8 4 -3 6928.71
    -8 4 -4 3236.92
    -8 4 -4 3382.74
    -8 4 -5 4137.33
    -8 4 -5 4121.62
    -8 4 -6 1008.76
    -8 4 -6 953.644
    -8 4 -7 1972.1
    -8 4 -7 2067.77
    -8 4 -8 2825.81
    -8 4 -9 32.8079
    -8 4 -10 1197.54
    -8 4 -11 786.36
    -8 4 -12 1692.98
    -8 3 16 -448.212
    -8 3 15 4945.77
    -8 3 14 4541.05
    -8 3 13 12274.3
    -8 3 13 13604.9
    -8 3 12 1394.67
    -8 3 12 2069.68
    -8 3 11 13245.5
    -8 3 11 13195.8
    -8 3 10 2720.74
    -8 3 9 6633.27
    -8 3 8 11908.8
    -8 3 7 4551.77
    -8 3 6 4916.85
    -8 3 5 16048.5
    -8 3 4 2067.41
    -8 3 4 2036.74
    -8 3 3 30055.8
    -8 3 3 28925
    -8 3 2 2224.53
    -8 3 2 2510.32
    -8 3 1 443.686
    -8 3 1 274.61
    -8 3 0 27840.5
    -8 3 0 26529.7
    -8 3 -1 4529.64
    -8 3 -1 3912.77
    -8 3 -2 734.039
    -8 3 -2 707.806
    -8 3 -3 526.014
    -8 3 -3 629.68
    -8 3 -4 8146.31
    -8 3 -4 7982.45
    -8 3 -5 3102.8
    -8 3 -5 2925.42
    -8 3 -6 1145.29
    -8 3 -6 1087.65
    -8 3 -7 838.04
    -8 3 -7 628.655
    -8 3 -8 3219.28
    -8 3 -9 2773.67
    -8 3 -10 178.327
    -8 3 -11 426.604
    -8 3 -12 2151.3
    -8 2 16 -191.766
    -8 2 15 1762.57
    -8 2 14 3436.9
    -8 2 13 3983.61
    -8 2 13 4194.66
    -8 2 12 225.916
    -8 2 12 332.266
    -8 2 11 433.472
    -8 2 11 -186.09
    -8 2 10 262.834
    -8 2 10 -155.953
    -8 2 9 11350.2
    -8 2 8 3609.02
    -8 2 7 1162.24
    -8 2 6 21278.3
    -8 2 5 1984.81
    -8 2 4 11476.9
    -8 2 4 11630.6
    -8 2 3 11710.2
    -8 2 3 11850.3
    -8 2 2 13437.8
    -8 2 2 13292.4
    -8 2 1 -30.6136
    -8 2 1 158.731
    -8 2 0 12740.4
    -8 2 0 12098.4
    -8 2 -1 110.609
    -8 2 -1 -5.02801
    -8 2 -2 849.213
    -8 2 -2 539.923
    -8 2 -3 2031.76
    -8 2 -3 2048.84
    -8 2 -4 1058.39
    -8 2 -4 1014.52
    -8 2 -5 12328.6
    -8 2 -5 12614.6
    -8 2 -6 1642.09
    -8 2 -6 1582.89
    -8 2 -7 5894.48
    -8 2 -8 1491.16
    -8 2 -9 7839.17
    -8 2 -10 886.749
    -8 2 -11 2384.15
    -8 2 -12 3528.82
    -8 1 17 8574.41
    -8 1 16 521.04
    -8 1 15 929.487
    -8 1 14 6370.55
    -8 1 14 7612.12
    -8 1 13 3101.9
    -8 1 13 3110.03
    -8 1 12 38936.9
    -8 1 12 39441.4
    -8 1 11 4068.56
    -8 1 11 3801.87
    -8 1 10 12268.9
    -8 1 10 12563.6
    -8 1 9 76.8359
    -8 1 8 12179.1
    -8 1 7 9389.07
    -8 1 6 2505.9
    -8 1 5 11089.6
    -8 1 4 270.488
    -8 1 4 292.821
    8 -1 -4 229.559
    8 -1 -3 35717.4
    -8 1 3 36968.3
    -8 1 3 37056.4
    -8 1 2 17816.8
    -8 1 2 17800.3
    -8 1 1 47075
    -8 1 1 47767
    -8 1 0 1491.44
    -8 1 0 1245.13
    -8 1 -1 34954.1
    -8 1 -1 36730.8
    -8 1 -2 1163.39
    -8 1 -2 1665.75
    -8 1 -3 27217.8
    -8 1 -3 25795.7
    -8 1 -4 8476.71
    -8 1 -4 8112.73
    -8 1 -5 1024.01
    -8 1 -5 788.103
    -8 1 -6 -100.382
    -8 1 -6 82.5394
    -8 1 -7 402.176
    -8 1 -8 10860.1
    -8 1 -9 450.482
    -8 1 -10 9270.73
    -8 1 -11 1069.73
    -8 0 17 15648.5
    -8 0 16 832.729
    -8 0 15 12499.2
    -8 0 15 12156
    -8 0 14 3411.24
    -8 0 14 3360.47
    -8 0 13 10521.9
    -8 0 13 9834.37
    -8 0 12 2876.04
    -8 0 12 2748.62
    -8 0 11 10321.2
    -8 0 11 10814.3
    -8 0 10 38.9235
    -8 0 10 -5.18652
    -8 0 9 5321.21
    -8 0 8 10685.5
    -8 0 7 5108.39
    -8 0 6 19214.4
    -8 0 5 1306.26
    -8 0 5 1115.67
    -8 0 4 40348
    8 0 -4 37989.8
    -8 0 4 40731.2
    -8 0 3 1468.61
    -8 0 3 1795.4
    -8 0 2 24688.1
    -8 0 2 25032.8
    -8 0 1 10498.1
    -8 0 1 10336.3
    -8 0 0 10474.6
    -8 0 0 10457.7
    -8 0 -1 11452.6
    -8 0 -1 11622.5
    -8 0 -2 13989.3
    -8 0 -2 13500.8
    -8 0 -3 25971.1
    -8 0 -3 24484.7
    -8 0 -4 4804.73
    -8 0 -4 4788.38
    -8 0 -5 933.939
    -8 0 -5 965.929
    -8 0 -6 3911.48
    -8 0 -7 7667.64
    -8 0 -8 11786.3
    -8 0 -9 2475.94
    -8 0 -10 2171.32
    -8 0 -11 654.478
    -8 -1 18 565.594
    -8 -1 17 3271.65
    -8 -1 16 1823.9
    -8 -1 16 1885.2
    -8 -1 15 3018.18
    -8 -1 15 2031.44
    -8 -1 14 17098.6
    -8 -1 14 16985.9
    -8 -1 13 463.922
    -8 -1 13 511.917
    -8 -1 12 2136.07
    -8 -1 12 2099.51
    -8 -1 11 557.599
    -8 -1 11 691.281
    -8 -1 10 961.134
    -8 -1 10 1180.84
    -8 -1 9 1075.26
    -8 -1 9 1475.61
    -8 -1 8 50053.3
    -8 -1 7 12100.1
    -8 -1 6 2423.16
    8 1 -6 2256.68
    8 1 -5 1112.97
    -8 -1 5 1155.87
    -8 -1 5 1189.76
    -8 -1 4 4.5558
    -8 -1 4 67.813
    -8 -1 3 851.735
    -8 -1 3 952.563
    -8 -1 2 1704.51
    -8 -1 2 2047.98
    -8 -1 1 4462.02
    -8 -1 1 4750.02
    -8 -1 0 -1.01126
    -8 -1 0 -30.1977
    -8 -1 -1 8872.37
    -8 -1 -1 8774.56
    -8 -1 -2 5601.31
    -8 -1 -2 4575.44
    -8 -1 -3 29293.3
    -8 -1 -3 27366.3
    -8 -1 -4 3255.5
    -8 -1 -4 3047.78
    -8 -1 -5 971.039
    -8 -1 -5 1086.28
    -8 -1 -6 3428.35
    -8 -1 -7 -227.877
    -8 -1 -8 7033.55
    -8 -1 -9 948.695
    -8 -1 -10 2128.74
    -8 -1 -11 -364.683
    -8 -2 18 -52.5294
    -8 -2 17 558.293
    -8 -2 16 6523.43
    -8 -2 16 5639.34
    -8 -2 15 5842.62
    -8 -2 15 5668.37
    -8 -2 14 369.512
    -8 -2 14 627.196
    -8 -2 14 967.558
    -8 -2 13 3133
    -8 -2 13 3089.49
    -8 -2 12 11263.1
    -8 -2 12 10538.3
    -8 -2 11 7028.21
    -8 -2 11 7041.06
    -8 -2 10 790.74
    -8 -2 10 693.205
    -8 -2 9 8155.52
    -8 -2 9 8957.83
    -8 -2 8 -115.198
    -8 -2 8 28.3835
    -8 -2 7 11247.7
    8 2 -7 11106.5
    -8 -2 6 534.263
    8 2 -6 580.733
    -8 -2 6 510.874
    -8 -2 5 913.868
    -8 -2 5 1040.1
    -8 -2 4 5089.38
    -8 -2 4 5489.05
    -8 -2 3 4897.77
    -8 -2 3 5065.04
    -8 -2 2 16210.4
    -8 -2 2 16252.2
    -8 -2 1 9446.38
    -8 -2 1 8894.84
    -8 -2 0 16674.8
    -8 -2 0 16681.1
    -8 -2 -1 15405.8
    -8 -2 -1 14477.3
    -8 -2 -2 25744.7
    -8 -2 -2 24555.6
    -8 -2 -3 17450.4
    -8 -2 -3 15845.8
    -8 -2 -4 8856.2
    -8 -2 -4 8292.86
    -8 -2 -5 2774.78
    -8 -2 -6 505.229
    -8 -2 -7 780.711
    -8 -2 -8 1736.18
    -8 -2 -9 3882.41
    -8 -2 -10 4337.58
    -8 -3 19 156.685
    -8 -3 18 -755.729
    -8 -3 17 212.405
    -8 -3 17 193.28
    -8 -3 16 548.462
    -8 -3 16 948.26
    -8 -3 15 975.037
    -8 -3 15 1465.51
    -8 -3 14 936.854
    -8 -3 14 1610.28
    -8 -3 13 -379.298
    -8 -3 13 20.8763
    -8 -3 12 8726.4
    -8 -3 12 9367.34
    -8 -3 12 9101.9
    -8 -3 11 95.7389
    -8 -3 11 20.7628
    -8 -3 10 6857.46
    -8 -3 10 6362.7
    -8 -3 9 17267.9
    -8 -3 9 16454.9
    -8 -3 8 11272.4
    8 3 -8 11944.9
    -8 -3 8 11995.6
    -8 -3 7 12009.2
    8 3 -7 12127.6
    -8 -3 7 12377.3
    -8 -3 6 3064.84
    8 3 -6 3249.61
    -8 -3 6 3198.17
    -8 -3 5 66149.2
    -8 -3 5 67051.6
    -8 -3 4 56.4145
    -8 -3 4 86.3479
    -8 -3 3 19046.2
    -8 -3 3 18450.5
    -8 -3 2 16082.1
    -8 -3 2 16556.4
    -8 -3 1 10972.8
    -8 -3 1 11852.5
    -8 -3 0 43952.6
    -8 -3 0 41787.3
    -8 -3 -1 13474.7
    -8 -3 -1 12746.5
    -8 -3 -2 3412.1
    -8 -3 -2 3590.37
    -8 -3 -2 3115.68
    -8 -3 -3 7190.05
    -8 -3 -3 7739.69
    -8 -3 -3 6716.21
    -8 -3 -4 280.651
    -8 -3 -5 36.2588
    -8 -3 -6 64.1391
    -8 -3 -7 -12.5771
    -8 -3 -8 5922.1
    -8 -3 -9 1902.18
    -8 -4 19 -568.008
    -8 -4 18 2721.75
    -8 -4 17 27.8222
    -8 -4 16 5621.09
    -8 -4 16 5659.39
    -8 -4 15 2065.2
    -8 -4 15 2035.74
    -8 -4 14 2154.9
    -8 -4 14 2333.38
    -8 -4 13 6710.14
    -8 -4 13 7080.49
    -8 -4 12 143.286
    -8 -4 12 318.028
    -8 -4 11 196.137
    -8 -4 11 265.609
    -8 -4 10 420.513
    -8 -4 10 515.704
    -8 -4 10 322.235
    -8 -4 9 28473.2
    -8 -4 9 26658.7
    -8 -4 9 27445.1
    8 4 -9 27089.7
    -8 -4 8 8912.1
    -8 -4 8 8798.4
    -8 -4 8 8860.84
    8 4 -8 8358.56
    -8 -4 7 6837.99
    8 4 -7 6938.61
    -8 -4 7 7355.11
    -8 -4 6 4209.83
    8 4 -6 4207.9
    -8 -4 6 4237.02
    -8 -4 6 4123.37
    -8 -4 5 31791.4
    -8 -4 5 33254.9
    -8 -4 4 3873.98
    -8 -4 4 4041.56
    -8 -4 3 29891.7
    -8 -4 3 31276.8
    -8 -4 3 29022.6
    -8 -4 2 3025.91
    -8 -4 2 2903.55
    -8 -4 2 2607.8
    -8 -4 1 1802.48
    -8 -4 1 2202.71
    -8 -4 1 2382.64
    -8 -4 0 2870.23
    -8 -4 0 2194.56
    -8 -4 -1 1551.03
    -8 -4 -1 1147.67
    -8 -4 -2 20621.3
    -8 -4 -2 19102
    -8 -4 -3 5500.03
    -8 -4 -4 10313.3
    -8 -4 -5 558.22
    -8 -4 -6 6746.59
    -8 -4 -7 -236.918
    -8 -4 -8 127.68
    -8 -5 18 6062.38
    -8 -5 18 5256.05
    -8 -5 17 2063.78
    -8 -5 17 816.241
    -8 -5 16 4277.49
    -8 -5 16 3189.85
    -8 -5 15 28.9468
    -8 -5 15 -417.243
    -8 -5 14 26877.7
    -8 -5 14 25896.1
    -8 -5 13 5283
    -8 -5 13 5711.43
    -8 -5 12 17893.3
    -8 -5 12 17724.5
    -8 -5 11 12626.1
    -8 -5 10 10039.3
    8 5 -10 9443.66
    -8 -5 9 14018.3
    8 5 -9 13616.1
    -8 -5 8 260.855
    8 5 -8 301.359
    -8 -5 7 7292.79
    8 5 -7 6964.86
    -8 -5 6 27218.4
    8 5 -6 24039.7
    -8 -5 6 25737
    -8 -5 5 6924.5
    -8 -5 5 6717.4
    -8 -5 4 -138.572
    -8 -5 4 178.043
    -8 -5 3 36957.4
    -8 -5 3 34863.9
    -8 -5 2 -229.598
    -8 -5 2 -98.5615
    -8 -5 1 16985.2
    -8 -5 1 15396.8
    -8 -5 0 218.615
    -8 -5 0 217.431
    -8 -5 -1 3209.55
    -8 -5 -1 2318.98
    -8 -5 -2 598.727
    -8 -5 -2 562.474
    -8 -5 -3 1331.63
    -8 -5 -4 -123.175
    -8 -5 -5 1293.91
    -8 -5 -6 352.348
    -8 -5 -7 79.5242
    -8 -5 -8 122.67
    -8 -6 18 1208.98
    -8 -6 17 2029.86
    -8 -6 16 5753.06
    -8 -6 15 903.905
    -8 -6 14 9623.94
    -8 -6 13 905.826
    -8 -6 12 2138.86
    -8 -6 11 307.013
    -8 -6 10 3420.18
    8 6 -10 3922.43
    -8 -6 9 3717.01
    8 6 -9 3955.24
    -8 -6 8 1526.27
    8 6 -8 1376.94
    -8 -6 7 458.415
    8 6 -7 501.897
    -8 -6 6 592.043
    8 6 -6 389.69
    -8 -6 6 248.759
    -8 -6 5 772.87
    -8 -6 5 834.776
    -8 -6 4 219.92
    -8 -6 4 150.078
    -8 -6 3 967.799
    -8 -6 3 788.177
    -8 -6 2 397.347
    -8 -6 2 415.156
    -8 -6 1 15410.8
    -8 -6 1 15897.2
    -8 -6 0 5.71551
    -8 -6 0 107.898
    -8 -6 -1 2416.55
    -8 -6 -1 2006.37
    -8 -6 -2 872.669
    -8 -6 -3 583.099
    -8 -6 -4 1618.15
    -8 -6 -5 923.421
    -8 -6 -6 166.514
    -8 -6 -7 124.135
    -8 -7 19 -50.6969
    -8 -7 18 971.951
    -8 -7 17 2526.81
    -8 -7 16 633.55
    -8 -7 15 171.065
    -8 -7 14 4366.95
    -8 -7 13 -84.0709
    -8 -7 12 298.534
    -8 -7 11 394.84
    8 7 -11 365.864
    -8 -7 10 2547.98
    8 7 -10 2736.31
    -8 -7 9 792.966
    8 7 -9 694.961
    -8 -7 8 -207.088
    8 7 -8 32.0208
    -8 -7 7 -358.06
    8 7 -7 49.7355
    -8 -7 6 4815.19
    8 7 -6 4239.51
    -8 -7 6 4646.88
    -8 -7 5 2543.11
    -8 -7 5 2293.59
    -8 -7 4 1503.98
    -8 -7 4 1679.85
    -8 -7 3 -238.587
    -8 -7 3 92.7793
    -8 -7 2 9838.21
    -8 -7 2 10115.7
    -8 -7 1 694.653
    -8 -7 1 947.475
    -8 -7 0 3148.53
    -8 -7 0 2907.65
    -8 -7 -1 932.766
    -8 -7 -2 -183.741
    -8 -7 -3 1812.19
    -8 -7 -4 847.756
    -8 -7 -5 7126.71
    -8 -7 -6 681.544
    -8 -8 19 160.424
    -8 -8 18 211.059
    -8 -8 17 1592.9
    -8 -8 16 1166.4
    -8 -8 15 -152.276
    -8 -8 14 547.087
    -8 -8 13 2210.17
    -8 -8 12 4754.65
    -8 -8 11 3427.59
    8 8 -11 3929.54
    -8 -8 10 7580.46
    8 8 -10 7814.73
    -8 -8 9 4580.91
    8 8 -9 4669.77
    -8 -8 8 9871.41
    8 8 -8 9848.1
    -8 -8 7 375.166
    8 8 -7 599.776
    -8 -8 6 2377.68
    8 8 -6 2061.47
    -8 -8 6 2405.25
    -8 -8 5 785.793
    8 8 -5 673.971
    -8 -8 5 676.188
    -8 -8 4 1377.87
    -8 -8 4 1520.98
    -8 -8 3 3190.17
    -8 -8 3 3525.64
    -8 -8 2 10170.2
    -8 -8 2 10134.6
    -8 -8 1 921.024
    -8 -8 1 880.278
    -8 -8 0 5795.67
    -8 -8 0 5404.03
    -8 -8 -1 5064.21
    -8 -8 -2 339.479
    -8 -8 -3 3497.67
    -8 -8 -4 4195.58
    -8 -9 17 1503.27
    -8 -9 16 10.2317
    -8 -9 15 7693.73
    -8 -9 14 1397.18
    -8 -9 13 8298.01
    -8 -9 12 714.108
    -8 -9 11 6633.59
    8 9 -11 7030.62
    -8 -9 10 12154.5
    8 9 -10 13056.2
    -8 -9 9 617.492
    8 9 -9 270.54
    -8 -9 8 3860.94
    8 9 -8 3605.36
    -8 -9 7 235.334
    8 9 -7 3.03244
    -8 -9 6 10439
    8 9 -6 9668.65
    -8 -9 6 10044.6
    -8 -9 5 1754.23
    8 9 -5 2587.5
    -8 -9 5 2691.75
    -8 -9 4 18826
    -8 -9 4 19162.7
    -8 -9 3 925.052
    -8 -9 3 942.163
    -8 -9 2 103.878
    -8 -9 2 342.664
    -8 -9 1 708.482
    -8 -9 1 554.373
    -8 -9 0 2537.61
    -8 -9 -1 -146.495
    -8 -9 -2 873.606
    -8 -9 -3 969.489
    -8 -10 15 3188.12
    -8 -10 14 2158.68
    -8 -10 13 4782.98
    -8 -10 12 2431.7
    8 10 -12 2277.28
    -8 -10 11 1498.44
    8 10 -11 1030.96
    -8 -10 10 9102.85
    8 10 -10 9361.46
    -8 -10 9 620.788
    8 10 -9 817.786
    -8 -10 8 683.357
    8 10 -8 1160.9
    -8 -10 7 235.875
    8 10 -7 90.3851
    -8 -10 6 116.297
    8 10 -6 225.404
    -8 -10 6 168.589
    -8 -10 5 1014.08
    8 10 -5 1204.61
    -8 -10 5 1042.05
    -8 -10 4 22.9691
    8 10 -4 44.9547
    -8 -10 4 90.8327
    -8 -10 3 2043.53
    -8 -10 3 2199.23
    -8 -10 2 4722.28
    -8 -10 2 5288.7
    -8 -10 1 213.329
    -8 -10 0 93.0999
    -8 -10 -1 423.155
    -8 -11 13 -375.626
    -8 -11 12 1492.08
    8 11 -12 1252.89
    -8 -11 11 479.888
    8 11 -11 332.921
    -8 -11 10 8535.81
    8 11 -10 8957.13
    -8 -11 9 937.81
    8 11 -9 433.873
    -8 -11 8 3138.25
    8 11 -8 3374.29
    -8 -11 7 1395.84
    8 11 -7 1864.9
    -8 -11 6 373.844
    8 11 -6 518.256
    -8 -11 5 157.658
    8 11 -5 243.007
    -8 -11 5 139.207
    -8 -11 4 2622.72
    8 11 -4 2019.15
    -8 -11 4 2150.33
    -8 -11 3 909.286
    -8 -11 3 1232.9
    -8 -11 2 5623.06
    -8 -11 2 6063.88
    -8 -11 1 51.6675
    8 12 -12 4997.33
    8 12 -11 248.989
    -8 -12 10 1602.44
    8 12 -10 1987.71
    -8 -12 9 2195.69
    8 12 -9 2652.98
    -8 -12 8 2195.72
    8 12 -8 2264.27
    -8 -12 7 3627.92
    8 12 -7 3719.82
    -8 -12 6 57.6938
    8 12 -6 20.9964
    -8 -12 5 5072.09
    8 12 -5 4537.53
    -8 -12 4 96.2197
    8 12 -4 -2.2769
    -8 -12 4 192.716
    -8 -12 3 5687.95
    8 13 -12 -77.2836
    8 13 -11 2387.91
    8 13 -10 73.724
    8 13 -9 9204.37
    -9 13 -7 2924.68
    -9 12 4 104.823
    -9 12 3 366.018
    -9 12 2 3047.06
    -9 12 1 480.288
    -9 12 0 2532.41
    -9 12 -1 1083.1
    -9 12 -2 624.514
    -9 12 -3 1011.18
    -9 12 -4 137.215
    -9 12 -5 2831.5
    -9 12 -5 3382.64
    -9 12 -6 4767.73
    -9 12 -6 4153.34
    -9 12 -7 443.402
    -9 12 -8 437.64
    -9 11 8 694.734
    -9 11 7 -33.8045
    -9 11 6 682.692
    -9 11 5 959.573
    -9 11 4 550.251
    -9 11 3 1359.51
    -9 11 2 274.654
    -9 11 1 2532.79
    -9 11 0 936.628
    -9 11 -1 2341.62
    -9 11 -2 6046.93
    -9 11 -3 3389.79
    -9 11 -4 952.85
    -9 11 -4 1030.11
    -9 11 -5 3767.56
    -9 11 -5 3518.48
    -9 11 -6 171.199
    -9 11 -6 88.3116
    -9 11 -7 2554.01
    -9 11 -7 2326.52
    -9 11 -8 236.24
    -9 11 -8 328.716
    -9 11 -9 365.843
    -9 11 -9 624.175
    -9 10 9 692.559
    -9 10 8 171.553
    -9 10 7 2791.7
    -9 10 6 265.54
    -9 10 5 8002.85
    -9 10 4 2766.26
    -9 10 3 11630.6
    -9 10 2 1797.91
    -9 10 1 13267.9
    -9 10 0 1319.29
    -9 10 -1 3300.5
    -9 10 -2 352.928
    -9 10 -3 2519
    -9 10 -3 2700.04
    -9 10 -4 6634.9
    -9 10 -4 6365.62
    -9 10 -5 481.942
    -9 10 -5 164.417
    -9 10 -6 15615
    -9 10 -6 14561
    -9 10 -7 365.563
    -9 10 -7 54.7304
    -9 10 -8 2233.77
    -9 10 -8 1885.26
    -9 10 -9 -212.518
    -9 10 -9 -141.273
    -9 10 -10 1026.66
    -9 9 10 2459.56
    -9 9 9 496.872
    -9 9 8 4767.18
    -9 9 7 6764.67
    -9 9 6 3292.43
    -9 9 5 6345.09
    -9 9 4 3112.8
    -9 9 3 421.988
    -9 9 2 7098.41
    -9 9 1 3581.15
    -9 9 0 10517.8
    -9 9 -1 7124.64
    -9 9 -2 2571.41
    -9 9 -2 2994.77
    -9 9 -3 1094.09
    -9 9 -3 1619.63
    -9 9 -4 2845.19
    -9 9 -4 2790.43
    -9 9 -5 2432.94
    -9 9 -5 1773.57
    -9 9 -6 6180.84
    -9 9 -6 5805.42
    -9 9 -7 2665.96
    -9 9 -7 3194.84
    -9 9 -8 74.6059
    -9 9 -8 80.7868
    -9 9 -9 137.299
    -9 9 -9 -127.71
    -9 9 -10 53.9959
    -9 9 -11 1163.46
    -9 8 10 670.481
    -9 8 9 2115.27
    -9 8 8 718.726
    -9 8 7 8127.99
    -9 8 6 477.318
    -9 8 5 20.0019
    -9 8 4 432.207
    -9 8 3 5524.43
    -9 8 2 -167.775
    -9 8 1 3608.3
    -9 8 0 1604.83
    -9 8 -1 1112.37
    -9 8 -1 898.821
    -9 8 -2 198.208
    -9 8 -2 289.118
    -9 8 -3 3335.54
    -9 8 -3 3022.17
    -9 8 -4 -42.0955
    -9 8 -4 -29.5938
    -9 8 -5 1737.81
    -9 8 -5 1918.97
    -9 8 -6 -58.9838
    -9 8 -6 -305.29
    -9 8 -7 237.068
    -9 8 -7 -96.4982
    -9 8 -8 776.439
    -9 8 -8 348.406
    -9 8 -9 408.84
    -9 8 -10 -41.9497
    -9 8 -10 385.838
    -9 7 12 535.672
    -9 7 11 192.158
    -9 7 11 134.794
    -9 7 10 -259.778
    -9 7 9 334.972
    -9 7 8 1112.4
    -9 7 7 2910.29
    -9 7 6 2079.89
    -9 7 5 279.946
    -9 7 4 8467.73
    -9 7 3 7771.32
    -9 7 2 8061.95
    -9 7 1 4890.44
    -9 7 0 3260.72
    -9 7 0 3159.4
    -9 7 -1 85.7504
    -9 7 -1 57.9194
    -9 7 -2 2931.17
    -9 7 -2 3436.82
    -9 7 -3 667.303
    -9 7 -3 675.574
    -9 7 -4 4735.96
    -9 7 -4 4736.2
    -9 7 -5 3007.79
    -9 7 -5 3729.4
    -9 7 -6 603.51
    -9 7 -6 270.07
    -9 7 -7 5555.9
    -9 7 -7 5344.21
    -9 7 -8 1733.91
    -9 7 -8 1651.27
    -9 7 -9 6420.42
    -9 7 -10 1674.2
    -9 7 -11 1782.99
    -9 6 13 356.374
    -9 6 12 68.9221
    -9 6 12 30.0819
    -9 6 11 213.086
    -9 6 11 227.75
    -9 6 10 9593.83
    -9 6 9 1051.45
    -9 6 8 11082.3
    -9 6 7 6814.76
    -9 6 6 8642.2
    -9 6 5 3410.89
    -9 6 4 14139.4
    -9 6 3 145.563
    -9 6 2 1527.63
    -9 6 1 3576.79
    -9 6 1 3753.63
    -9 6 0 131.3
    -9 6 0 29.1657
    -9 6 -1 1656.45
    -9 6 -1 1772.33
    -9 6 -2 14129.9
    -9 6 -2 13396.1
    -9 6 -3 6198.63
    -9 6 -3 6354.74
    -9 6 -4 4334.45
    -9 6 -4 4711.11
    -9 6 -5 7664.46
    -9 6 -5 7614.81
    -9 6 -6 4380.76
    -9 6 -6 4606.54
    -9 6 -6 5021.77
    -9 6 -7 2698.8
    -9 6 -7 3304.13
    -9 6 -8 5266.17
    -9 6 -8 4588.46
    -9 6 -9 8798.13
    -9 6 -10 6101.39
    -9 6 -11 7884.02
    -9 5 14 2884.67
    -9 5 13 13396
    -9 5 12 1607.15
    -9 5 12 1667.49
    -9 5 11 4666.17
    -9 5 11 5205.65
    -9 5 10 7030.8
    -9 5 9 921.955
    -9 5 8 3024.29
    -9 5 7 716.249
    -9 5 6 6980.13
    -9 5 5 -28.1931
    -9 5 4 14661.1
    -9 5 3 880.894
    -9 5 2 6470.67
    -9 5 1 7505.37
    -9 5 1 7005.58
    -9 5 0 3731.55
    -9 5 0 3654.13
    -9 5 -1 2361.47
    -9 5 -1 2606.96
    -9 5 -2 6193.84
    -9 5 -2 6424.78
    -9 5 -3 513.098
    -9 5 -3 374.773
    -9 5 -4 1534.5
    -9 5 -4 1755.13
    -9 5 -5 72.455
    -9 5 -5 207.472
    -9 5 -6 1568.39
    -9 5 -6 1411.58
    -9 5 -7 408.387
    -9 5 -7 107.221
    -9 5 -8 2289.17
    -9 5 -9 757.384
    -9 5 -10 6938.47
    -9 5 -11 106.637
    -9 4 14 884.537
    -9 4 13 948.758
    -9 4 13 2224.79
    -9 4 12 568.117
    -9 4 12 84.3304
    -9 4 11 245.896
    -9 4 11 355.503
    -9 4 10 285.872
    -9 4 9 1796.16
    -9 4 8 1269.91
    -9 4 7 38.9588
    -9 4 6 10022
    -9 4 5 -142.083
    -9 4 4 6096.71
    -9 4 3 1247.27
    -9 4 3 970.512
    -9 4 2 286.272
    -9 4 2 327.157
    -9 4 1 13892.6
    -9 4 1 14540.7
    -9 4 0 1378.68
    -9 4 0 1426.05
    -9 4 -1 3252.18
    -9 4 -1 2944.76
    -9 4 -2 964.346
    -9 4 -2 848.993
    -9 4 -3 -2.68979
    -9 4 -3 -88.8253
    -9 4 -4 691.129
    -9 4 -4 628.174
    -9 4 -5 871.12
    -9 4 -5 845.596
    -9 4 -6 3396.66
    -9 4 -6 3544.45
    -9 4 -7 1019.8
    -9 4 -7 779.98
    -9 4 -8 320.699
    -9 4 -9 3602.7
    -9 4 -10 2396.07
    -9 4 -11 420.795
    -9 3 15 2690.42
    -9 3 14 2795.55
    -9 3 13 11225.1
    -9 3 13 9774.36
    -9 3 12 116.439
    -9 3 12 -133.579
    -9 3 11 3377.87
    -9 3 11 3111.97
    -9 3 10 1444.34
    -9 3 9 3329.42
    -9 3 8 6923.44
    -9 3 7 357.091
    -9 3 6 4736.36
    -9 3 5 1074.78
    -9 3 4 94.4998
    -9 3 3 -1.68465
    -9 3 3 69.8302
    -9 3 2 5920.7
    -9 3 2 5862.4
    -9 3 1 12794.7
    -9 3 1 12773.1
    -9 3 0 154.556
    -9 3 0 124.659
    -9 3 -1 1034.08
    -9 3 -1 1134.91
    -9 3 -2 -91.4022
    -9 3 -2 62.2252
    -9 3 -3 1378.3
    -9 3 -3 1510.7
    -9 3 -4 7470.69
    -9 3 -4 7375.62
    -9 3 -5 2323.51
    -9 3 -5 2003.05
    -9 3 -6 3479.78
    -9 3 -6 3511.41
    -9 3 -7 2919.13
    -9 3 -8 7873.7
    -9 3 -9 434.23
    -9 3 -10 8003.15
    -9 3 -11 1709.27
    -9 2 16 -217.859
    -9 2 15 414.875
    -9 2 14 -178.556
    -9 2 14 -131.876
    -9 2 13 -7.07133
    -9 2 13 85.2013
    -9 2 12 511.249
    -9 2 12 766.359
    -9 2 11 2066.68
    -9 2 11 1826.09
    -9 2 10 247.63
    -9 2 9 17343.7
    -9 2 8 5393.52
    -9 2 7 1527.81
    -9 2 6 1.5595
    -9 2 5 1865.27
    -9 2 4 32.7585
    -9 2 4 32.4007
    -9 2 3 5327.24
    -9 2 3 5429.47
    -9 2 2 8413.18
    -9 2 2 8853.28
    -9 2 1 11071.8
    -9 2 1 11530.5
    -9 2 0 33809.4
    -9 2 0 33675.8
    -9 2 -1 -129.818
    -9 2 -1 62.99
    -9 2 -2 14028.2
    -9 2 -2 14061.2
    -9 2 -3 14910.1
    -9 2 -3 14847
    -9 2 -4 -4.15893
    -9 2 -4 76.7933
    -9 2 -5 1055.21
    -9 2 -5 1281.55
    -9 2 -6 304.719
    -9 2 -6 123.991
    -9 2 -7 3529.38
    -9 2 -8 117.757
    -9 2 -9 2017.13
    -9 2 -10 3639.78
    -9 2 -11 836.763
    -9 1 17 1672.37
    -9 1 16 5644.4
    -9 1 15 2387.9
    -9 1 14 9153.21
    -9 1 14 9994.96
    -9 1 13 2176.05
    -9 1 13 1989.42
    -9 1 12 2333.24
    -9 1 12 1957.68
    -9 1 11 17.2144
    -9 1 11 -192.025
    -9 1 10 404.63
    -9 1 9 335.667
    -9 1 8 4141.89
    -9 1 7 63121
    -9 1 6 1034.62
    -9 1 5 60783.1
    -9 1 4 557.102
    -9 1 4 449.894
    -9 1 3 8561.03
    -9 1 3 8456.9
    -9 1 2 2123.49
    -9 1 2 2082.26
    -9 1 1 23515
    -9 1 1 24172.8
    -9 1 0 652.872
    -9 1 0 336.978
    -9 1 -1 6838.86
    -9 1 -1 6729
    -9 1 -2 5973.5
    -9 1 -2 5826.16
    -9 1 -3 -61.0195
    -9 1 -3 -153.667
    -9 1 -4 -11.4641
    -9 1 -4 203.052
    -9 1 -5 4111.44
    -9 1 -5 3232.55
    -9 1 -6 11993.4
    -9 1 -7 2734.49
    -9 1 -8 5453.15
    -9 1 -9 -68.2564
    -9 1 -10 2293.7
    -9 0 17 2165.18
    -9 0 16 -173.818
    -9 0 15 3273.84
    -9 0 15 3320.33
    -9 0 14 10638
    -9 0 14 9019.86
    -9 0 13 9741.27
    -9 0 13 9153.29
    -9 0 12 13930.3
    -9 0 12 12935.9
    -9 0 11 5956.85
    -9 0 11 5641.06
    -9 0 10 13322
    -9 0 10 13675.8
    -9 0 9 3776.96
    -9 0 8 613.224
    -9 0 7 8375.46
    -9 0 6 33891.9
    -9 0 5 108.415
    -9 0 5 92.1432
    -9 0 4 13308.8
    -9 0 4 13931.7
    -9 0 3 1751.45
    -9 0 3 1801.08
    -9 0 2 2114.24
    -9 0 2 2081.05
    -9 0 1 335.288
    -9 0 1 283.583
    -9 0 0 4709.8
    -9 0 0 4445.44
    -9 0 -1 15392
    -9 0 -1 14298.2
    -9 0 -2 1081.66
    -9 0 -2 1179.66
    -9 0 -3 2063.02
    -9 0 -3 1972.29
    -9 0 -4 2198.55
    -9 0 -4 2054.9
    -9 0 -5 5219.08
    -9 0 -5 4741.76
    -9 0 -6 646.768
    -9 0 -7 972.682
    -9 0 -8 134.801
    -9 0 -9 2061.14
    -9 0 -10 239.778
    -9 -1 18 3250.58
    -9 -1 17 2559.15
    -9 -1 16 2110.69
    -9 -1 16 2297.46
    -9 -1 15 155.093
    -9 -1 15 384.307
    -9 -1 14 7661.55
    -9 -1 14 7051.97
    -9 -1 13 1484.74
    -9 -1 13 1190.61
    -9 -1 12 6021.83
    -9 -1 12 6423.92
    -9 -1 11 2807.04
    -9 -1 11 3234.65
    -9 -1 10 222.685
    -9 -1 10 -17.5689
    -9 -1 9 286.422
    -9 -1 8 9810.37
    -9 -1 7 -32.5312
    -9 -1 6 2399.54
    -9 -1 6 2327.67
    -9 -1 5 1498.28
    -9 -1 5 1842.87
    -9 -1 4 2109.06
    -9 -1 4 2241.83
    -9 -1 3 15206.6
    -9 -1 3 16119.9
    -9 -1 2 333.705
    -9 -1 2 198.767
    -9 -1 1 513.32
    -9 -1 1 380.626
    -9 -1 0 8010.12
    -9 -1 0 7277.62
    -9 -1 -1 3910.49
    -9 -1 -1 4005.33
    -9 -1 -2 7548.5
    -9 -1 -2 7358.65
    -9 -1 -3 6375.17
    -9 -1 -3 6787.35
    -9 -1 -4 2568.44
    -9 -1 -4 2469.4
    -9 -1 -5 348.678
    -9 -1 -6 4512.46
    -9 -1 -7 1543.3
    -9 -1 -8 1870.94
    -9 -1 -9 54.1315
    -9 -2 18 6798.9
    -9 -2 17 121.859
    -9 -2 17 58.5966
    -9 -2 16 -19.419
    -9 -2 16 179.465
    -9 -2 15 5842.6
    -9 -2 15 5809.65
    -9 -2 15 5704.28
    -9 -2 14 1585.39
    -9 -2 14 1836.8
    -9 -2 13 8216.63
    -9 -2 13 8686.17
    -9 -2 12 134.264
    -9 -2 12 319.729
    -9 -2 11 8246.84
    -9 -2 11 8451.56
    -9 -2 10 14399.1
    -9 -2 10 15159.8
    -9 -2 9 4387.38
    -9 -2 9 4585.45
    -9 -2 8 4933.7
    -9 -2 7 3518.92
    -9 -2 6 5514.66
    -9 -2 6 5790.73
    -9 -2 5 1119.36
    -9 -2 5 1051.69
    -9 -2 4 5532.77
    -9 -2 4 5616.22
    -9 -2 3 1174.56
    -9 -2 3 1515.63
    -9 -2 2 14315.9
    -9 -2 2 14244.2
    -9 -2 1 6310.47
    -9 -2 1 6498.75
    -9 -2 0 2396.61
    -9 -2 0 2116.3
    -9 -2 -1 201.263
    -9 -2 -1 258.475
    -9 -2 -2 10574.6
    -9 -2 -2 9957.43
    -9 -2 -3 -105.233
    -9 -2 -3 228.763
    -9 -2 -4 273.497
    -9 -2 -4 66.3615
    -9 -2 -5 1028.14
    -9 -2 -6 1172.16
    -9 -2 -7 5266.65
    -9 -2 -8 792.081
    -9 -2 -9 2180.78
    -9 -3 18 1881.79
    -9 -3 17 2752.95
    -9 -3 17 2642.88
    -9 -3 16 -14.5676
    -9 -3 16 479.925
    -9 -3 15 64.0216
    -9 -3 15 334.357
    -9 -3 14 4377.96
    -9 -3 14 3688.18
    -9 -3 13 1229.22
    -9 -3 13 1494.16
    -9 -3 13 1277.39
    -9 -3 12 2038.87
    -9 -3 12 1746.13
    -9 -3 11 698.32
    -9 -3 11 804.93
    -9 -3 10 1891.03
    -9 -3 10 2236.91
    -9 -3 9 9501.98
    -9 -3 9 10063.3
    -9 -3 8 329.692
    -9 -3 8 169.162
    -9 -3 7 4158.67
    -9 -3 6 4957.74
    9 3 -6 5333.3
    -9 -3 6 5160.04
    -9 -3 5 15073.3
    -9 -3 5 14976.1
    -9 -3 4 2458.85
    -9 -3 4 2567.97
    -9 -3 3 54072.3
    -9 -3 3 52174.3
    -9 -3 2 636.158
    -9 -3 2 620.837
    -9 -3 1 9063.17
    -9 -3 1 8476.91
    -9 -3 0 70.2409
    -9 -3 0 199.054
    -9 -3 -1 5436.54
    -9 -3 -1 5633.17
    -9 -3 -2 1726.16
    -9 -3 -2 1365.14
    -9 -3 -2 2021.85
    -9 -3 -3 1094.11
    -9 -3 -3 1221.33
    -9 -3 -4 -169.101
    -9 -3 -5 2083.05
    -9 -3 -6 3868.75
    -9 -3 -7 1386.5
    -9 -3 -8 154.554
    -9 -4 18 -109.506
    -9 -4 18 -435.769
    -9 -4 17 8222.25
    -9 -4 17 7984.14
    -9 -4 16 1442.18
    -9 -4 16 1179.64
    -9 -4 15 15983.7
    -9 -4 15 14972.7
    -9 -4 14 403.72
    -9 -4 14 182.622
    -9 -4 13 9945.98
    -9 -4 13 9063.35
    -9 -4 12 3165.56
    -9 -4 12 3584.85
    -9 -4 11 5198.22
    -9 -4 11 5345.81
    -9 -4 11 5607.12
    -9 -4 10 11323.6
    -9 -4 10 12083.6
    -9 -4 9 497.716
    -9 -4 8 4107.31
    -9 -4 7 4163.54
    9 4 -7 4395.1
    9 4 -6 1539.04
    -9 -4 6 1633.55
    -9 -4 6 1779.95
    -9 -4 5 -115.073
    -9 -4 5 63.2279
    -9 -4 4 22185.9
    -9 -4 4 24162.6
    -9 -4 3 1394.16
    -9 -4 3 1101.87
    -9 -4 2 9537.28
    -9 -4 2 9091.62
    -9 -4 2 8832.1
    -9 -4 1 4713.01
    -9 -4 1 5346.02
    -9 -4 1 5125.63
    -9 -4 0 6314.35
    -9 -4 0 6813.1
    -9 -4 0 6121.81
    -9 -4 -1 -146.803
    -9 -4 -1 245.559
    -9 -4 -2 7148.45
    -9 -4 -2 6453.36
    -9 -4 -3 923.906
    -9 -4 -4 1364.66
    -9 -4 -5 475.759
    -9 -4 -6 204.248
    -9 -4 -7 8.95008
    -9 -5 18 6901.09
    -9 -5 17 -58.9243
    -9 -5 16 730.218
    -9 -5 15 3162.8
    -9 -5 14 3600.1
    -9 -5 13 225.213
    -9 -5 12 6780.96
    -9 -5 11 7021.93
    -9 -5 10 2749.54
    -9 -5 9 441.705
    -9 -5 8 8310.49
    9 5 -7 980.429
    -9 -5 7 957.748
    -9 -5 6 16381
    9 5 -6 13782.2
    -9 -5 6 14718.2
    -9 -5 5 858.955
    -9 -5 5 843.01
    -9 -5 4 3967.2
    -9 -5 4 3261.25
    -9 -5 3 387.117
    -9 -5 3 313.907
    -9 -5 2 373.911
    -9 -5 2 657.286
    -9 -5 1 433.23
    -9 -5 1 212.274
    -9 -5 0 674.853
    -9 -5 0 382.737
    -9 -5 -1 4784.75
    -9 -5 -1 4104.92
    -9 -5 -2 1644.73
    -9 -5 -3 35.7967
    -9 -5 -4 6306.85
    -9 -5 -5 1620.5
    -9 -5 -6 2792.34
    -9 -6 19 -413.946
    -9 -6 18 549.829
    -9 -6 17 3548.94
    -9 -6 16 65.5079
    -9 -6 15 1885.2
    -9 -6 14 5536.52
    -9 -6 13 467.558
    -9 -6 12 165.347
    -9 -6 11 -71.7371
    -9 -6 10 2959.25
    -9 -6 9 6513.7
    -9 -6 8 344.426
    9 6 -8 474.222
    -9 -6 7 -51.2
    9 6 -7 166.87
    -9 -6 7 137.305
    -9 -6 6 3038.8
    9 6 -6 2620.89
    -9 -6 6 2882.08
    -9 -6 5 2138.74
    -9 -6 5 2973.34
    -9 -6 4 1240.87
    -9 -6 4 1157.82
    -9 -6 3 11188.3
    -9 -6 3 11228.7
    -9 -6 2 235.229
    -9 -6 2 206.904
    -9 -6 1 3160.18
    -9 -6 1 3125.4
    -9 -6 0 1416.14
    -9 -6 0 1819.29
    -9 -6 -1 40.8647
    -9 -6 -2 1724.12
    -9 -6 -3 1294.44
    -9 -6 -4 7091.23
    -9 -6 -5 1767.72
    -9 -7 18 1853.93
    -9 -7 17 767.601
    -9 -7 16 571.25
    -9 -7 15 426.635
    -9 -7 14 23546.2
    -9 -7 13 8564.03
    -9 -7 12 5474.95
    -9 -7 11 10494.3
    -9 -7 10 11198.6
    -9 -7 9 645.85
    -9 -7 8 376.863
    9 7 -8 603.93
    -9 -7 7 1961.54
    9 7 -7 1974.26
    -9 -7 6 2584.03
    9 7 -6 2632.17
    -9 -7 6 3025.6
    -9 -7 5 1373.26
    -9 -7 5 1399.6
    -9 -7 4 3086.51
    -9 -7 4 3112.22
    -9 -7 3 4260.48
    -9 -7 3 4098.36
    -9 -7 2 628.609
    -9 -7 2 552.744
    -9 -7 1 9933.18
    -9 -7 1 9970.23
    -9 -7 0 444.844
    -9 -7 0 297.523
    -9 -7 -1 15703.5
    -9 -7 -2 1901.98
    -9 -7 -3 14827.5
    -9 -7 -4 273.648
    -9 -8 17 956.872
    -9 -8 16 4594.52
    -9 -8 15 2711.73
    -9 -8 14 2106.55
    -9 -8 13 540.449
    -9 -8 12 10543.5
    -9 -8 11 1911.64
    -9 -8 10 2397.5
    -9 -8 9 -252.722
    9 8 -9 96.4151
    -9 -8 8 60.0225
    9 8 -8 -123.239
    -9 -8 7 2142.6
    9 8 -7 2348.77
    -9 -8 6 2876.33
    9 8 -6 2751.32
    -9 -8 6 2963.69
    -9 -8 5 14187.6
    9 8 -5 13679.3
    -9 -8 5 13526.2
    -9 -8 4 10837.7
    -9 -8 4 10552.2
    -9 -8 3 1211.18
    -9 -8 3 1257.52
    -9 -8 2 760.606
    -9 -8 2 739.844
    -9 -8 1 7408.13
    -9 -8 1 7754.01
    -9 -8 0 3214.86
    -9 -8 -1 363.801
    -9 -8 -2 1441.87
    -9 -8 -3 956.096
    -9 -9 15 1827.75
    -9 -9 14 2016.75
    -9 -9 13 722.974
    -9 -9 12 3021.62
    -9 -9 11 1584.67
    -9 -9 10 897.29
    -9 -9 9 6639.67
    9 9 -9 7702.6
    -9 -9 8 886.054
    9 9 -8 719.876
    -9 -9 7 2008.24
    9 9 -7 2407.83
    -9 -9 6 7124.05
    9 9 -6 7164.22
    -9 -9 6 7883.01
    -9 -9 5 1225.75
    9 9 -5 1083.44
    -9 -9 5 972.959
    -9 -9 4 2606.34
    -9 -9 4 2710.33
    -9 -9 3 2133.41
    -9 -9 3 1835.51
    -9 -9 2 145.996
    -9 -9 2 248.368
    -9 -9 1 286.319
    -9 -9 0 1622.16
    -9 -9 -1 802.192
    -9 -10 13 500.483
    -9 -10 12 630.511
    -9 -10 11 189.48
    -9 -10 10 704.961
    -9 -10 9 796.843
    9 10 -9 901.785
    -9 -10 8 58.7045
    9 10 -8 410.259
    -9 -10 7 343.875
    9 10 -7 -83.972
    -9 -10 6 347.879
    9 10 -6 616.719
    -9 -10 6 237.544
    -9 -10 5 728.385
    9 10 -5 356.015
    -9 -10 5 309.418
    -9 -10 4 3376.37
    9 10 -4 3230.95
    -9 -10 4 3509.62
    -9 -10 3 70.6954
    -9 -10 3 246.931
    -9 -10 2 875.118
    -9 -10 2 1151.31
    -9 -10 1 498.34
    -9 -10 0 3391.6
    -9 -11 11 1362.63
    -9 -11 10 492.97
    -9 -11 9 3111.96
    9 11 -9 3045.09
    -9 -11 8 564.78
    9 11 -8 501.022
    -9 -11 7 985.369
    9 11 -7 482.905
    -9 -11 6 5058.46
    9 11 -6 4628.9
    -9 -11 5 9180.7
    9 11 -5 9161.65
    -9 -11 5 9942.18
    -9 -11 4 4938.1
    9 11 -4 4321.42
    -9 -11 4 4739.81
    -9 -11 3 988.842
    -9 -11 3 1145.71
    9 12 -9 5247.32
    9 12 -8 3710.97
    9 12 -7 8989.35
    9 12 -6 2772.74
    -9 -12 4 1386.62
    -10 11 5 849.464
    -10 11 4 7661.29
    -10 11 3 760.815
    -10 11 2 1709.29
    -10 11 1 1450.91
    -10 11 0 2145.16
    -10 11 -1 727.586
    -10 11 -2 218.394
    -10 11 -3 7806.95
    -10 11 -4 1105.34
    -10 11 -5 7834.27
    -10 11 -6 560.477
    -10 11 -8 -78.4825
    -10 10 9 2712.42
    -10 10 8 116.987
    -10 10 7 999.611
    -10 10 6 2799.39
    -10 10 5 504.043
    -10 10 4 860.813
    -10 10 3 3146.97
    -10 10 2 14181.6
    -10 10 1 6298.87
    -10 10 0 3399.58
    -10 10 -1 6237.87
    -10 10 -2 2523.26
    -10 10 -3 317.253
    -10 10 -4 2052.06
    -10 10 -5 385.081
    -10 10 -6 1253.07
    -10 10 -6 1787.66
    -10 10 -7 77.2223
    -10 10 -7 9.09859
    -10 10 -8 762.242
    -10 10 -8 899.912
    -10 10 -9 788.719
    -10 9 10 -192.721
    -10 9 9 417.703
    -10 9 8 6673.09
    -10 9 7 3667.78
    -10 9 6 5662.58
    -10 9 5 177.187
    -10 9 4 3155.66
    -10 9 3 245.842
    -10 9 2 3777.12
    -10 9 1 397.701
    -10 9 0 -2.31331
    -10 9 -1 101.09
    -10 9 -2 76.5424
    -10 9 -3 95.8223
    -10 9 -4 198.211
    -10 9 -5 -140.521
    -10 9 -5 -179.968
    -10 9 -6 526.167
    -10 9 -6 1012.55
    -10 9 -7 1121.19
    -10 9 -7 558.772
    -10 9 -8 559.27
    -10 9 -8 1514.7
    -10 9 -9 624.602
    -10 8 11 845.626
    -10 8 10 937.121
    -10 8 9 1544.03
    -10 8 8 1140
    -10 8 7 437.614
    -10 8 6 1588.79
    -10 8 5 2441.09
    -10 8 4 1149.92
    -10 8 3 538.596
    -10 8 2 4716.67
    -10 8 1 6987.14
    -10 8 0 995.576
    -10 8 -1 3194.3
    -10 8 -2 417.791
    -10 8 -3 2181.58
    -10 8 -4 226.189
    -10 8 -4 450.302
    -10 8 -5 59.5743
    -10 8 -5 -265.24
    -10 8 -6 4609.13
    -10 8 -6 3806.67
    -10 8 -7 821.819
    -10 8 -7 679.592
    -10 8 -8 2751.98
    -10 8 -8 2888.48
    -10 8 -8 2693.01
    -10 8 -9 205.733
    -10 7 11 1020.82
    -10 7 10 -96.7714
    -10 7 9 1564.14
    -10 7 8 1522.92
    -10 7 7 2537.16
    -10 7 6 1662.1
    -10 7 5 287.74
    -10 7 4 464.75
    -10 7 3 800.676
    -10 7 2 -13.1847
    -10 7 1 145.985
    -10 7 0 2894.28
    -10 7 -1 2638.41
    -10 7 -2 5759.43
    -10 7 -3 2386.58
    -10 7 -3 2828.27
    -10 7 -4 2535.03
    -10 7 -4 2746.52
    -10 7 -5 7701.62
    -10 7 -5 8080.32
    -10 7 -6 5018.03
    -10 7 -6 4906.64
    -10 7 -7 55.7844
    -10 7 -7 196.701
    -10 7 -8 19.0419
    -10 7 -9 747.019
    -10 7 -10 165.804
    -10 6 12 2422.22
    -10 6 12 2084.68
    -10 6 11 5228.69
    -10 6 10 1454.9
    -10 6 9 979.275
    -10 6 8 996.74
    -10 6 7 536.647
    -10 6 6 273.015
    -10 6 5 2241.8
    -10 6 4 463.849
    -10 6 3 47904.4
    -10 6 2 3457.71
    -10 6 1 2254.09
    -10 6 0 -247.344
    -10 6 -1 8757.49
    -10 6 -2 721.758
    -10 6 -3 4622.84
    -10 6 -3 5073.55
    -10 6 -4 1658.66
    -10 6 -4 1513.57
    -10 6 -5 79.1859
    -10 6 -5 483.517
    -10 6 -6 439.003
    -10 6 -6 537.2
    -10 6 -7 -29.5531
    -10 6 -7 31.0394
    -10 6 -8 643.761
    -10 6 -9 149.87
    -10 6 -10 249.316
    -10 5 13 10198.5
    -10 5 13 9764.87
    -10 5 12 378.977
    -10 5 12 311.341
    -10 5 11 1692.44
    -10 5 10 4454.5
    -10 5 9 5391.98
    -10 5 8 5891.04
    -10 5 7 9932.54
    -10 5 6 312.301
    -10 5 5 36.4606
    -10 5 4 7959.53
    -10 5 3 171.655
    -10 5 2 3895.32
    -10 5 1 625.041
    -10 5 1 616.517
    -10 5 0 198.741
    -10 5 0 -5.30817
    -10 5 -1 2624.49
    -10 5 -1 2889.06
    -10 5 -2 637.517
    -10 5 -2 497.93
    -10 5 -3 4105.45
    -10 5 -3 4211.35
    -10 5 -4 1250.22
    -10 5 -4 1239.04
    -10 5 -5 1545.14
    -10 5 -5 1570.23
    -10 5 -6 5553.19
    -10 5 -6 5685.51
    -10 5 -7 -39.5513
    -10 5 -8 3108.77
    -10 5 -9 5326.7
    -10 5 -10 191.295
    -10 4 14 14081.2
    -10 4 13 31.8603
    -10 4 13 308.993
    -10 4 12 5480.97
    -10 4 12 5446.91
    -10 4 11 38.7176
    -10 4 10 127.442
    -10 4 9 921.847
    -10 4 8 3357.65
    -10 4 7 5872.46
    -10 4 6 338.409
    -10 4 5 4442.48
    -10 4 4 15171.5
    -10 4 3 664.012
    -10 4 2 5432.64
    -10 4 1 1042.95
    -10 4 1 1098.65
    -10 4 0 -25.7676
    -10 4 0 254.53
    -10 4 -1 3733.74
    -10 4 -1 3579.69
    -10 4 -2 4152.46
    -10 4 -2 4768.58
    -10 4 -3 70.4833
    -10 4 -3 366.807
    -10 4 -4 5567.32
    -10 4 -4 6165.72
    -10 4 -5 1730.89
    -10 4 -5 1570.83
    -10 4 -6 2178.77
    -10 4 -6 2100.89
    -10 4 -7 3107.96
    -10 4 -8 4794.69
    -10 4 -9 1126.47
    -10 4 -10 763.875
    -10 3 15 333.059
    -10 3 14 -65.3223
    -10 3 14 398.477
    -10 3 13 1374.36
    -10 3 13 1847.22
    -10 3 12 2113.06
    -10 3 12 2040.38
    -10 3 11 4381.03
    -10 3 10 423.699
    -10 3 9 531.403
    -10 3 8 1317.96
    -10 3 7 211.917
    -10 3 6 6206.35
    -10 3 5 1151.37
    -10 3 4 10664.2
    -10 3 3 2301.68
    -10 3 2 10040.5
    -10 3 2 9202.75
    -10 3 1 583.328
    -10 3 1 588.166
    -10 3 0 10654.3
    -10 3 0 9658.41
    -10 3 -1 331.793
    -10 3 -1 491.95
    -10 3 -2 26376.6
    -10 3 -2 26561.7
    -10 3 -3 3025.85
    -10 3 -3 3275.23
    -10 3 -4 1786.24
    -10 3 -4 2275.92
    -10 3 -5 49.7968
    -10 3 -5 246.975
    -10 3 -6 4921.38
    -10 3 -7 1064.69
    -10 3 -8 956.396
    -10 3 -9 4138.34
    -10 3 -10 1103.59
    -10 2 15 2778.66
    -10 2 14 8152.51
    -10 2 14 8214.01
    -10 2 13 885.399
    -10 2 13 612.692
    -10 2 12 3672.64
    -10 2 12 3537.41
    -10 2 11 958.217
    -10 2 11 396.446
    -10 2 10 -45.9027
    -10 2 9 695.376
    -10 2 8 9762.83
    -10 2 7 9398.91
    -10 2 6 5365.71
    -10 2 5 6277.13
    -10 2 4 10260.5
    -10 2 3 21667.1
    -10 2 2 2127.01
    -10 2 2 2491.51
    -10 2 1 455.787
    -10 2 1 852.706
    -10 2 0 -9.78382
    -10 2 0 -1.7944
    -10 2 -1 4639.69
    -10 2 -1 4567.01
    -10 2 -2 4748.02
    -10 2 -2 4566.87
    -10 2 -3 11889.4
    -10 2 -3 11956.1
    -10 2 -4 17592.6
    -10 2 -4 17448.1
    -10 2 -5 994.274
    -10 2 -5 848.191
    -10 2 -6 5116.11
    -10 2 -7 2636.42
    -10 2 -8 4811.91
    -10 2 -9 9854.99
    -10 1 16 -71.6135
    -10 1 15 5077.78
    -10 1 15 5085.45
    -10 1 14 611.991
    -10 1 14 229.23
    -10 1 13 22115.9
    -10 1 13 22796.9
    -10 1 12 2621.23
    -10 1 12 2876.17
    -10 1 11 15238.7
    -10 1 11 15888.5
    -10 1 10 444.685
    -10 1 9 10339.2
    -10 1 8 783.776
    -10 1 7 35483.6
    -10 1 6 5730.7
    -10 1 5 19565.7
    -10 1 4 1108.11
    -10 1 3 4399.79
    -10 1 3 3913.39
    -10 1 2 171.189
    -10 1 2 -77.8262
    -10 1 1 5348.59
    -10 1 1 5462.63
    -10 1 0 17592.6
    -10 1 0 17027.8
    -10 1 -1 966.566
    -10 1 -1 1126.35
    -10 1 -2 13583.3
    -10 1 -2 14077.8
    -10 1 -3 2887.73
    -10 1 -3 3368.39
    -10 1 -4 10242.9
    -10 1 -4 10239.7
    -10 1 -5 446.772
    -10 1 -5 322.268
    -10 1 -6 126.036
    -10 1 -7 526.804
    -10 1 -8 199.046
    -10 1 -9 -103.309
    -10 0 17 5499.12
    -10 0 16 834.987
    -10 0 15 3370.96
    -10 0 15 3097.28
    -10 0 14 5139.05
    -10 0 14 5424.01
    -10 0 13 3234.98
    -10 0 13 3220.38
    -10 0 12 1278.43
    -10 0 12 1239.92
    -10 0 11 15765.7
    -10 0 11 15957.6
    -10 0 10 3792.75
    -10 0 9 -92.4055
    -10 0 8 1349.58
    -10 0 7 189.264
    -10 0 6 12809.9
    -10 0 5 2459.83
    -10 0 4 20041.2
    -10 0 4 20558.1
    -10 0 3 4100.9
    -10 0 3 4101.84
    -10 0 2 939.196
    -10 0 2 869.778
    -10 0 1 1313.25
    -10 0 1 1198.7
    -10 0 0 590.631
    -10 0 0 426.7
    -10 0 -1 308.125
    -10 0 -1 233.7
    -10 0 -2 211.246
    -10 0 -2 122.682
    -10 0 -3 225.603
    -10 0 -3 120.979
    -10 0 -4 1311.62
    -10 0 -4 1515.68
    -10 0 -5 201.161
    -10 0 -6 21.1924
    -10 0 -7 430.716
    -10 0 -8 -253.73
    -10 0 -9 473.161
    -10 -1 17 2025.48
    -10 -1 17 1279.98
    -10 -1 16 462.437
    -10 -1 16 268.81
    -10 -1 15 -1.86048
    -10 -1 15 -89.7446
    -10 -1 14 -65.2391
    -10 -1 14 352.042
    -10 -1 13 1696.93
    -10 -1 13 1491.88
    -10 -1 12 1419.63
    -10 -1 12 1448.31
    -10 -1 11 1655.55
    -10 -1 11 1181.28
    -10 -1 10 1098.27
    -10 -1 10 846.461
    -10 -1 9 1072.22
    -10 -1 8 1866.25
    -10 -1 7 94.3252
    -10 -1 6 630.727
    -10 -1 5 -10.7762
    -10 -1 4 5320.18
    -10 -1 4 5175
    -10 -1 3 10182.3
    -10 -1 3 10867.2
    -10 -1 2 109.658
    -10 -1 2 -207.725
    -10 -1 1 10290.1
    -10 -1 1 11227.3
    -10 -1 0 6299.71
    -10 -1 0 6353.97
    -10 -1 -1 6301.42
    -10 -1 -1 6102.24
    -10 -1 -2 3108.76
    -10 -1 -2 2656.12
    -10 -1 -3 2969.85
    -10 -1 -3 2670.23
    -10 -1 -4 301.347
    -10 -1 -5 3623.91
    -10 -1 -6 3236.13
    -10 -1 -7 850.98
    -10 -1 -8 3801.78
    -10 -2 18 418.348
    -10 -2 17 1227.17
    -10 -2 17 1194.06
    -10 -2 16 -275.163
    -10 -2 16 112.562
    -10 -2 15 1623.12
    -10 -2 15 2602.42
    -10 -2 15 2302.59
    -10 -2 14 1554.29
    -10 -2 14 1674.73
    -10 -2 13 524.782
    -10 -2 13 542.563
    -10 -2 12 659.495
    -10 -2 12 541.635
    -10 -2 11 750.147
    -10 -2 11 613.209
    -10 -2 10 116.963
    -10 -2 10 217.16
    -10 -2 9 2730.44
    -10 -2 9 2516.56
    -10 -2 8 26396.3
    -10 -2 7 3123.47
    -10 -2 6 19493.4
    -10 -2 5 1953.97
    -10 -2 5 1668.01
    -10 -2 4 4132.26
    -10 -2 4 4518.62
    -10 -2 3 401.915
    -10 -2 3 229.132
    -10 -2 2 5471.58
    -10 -2 2 5466.37
    -10 -2 1 -133.386
    -10 -2 1 -56.8946
    -10 -2 0 490.562
    -10 -2 0 939.378
    -10 -2 -1 9062.07
    -10 -2 -1 9025.83
    -10 -2 -2 4877.96
    -10 -2 -2 5038.82
    -10 -2 -3 11813.4
    -10 -2 -3 12015.7
    -10 -2 -4 -75.8567
    -10 -2 -5 6832.26
    -10 -2 -6 63.4189
    -10 -2 -7 1732.73
    -10 -2 -8 230.967
    -10 -3 18 251.307
    -10 -3 17 356.409
    -10 -3 17 389.461
    -10 -3 16 8163.43
    -10 -3 16 8509.68
    -10 -3 15 903.512
    -10 -3 15 1111.32
    -10 -3 14 11555.9
    -10 -3 14 11287.4
    -10 -3 14 11211.4
    -10 -3 13 3110.37
    -10 -3 13 3022.25
    -10 -3 12 6357.35
    -10 -3 12 6727.46
    -10 -3 11 50.6043
    -10 -3 11 497.015
    -10 -3 10 7898.52
    -10 -3 10 7728.45
    -10 -3 9 177.82
    -10 -3 8 1539
    -10 -3 7 3525.07
    -10 -3 6 1171.03
    -10 -3 5 12884.8
    -10 -3 5 14251.7
    -10 -3 4 17637.7
    -10 -3 4 18787.6
    -10 -3 3 22535.6
    -10 -3 3 22535.7
    -10 -3 2 4843.05
    -10 -3 2 4720.33
    -10 -3 1 5073.31
    -10 -3 1 5460.97
    -10 -3 0 386.46
    -10 -3 0 313.126
    -10 -3 -1 5739.83
    -10 -3 -1 6158.71
    -10 -3 -2 -16.6052
    -10 -3 -2 75.0067
    -10 -3 -3 1900.86
    -10 -3 -4 798.361
    -10 -3 -5 382.672
    -10 -3 -6 269.641
    -10 -3 -7 -50.8678
    -10 -4 18 535.599
    -10 -4 17 12.2403
    -10 -4 16 215.776
    -10 -4 15 2543.9
    -10 -4 14 240.065
    -10 -4 13 3550.93
    -10 -4 12 5061.49
    -10 -4 12 6111.56
    -10 -4 11 102.22
    -10 -4 11 293.129
    -10 -4 10 13800.5
    -10 -4 10 13943.3
    -10 -4 9 1377.27
    -10 -4 8 18935.7
    -10 -4 7 216.775
    -10 -4 6 2253.21
    -10 -4 6 2591.22
    -10 -4 5 13652.1
    -10 -4 5 13610.5
    -10 -4 4 1471.35
    -10 -4 4 1613.37
    -10 -4 3 1425.13
    -10 -4 3 1227.47
    -10 -4 2 4538.24
    -10 -4 2 4339.85
    -10 -4 2 4631.32
    -10 -4 1 2269.6
    -10 -4 1 1695.59
    -10 -4 1 1908.6
    -10 -4 0 3808.97
    -10 -4 0 3354.82
    -10 -4 -1 304.44
    -10 -4 -1 -43.5984
    -10 -4 -2 1478.27
    -10 -4 -3 -142.287
    -10 -4 -4 718.445
    -10 -4 -5 331.279
    -10 -4 -6 129.746
    -10 -5 18 85.8554
    -10 -5 17 2687.41
    -10 -5 16 350.85
    -10 -5 15 623.598
    -10 -5 14 137.436
    -10 -5 13 9896.44
    -10 -5 12 841.632
    -10 -5 11 2278.74
    -10 -5 10 3687.21
    -10 -5 9 443.565
    -10 -5 8 680.495
    -10 -5 7 2258.24
    -10 -5 6 1476.14
    -10 -5 6 1316.34
    -10 -5 5 7338.92
    -10 -5 5 6767.1
    -10 -5 4 1154.43
    -10 -5 4 796.316
    -10 -5 3 6933.51
    -10 -5 3 6560.59
    -10 -5 2 2299.26
    -10 -5 2 2055.63
    -10 -5 1 1543.59
    -10 -5 1 1536.05
    -10 -5 0 250.523
    -10 -5 0 352.074
    -10 -5 -1 3877.81
    -10 -5 -2 1013.03
    -10 -5 -3 1996.48
    -10 -5 -4 442.786
    -10 -5 -5 -132.491
    -10 -6 17 675.896
    -10 -6 16 703.684
    -10 -6 15 954.239
    -10 -6 14 3942.82
    -10 -6 13 604.795
    -10 -6 12 411.785
    -10 -6 11 16906.1
    -10 -6 10 953.14
    -10 -6 9 3940.19
    -10 -6 8 349.322
    -10 -6 7 2929.77
    -10 -6 7 2938.91
    -10 -6 6 -123.588
    -10 -6 6 3.76186
    -10 -6 5 186.843
    -10 -6 5 469.096
    -10 -6 4 7622.47
    -10 -6 4 7630.01
    -10 -6 3 -122.362
    -10 -6 3 148.457
    -10 -6 2 5369.68
    -10 -6 2 5026.56
    -10 -6 1 -243.126
    -10 -6 1 238.7
    -10 -6 0 9181.77
    -10 -6 0 9394.71
    -10 -6 -1 238.151
    -10 -6 -2 5762.24
    -10 -6 -3 1726.89
    -10 -6 -4 3124.08
    -10 -7 16 9026.83
    -10 -7 15 2140.23
    -10 -7 14 5348.26
    -10 -7 13 64.1546
    -10 -7 12 802.668
    -10 -7 11 544.905
    -10 -7 10 2897.18
    -10 -7 9 2501.03
    -10 -7 8 1294.85
    -10 -7 7 4424.66
    -10 -7 7 3357.08
    -10 -7 6 5637.74
    10 7 -6 5430.6
    -10 -7 6 5495.89
    -10 -7 5 9962.31
    -10 -7 5 9540.32
    -10 -7 4 5300.95
    -10 -7 4 5421.43
    -10 -7 3 2877.49
    -10 -7 3 2335.42
    -10 -7 2 5731.97
    -10 -7 2 6186.29
    -10 -7 1 360.872
    -10 -7 1 583.406
    -10 -7 0 114.975
    -10 -7 -1 2877.47
    -10 -7 -2 1066.98
    -10 -7 -3 3286.23
    -10 -8 15 1142.56
    -10 -8 14 401.077
    -10 -8 13 1150.68
    -10 -8 12 993.421
    -10 -8 11 7756.32
    -10 -8 10 175.97
    -10 -8 9 3840.17
    -10 -8 8 112.589
    -10 -8 7 1540.5
    -10 -8 6 50.7963
    10 8 -6 107.31
    -10 -8 6 427.341
    -10 -8 5 -111.224
    -10 -8 5 280.36
    -10 -8 4 5042.21
    -10 -8 4 4464.17
    -10 -8 3 72.9051
    -10 -8 3 229.143
    -10 -8 2 1761.74
    -10 -8 2 1460.72
    -10 -8 1 402.776
    -10 -8 0 1492.4
    -10 -8 -1 1343.58
    -10 -9 13 72.7672
    -10 -9 12 98.8711
    -10 -9 11 972.778
    -10 -9 10 9.3126
    -10 -9 9 620.292
    -10 -9 8 894.304
    -10 -9 7 -36.6877
    -10 -9 6 783.443
    10 9 -6 780.499
    -10 -9 6 516.325
    -10 -9 5 -114.399
    10 9 -5 116.853
    -10 -9 5 120.969
    -10 -9 4 818.41
    -10 -9 4 -157.004
    -10 -9 3 1575.99
    -10 -9 3 1334.13
    -10 -9 2 304.94
    -10 -9 1 -85.547
    -10 -9 0 1176.76
    -10 -10 10 261.323
    -10 -10 9 1331.74
    -10 -10 8 2700.17
    -10 -10 7 -170.273
    10 10 -7 361.028
    -10 -10 6 4095.07
    10 10 -6 4426.17
    -10 -10 6 4678.37
    -10 -10 5 -21.1705
    10 10 -5 294.75
    -10 -10 5 312.563
    -10 -10 4 3904.28
    10 10 -4 3630.65
    -10 -10 4 4573.82
    -10 -10 3 964.469
    -10 -10 3 592.929
    -10 -10 2 7481.98
    10 11 -7 5995.58
    10 11 -6 824.029
    -10 -11 5 802.457
    10 11 -5 1123.69
    -10 -11 5 1776.34
    -10 -11 4 1429.88
    -11 10 5 6080.27
    -11 10 4 2675.91
    -11 10 3 4111.71
    -11 10 2 2611.4
    -11 10 1 958.374
    -11 10 0 812.094
    -11 10 -1 88.4265
    -11 10 -2 1848.32
    -11 10 -3 -173.869
    -11 10 -4 162.139
    -11 10 -5 439.311
    -11 9 9 691.333
    -11 9 8 600.469
    -11 9 7 153.811
    -11 9 6 1184.95
    -11 9 5 94.2796
    -11 9 4 299.226
    -11 9 3 -90.1051
    -11 9 2 -4.03712
    -11 9 1 158.823
    -11 9 0 1585.65
    -11 9 -1 99.0497
    -11 9 -2 46.9052
    -11 9 -3 365.997
    -11 9 -4 114.622
    -11 9 -5 190.77
    -11 9 -6 55.5237
    -11 9 -7 13.1906
    -11 9 -7 796.765
    -11 9 -8 1081.7
    -11 8 11 1594.48
    -11 8 10 417.338
    -11 8 9 704.068
    -11 8 8 1228.06
    -11 8 7 3535.45
    -11 8 6 833.174
    -11 8 5 3082.09
    -11 8 4 380.227
    -11 8 3 7474.27
    -11 8 2 276.983
    -11 8 1 3205.11
    -11 8 0 224.849
    -11 8 -1 317.745
    -11 8 -2 764.962
    -11 8 -3 600.706
    -11 8 -4 6838.23
    -11 8 -5 1476.22
    -11 8 -5 1825.68
    -11 8 -6 5599.48
    -11 8 -6 5675.45
    -11 8 -7 270.105
    -11 8 -7 -44.0081
    -11 8 -8 496.977
    -11 7 12 467.037
    -11 7 11 1033.62
    -11 7 10 460.472
    -11 7 9 -16.3837
    -11 7 8 505.541
    -11 7 7 1019.15
    -11 7 6 707.394
    -11 7 5 434.271
    -11 7 4 7248.67
    -11 7 3 12192.2
    -11 7 2 15506.4
    -11 7 1 313.592
    -11 7 0 10188.5
    -11 7 -1 5323.27
    -11 7 -2 3171.18
    -11 7 -3 6214.53
    -11 7 -3 4958.39
    -11 7 -4 2600.79
    -11 7 -4 3145.3
    -11 7 -5 1294.18
    -11 7 -5 1270.98
    -11 7 -6 444.606
    -11 7 -6 327.983
    -11 7 -7 1914.72
    -11 7 -8 172.025
    -11 6 12 582.495
    -11 6 11 1743.28
    -11 6 10 874.442
    -11 6 9 1917.49
    -11 6 8 981.96
    -11 6 7 1618.44
    -11 6 6 5650.67
    -11 6 5 4034.74
    -11 6 4 7971.91
    -11 6 3 2250.81
    -11 6 2 763.661
    -11 6 1 3925.28
    -11 6 0 -180.807
    -11 6 -1 5959.25
    -11 6 -2 6486.23
    -11 6 -2 5611.61
    -11 6 -3 2547.94
    -11 6 -3 1990.88
    -11 6 -4 629.389
    -11 6 -4 1003.83
    -11 6 -5 -42.1337
    -11 6 -5 338.409
    -11 6 -6 674.6
    -11 6 -6 796.043
    -11 6 -7 786.801
    -11 6 -8 266.276
    -11 6 -9 1128
    -11 5 13 4207.94
    -11 5 12 1637.19
    -11 5 12 1482.9
    -11 5 11 1413.94
    -11 5 10 204.608
    -11 5 9 456.425
    -11 5 8 772.525
    -11 5 7 15061.7
    -11 5 6 2685.06
    -11 5 5 -11.2022
    -11 5 4 379.201
    -11 5 3 490.323
    -11 5 2 136.838
    -11 5 1 -365.136
    -11 5 0 -226.392
    -11 5 -1 267.435
    -11 5 -1 114.049
    -11 5 -2 -303.125
    -11 5 -2 319.47
    -11 5 -3 1734.5
    -11 5 -3 1565.88
    -11 5 -4 4452.05
    -11 5 -4 4073.98
    -11 5 -5 38.4038
    -11 5 -5 86.6907
    -11 5 -6 799.468
    -11 5 -6 648.101
    -11 5 -7 1026.09
    -11 5 -8 888.591
    -11 5 -9 2536.49
    -11 4 13 484.563
    -11 4 13 285.57
    -11 4 12 693.807
    -11 4 12 404.29
    -11 4 11 1281.04
    -11 4 10 73.2934
    -11 4 9 3387.42
    -11 4 8 2958.47
    -11 4 7 166.658
    -11 4 6 2411.57
    -11 4 5 -19.8772
    -11 4 4 2164.53
    -11 4 3 4386.42
    -11 4 2 145.249
    -11 4 1 4246.33
    -11 4 0 1302.93
    -11 4 -1 15723.6
    -11 4 -1 15712.6
    -11 4 -2 1659.47
    -11 4 -2 1686.64
    -11 4 -3 3589.03
    -11 4 -3 3924.11
    -11 4 -4 5789.16
    -11 4 -4 5398.15
    -11 4 -5 987.564
    -11 4 -5 1251.29
    -11 4 -6 1488.78
    -11 4 -7 259.998
    -11 4 -8 251.527
    -11 4 -9 1594.87
    -11 3 14 912.943
    -11 3 14 789.38
    -11 3 13 3686.23
    -11 3 13 4344.43
    -11 3 12 102.837
    -11 3 12 119.936
    -11 3 11 149.964
    -11 3 10 1153.27
    -11 3 9 1999.52
    -11 3 8 1346.13
    -11 3 7 17299
    -11 3 6 8904.18
    -11 3 5 99.7035
    -11 3 4 12337.8
    -11 3 3 101.797
    -11 3 2 506.238
    -11 3 1 1197.94
    -11 3 0 5178.77
    -11 3 0 4831.61
    -11 3 -1 3056.86
    -11 3 -1 3171.15
    -11 3 -2 15522.9
    -11 3 -2 16164.5
    -11 3 -3 8058.52
    -11 3 -3 8107.36
    -11 3 -4 8423.45
    -11 3 -4 8081.03
    -11 3 -5 5394.17
    -11 3 -5 5581.5
    -11 3 -6 1025.69
    -11 3 -7 2888.13
    -11 3 -8 2108.04
    -11 2 15 235.447
    -11 2 15 374.441
    -11 2 14 11486.3
    -11 2 14 11426.8
    -11 2 13 1117.17
    -11 2 13 655.002
    -11 2 12 6610.08
    -11 2 12 6596.21
    -11 2 11 603.99
    -11 2 10 11157
    -11 2 9 1545.39
    -11 2 8 8544.95
    -11 2 7 118.251
    -11 2 6 541.826
    -11 2 5 13788.5
    -11 2 4 3201.68
    -11 2 3 6414.46
    -11 2 2 414.45
    -11 2 1 5559.04
    -11 2 1 6171.73
    -11 2 0 2179.5
    -11 2 0 2291.22
    -11 2 -1 4119.58
    -11 2 -1 3728.48
    -11 2 -2 1526.04
    -11 2 -2 1396.87
    -11 2 -3 9240.76
    -11 2 -3 9553.34
    -11 2 -4 195.223
    -11 2 -4 256.113
    -11 2 -5 1283.09
    -11 2 -6 677.862
    -11 2 -7 880.948
    -11 2 -8 460.655
    -11 1 15 6583.22
    -11 1 15 6268.79
    -11 1 14 1222.73
    -11 1 14 1273.91
    -11 1 13 1562.74
    -11 1 13 925.879
    -11 1 12 -37.379
    -11 1 12 145.842
    -11 1 11 4455.45
    -11 1 11 4356.83
    -11 1 10 14860.6
    -11 1 9 -62.0158
    -11 1 8 449.81
    -11 1 7 6548.18
    -11 1 6 7039.72
    -11 1 5 33.7306
    -11 1 4 2686.77
    -11 1 3 102.977
    -11 1 2 1738.03
    -11 1 1 2917.66
    -11 1 1 2953.78
    -11 1 0 2066.93
    -11 1 0 2554.93
    -11 1 -1 2061.14
    -11 1 -1 2249.92
    -11 1 -2 7310.95
    -11 1 -2 6821.52
    -11 1 -3 1232.36
    -11 1 -3 1323
    -11 1 -4 768.085
    -11 1 -4 1235.26
    -11 1 -5 207.418
    -11 1 -6 480.996
    -11 1 -7 312.504
    -11 1 -8 1349.15
    -11 0 16 772.427
    -11 0 16 1381.97
    -11 0 15 -64.2179
    -11 0 15 -81.0661
    -11 0 14 -203.143
    -11 0 14 -121.307
    -11 0 13 -372.204
    -11 0 13 17.1858
    -11 0 12 7892.89
    -11 0 12 7887.33
    -11 0 11 2333.24
    -11 0 11 2680.91
    -11 0 10 15595.4
    -11 0 9 30.2374
    -11 0 8 1732.11
    -11 0 7 9176.96
    -11 0 6 -216.581
    -11 0 5 12199
    -11 0 4 464.169
    -11 0 3 116.636
    -11 0 2 3690.68
    -11 0 2 3283.88
    -11 0 1 7222.9
    -11 0 1 6580.75
    -11 0 0 3019.58
    -11 0 0 3065.37
    -11 0 -1 1076.51
    -11 0 -1 1254.89
    -11 0 -2 1497.32
    -11 0 -2 1583.57
    -11 0 -3 -157.46
    -11 0 -3 148.605
    -11 0 -4 1016.9
    -11 0 -5 1.53576
    -11 0 -6 2732.05
    -11 0 -7 1646.13
    -11 -1 17 4111.07
    -11 -1 17 4258.08
    -11 -1 16 -131.65
    -11 -1 16 0.26723
    -11 -1 15 801.368
    -11 -1 15 966.521
    -11 -1 14 3158.97
    -11 -1 14 2902.67
    -11 -1 13 1237.45
    -11 -1 13 1344.71
    -11 -1 12 4728.04
    -11 -1 12 4619.88
    -11 -1 11 -136.345
    -11 -1 11 230.732
    -11 -1 10 442.656
    -11 -1 10 213.462
    -11 -1 9 927.986
    -11 -1 8 1631.23
    -11 -1 7 6517.29
    -11 -1 6 135.102
    -11 -1 5 -389.019
    -11 -1 4 598.636
    -11 -1 3 982.267
    -11 -1 2 605.253
    -11 -1 2 470.494
    -11 -1 1 76.5624
    -11 -1 1 130.5
    -11 -1 0 4891.76
    -11 -1 0 4568.7
    -11 -1 -1 973.916
    -11 -1 -1 1056.56
    -11 -1 -2 889.303
    -11 -1 -2 774.993
    -11 -1 -3 97.9814
    -11 -1 -3 79.2271
    -11 -1 -4 9021.21
    -11 -1 -5 -74.9468
    -11 -1 -6 2120.84
    -11 -1 -7 2663.9
    -11 -2 18 1614.7
    -11 -2 17 389.471
    -11 -2 16 6931.36
    -11 -2 16 7511
    -11 -2 16 7324.41
    -11 -2 15 5910.63
    -11 -2 15 6270.59
    -11 -2 14 10324.2
    -11 -2 14 11268
    -11 -2 13 3494.9
    -11 -2 13 3153.03
    -11 -2 12 780.728
    -11 -2 12 784.036
    -11 -2 11 3111.52
    -11 -2 11 3569.83
    -11 -2 10 3824
    -11 -2 10 3665.61
    -11 -2 9 268.287
    -11 -2 8 1180.52
    -11 -2 7 179.563
    -11 -2 6 1217.33
    -11 -2 5 619.722
    -11 -2 4 2594.12
    -11 -2 3 2369.53
    -11 -2 3 2572.34
    -11 -2 2 18.8053
    -11 -2 2 62.3459
    -11 -2 1 34978.5
    -11 -2 1 33468.9
    -11 -2 0 2084.04
    -11 -2 0 1772.51
    -11 -2 -1 211.149
    -11 -2 -1 386.867
    -11 -2 -2 718.919
    -11 -2 -2 1274.06
    -11 -2 -3 528.611
    -11 -2 -4 1884.61
    -11 -2 -5 1843.04
    -11 -2 -6 2281.83
    -11 -3 17 1478.9
    -11 -3 16 401.463
    -11 -3 15 1583.15
    -11 -3 14 914.872
    -11 -3 14 1528.26
    -11 -3 13 718.482
    -11 -3 12 3012.17
    -11 -3 11 17057.3
    -11 -3 10 2248.44
    -11 -3 9 16987
    -11 -3 8 780.274
    -11 -3 7 15160.3
    -11 -3 6 984.926
    -11 -3 5 31755.7
    -11 -3 4 9434.56
    -11 -3 3 3443.93
    -11 -3 3 3691.95
    -11 -3 2 1896.13
    -11 -3 2 1371.52
    -11 -3 1 577.734
    -11 -3 1 787.962
    -11 -3 0 7401.39
    -11 -3 0 7199.1
    -11 -3 -1 500.684
    -11 -3 -1 407.343
    -11 -3 -1 515.163
    -11 -3 -2 3722.99
    -11 -3 -2 3625.96
    -11 -3 -3 485.17
    -11 -3 -4 1950.36
    -11 -3 -5 1213.97
    -11 -3 -6 1056.16
    -11 -4 17 964.167
    -11 -4 16 2610.24
    -11 -4 15 132.676
    -11 -4 14 1039.01
    -11 -4 13 7702.55
    -11 -4 12 10774.7
    -11 -4 12 10826.2
    -11 -4 11 1043.68
    -11 -4 11 793.178
    -11 -4 10 508.741
    -11 -4 10 582.441
    -11 -4 9 1531.32
    -11 -4 8 278.106
    -11 -4 7 2983.08
    -11 -4 6 5725.25
    -11 -4 5 677.568
    -11 -4 4 1040.83
    -11 -4 4 1004.39
    -11 -4 3 -138.749
    -11 -4 3 75.7515
    -11 -4 3 -328.897
    -11 -4 2 5612.84
    -11 -4 2 6086.76
    -11 -4 2 5784.92
    -11 -4 1 1152.13
    -11 -4 1 564.175
    -11 -4 1 1136.72
    -11 -4 0 645.665
    -11 -4 0 534.583
    -11 -4 -1 46.6658
    -11 -4 -2 1831.09
    -11 -4 -3 511.841
    -11 -4 -4 67.9231
    -11 -4 -5 4723.21
    -11 -5 16 2400.9
    -11 -5 15 1855.67
    -11 -5 14 338.082
    -11 -5 13 487.061
    -11 -5 12 8040.42
    -11 -5 11 456.28
    -11 -5 10 747.69
    -11 -5 9 2894.29
    -11 -5 8 100.886
    -11 -5 7 1775.26
    -11 -5 6 2683.72
    -11 -5 5 2898.75
    -11 -5 4 2517.89
    -11 -5 4 2712.87
    -11 -5 3 753.405
    -11 -5 3 651.062
    -11 -5 2 1436.91
    -11 -5 2 1330.67
    -11 -5 1 13685.3
    -11 -5 1 12572.5
    -11 -5 0 16287.7
    -11 -5 -1 1096.27
    -11 -5 -2 2146.88
    -11 -5 -3 3071.48
    -11 -5 -4 2568.35
    -11 -6 15 1725.86
    -11 -6 14 -44.496
    -11 -6 13 828.959
    -11 -6 12 3924.71
    -11 -6 11 3367.56
    -11 -6 10 6418.13
    -11 -6 9 100.683
    -11 -6 8 11590.6
    -11 -6 7 366.843
    -11 -6 6 39698.8
    -11 -6 5 259.301
    -11 -6 5 128.097
    -11 -6 4 18625.3
    -11 -6 4 18090.7
    -11 -6 3 2056.62
    -11 -6 3 1925.51
    -11 -6 2 6257.26
    -11 -6 2 5869.29
    -11 -6 1 370.313
    -11 -6 1 248.696
    -11 -6 0 1906.97
    -11 -6 -1 220.637
    -11 -6 -2 141.165
    -11 -6 -3 3745.06
    -11 -7 14 1866.58
    -11 -7 13 4994.11
    -11 -7 12 3014.39
    -11 -7 11 6340.28
    -11 -7 10 6450.06
    -11 -7 9 2274.05
    -11 -7 8 8740.16
    -11 -7 7 3418.38
    -11 -7 6 1653.37
    -11 -7 5 3749.44
    -11 -7 5 3453.21
    -11 -7 4 661.465
    -11 -7 4 567.482
    -11 -7 3 -44.7729
    -11 -7 3 73.9848
    -11 -7 2 362.125
    -11 -7 2 456.73
    -11 -7 1 374.184
    -11 -7 0 141.832
    -11 -7 -1 2325.8
    -11 -8 12 -165.189
    -11 -8 11 285.498
    -11 -8 10 -112.19
    -11 -8 9 1466.75
    -11 -8 8 1609.19
    -11 -8 7 2457.11
    -11 -8 6 3282
    -11 -8 5 596.916
    -11 -8 5 39.823
    -11 -8 4 206.073
    -11 -8 4 7.15055
    -11 -8 3 -15.826
    -11 -8 3 -281.094
    -11 -8 2 298.169
    -11 -8 1 1776.79
    -11 -8 0 43.0125
    -11 -9 10 407.059
    -11 -9 9 -341.893
    -11 -9 8 1197.11
    -11 -9 7 445.293
    -11 -9 6 2359.39
    -11 -9 6 2030.35
    -11 -9 5 6275.48
    -11 -9 5 5741.89
    -11 -9 4 119.901
    -11 -9 4 94.7091
    -11 -9 3 315.545
    -11 -9 2 162.856
    -11 -10 6 6029.77
    -11 -10 5 -198.107
    -11 -10 4 -37.7833
    -11 -10 4 112.369
    -12 9 3 196.06
    -12 9 2 -137.665
    -12 9 1 -64.6331
    -12 9 0 -160.346
    -12 9 -1 5293.65
    -12 9 -2 183.428
    -12 8 7 5040.85
    -12 8 6 1882.35
    -12 8 5 1892.34
    -12 8 4 1308.22
    -12 8 3 3535.47
    -12 8 2 980.51
    -12 8 1 3282.23
    -12 8 0 195.805
    -12 8 -1 1411.44
    -12 8 -2 4108.88
    -12 8 -3 1640.62
    -12 8 -4 1027.99
    -12 8 -5 62.9514
    -12 8 -6 93.6847
    -12 8 -7 2136.66
    -12 7 10 3380.87
    -12 7 9 1567.48
    -12 7 8 8101.96
    -12 7 7 87.0514
    -12 7 6 16325.5
    -12 7 5 271.717
    -12 7 4 2131.73
    -12 7 3 393.081
    -12 7 2 790.526
    -12 7 1 1303.66
    -12 7 0 -48.1548
    -12 7 -1 3486.73
    -12 7 -2 400.105
    -12 7 -3 11198.2
    -12 7 -4 721.019
    -12 7 -5 4812.72
    -12 7 -6 772.42
    -12 7 -6 584.414
    -12 7 -7 902.019
    -12 6 12 673.49
    -12 6 11 4817.54
    -12 6 10 924.421
    -12 6 9 -62.4784
    -12 6 8 332.173
    -12 6 7 33.809
    -12 6 6 151.849
    -12 6 5 2375.41
    -12 6 4 1157.26
    -12 6 3 128.228
    -12 6 2 11156.8
    -12 6 1 172.132
    -12 6 0 6316.66
    -12 6 -1 1003.2
    -12 6 -2 393.648
    -12 6 -3 894.046
    -12 6 -4 1306.82
    -12 6 -5 275.114
    -12 6 -5 98.9403
    -12 6 -6 1071.71
    -12 6 -7 198.939
    -12 5 13 -112.417
    -12 5 12 214.637
    -12 5 11 923.584
    -12 5 10 1480.08
    -12 5 9 420.072
    -12 5 8 1394.31
    -12 5 7 246.723
    -12 5 6 3288.38
    -12 5 5 3001.76
    -12 5 4 -27.3637
    -12 5 3 11147.1
    -12 5 2 820.482
    -12 5 1 823.307
    -12 5 0 13.6134
    -12 5 -1 539.749
    -12 5 -2 3988.49
    -12 5 -3 8119.32
    -12 5 -4 881.898
    -12 5 -4 499.952
    -12 5 -5 284.667
    -12 5 -5 -98.2519
    -12 5 -6 -173.396
    -12 5 -7 -41.8271
    -12 4 14 -148.073
    -12 4 13 341.421
    -12 4 12 263.317
    -12 4 12 484.198
    -12 4 11 -57.2952
    -12 4 10 3371.97
    -12 4 9 119.135
    -12 4 8 1415.42
    -12 4 7 8639.98
    -12 4 6 790.803
    -12 4 5 4320.44
    -12 4 4 3676.73
    -12 4 3 9748.69
    -12 4 2 907.142
    -12 4 1 1580.65
    -12 4 0 914.397
    -12 4 -1 634.063
    -12 4 -2 6883.22
    -12 4 -3 2791.64
    -12 4 -3 2946.35
    -12 4 -4 8720.6
    -12 4 -4 8270.14
    -12 4 -5 410.158
    -12 4 -6 2440.94
    -12 4 -7 26.2824
    -12 3 14 1537.4
    -12 3 13 12.3263
    -12 3 13 -41.6696
    -12 3 12 11251.2
    -12 3 12 11638.3
    -12 3 11 5332.19
    -12 3 10 7455.3
    -12 3 9 2085.73
    -12 3 8 1144.62
    -12 3 7 4394.05
    -12 3 6 5199.81
    -12 3 5 818.903
    -12 3 4 5159.3
    -12 3 3 5158.97
    -12 3 2 4489.14
    -12 3 1 7863.18
    -12 3 0 1909.54
    -12 3 -1 12328.1
    -12 3 -2 5559.48
    -12 3 -2 4975.49
    -12 3 -3 6180.82
    -12 3 -3 6420.8
    -12 3 -4 2582.43
    -12 3 -4 2456.43
    -12 3 -5 2177.91
    -12 3 -6 46.1355
    -12 3 -7 387.468
    -12 2 15 3440.35
    -12 2 14 5863
    -12 2 14 5984.22
    -12 2 13 -285.006
    -12 2 13 439.135
    -12 2 12 2661.97
    -12 2 12 2625.57
    -12 2 11 3749.09
    -12 2 10 4656.98
    -12 2 9 4194.21
    -12 2 8 335.348
    -12 2 7 4509.62
    -12 2 6 1192.49
    -12 2 5 13711
    -12 2 4 430.514
    -12 2 3 17690.7
    -12 2 2 83.2403
    -12 2 1 4501.35
    -12 2 0 791.429
    -12 2 -1 2.07495
    -12 2 -2 258.64
    -12 2 -2 301.678
    -12 2 -3 96.5035
    -12 2 -3 623.504
    -12 2 -4 2160.47
    -12 2 -4 2214.49
    -12 2 -5 48.5082
    -12 2 -6 1060.79
    -12 2 -7 282.562
    -12 1 15 837.88
    -12 1 15 494.601
    -12 1 14 1232.81
    -12 1 14 788.717
    -12 1 13 811.426
    -12 1 13 1339.22
    -12 1 12 4609.67
    -12 1 12 3880.31
    -12 1 11 2521.97
    -12 1 10 8797.49
    -12 1 9 5162.52
    -12 1 8 3287.33
    -12 1 7 625.473
    -12 1 6 285.455
    -12 1 5 503.512
    -12 1 4 733.519
    -12 1 3 464.118
    -12 1 2 185.681
    -12 1 1 112.874
    -12 1 0 1745.19
    -12 1 -1 892.52
    -12 1 -1 1494.1
    -12 1 -2 279.469
    -12 1 -2 282.251
    -12 1 -3 -321.807
    -12 1 -3 29.6232
    -12 1 -4 303.613
    -12 1 -5 29.5949
    -12 1 -6 924.315
    -12 1 -7 203.817
    -12 0 16 1497.4
    -12 0 15 643.244
    -12 0 15 507.846
    -12 0 14 -28.7341
    -12 0 14 -10.7345
    -12 0 13 240.427
    -12 0 13 441.82
    -12 0 12 -89.7694
    -12 0 12 -264.882
    -12 0 11 2078.63
    -12 0 11 2780.51
    -12 0 10 515.667
    -12 0 9 229.732
    -12 0 8 819.596
    -12 0 7 359.201
    -12 0 6 991.717
    -12 0 5 3925.02
    -12 0 4 1319.15
    -12 0 3 -88.0238
    -12 0 2 853.053
    -12 0 1 2979.07
    -12 0 0 4618.9
    -12 0 0 4731.89
    -12 0 -1 345.63
    -12 0 -1 847.276
    -12 0 -2 3629.23
    -12 0 -2 2897.65
    -12 0 -3 6230.45
    -12 0 -3 6214.14
    -12 0 -4 3498.55
    -12 0 -5 5821.51
    -12 0 -6 2444.73
    -12 -1 16 185.415
    -12 -1 15 5766.41
    -12 -1 14 1276.82
    -12 -1 13 2117.5
    -12 -1 13 2184.7
    -12 -1 12 -71.3146
    -12 -1 12 320.977
    -12 -1 11 8026.3
    -12 -1 10 442.022
    -12 -1 9 9929.45
    -12 -1 8 169.078
    -12 -1 7 2525.86
    -12 -1 6 1003.48
    -12 -1 5 -331.537
    -12 -1 4 3722.65
    -12 -1 3 854.907
    -12 -1 2 10033.9
    -12 -1 1 2697.64
    -12 -1 0 9452.1
    -12 -1 0 9642.34
    -12 -1 -1 -92.4522
    -12 -1 -1 -24.833
    -12 -1 -2 8782.53
    -12 -1 -2 8562.1
    -12 -1 -3 -21.6071
    -12 -1 -4 1881.18
    -12 -1 -5 859.304
    -12 -1 -6 1359.22
    -12 -2 16 1839.09
    -12 -2 15 782.122
    -12 -2 14 4263.57
    -12 -2 13 250.684
    -12 -2 12 397.243
    -12 -2 11 1263.18
    -12 -2 10 9157.74
    -12 -2 9 -118.171
    -12 -2 8 7037.54
    -12 -2 7 -127.746
    -12 -2 6 1133.85
    -12 -2 5 254.085
    -12 -2 4 2449.68
    -12 -2 3 407.304
    -12 -2 2 402.15
    -12 -2 1 531.461
    -12 -2 1 91.8933
    -12 -2 0 216.064
    -12 -2 0 94.6948
    -12 -2 -1 1918.56
    -12 -2 -1 2052.71
    -12 -2 -2 327.459
    -12 -2 -3 92.6264
    -12 -2 -4 1037
    -12 -2 -5 626.771
    -12 -3 15 235.554
    -12 -3 14 539.659
    -12 -3 14 361.533
    -12 -3 13 8183.27
    -12 -3 12 1602.59
    -12 -3 11 -137.628
    -12 -3 10 1009.95
    -12 -3 9 3286.95
    -12 -3 8 1123.55
    -12 -3 7 1950.83
    -12 -3 6 986.569
    -12 -3 5 396.3
    -12 -3 4 286.607
    -12 -3 3 163.15
    -12 -3 2 272.118
    -12 -3 1 383.966
    -12 -3 1 313.556
    -12 -3 0 198.855
    -12 -3 0 317.652
    -12 -3 -1 834.711
    -12 -3 -1 1025.87
    -12 -3 -2 56.6765
    -12 -3 -3 813.677
    -12 -3 -4 806.159
    -12 -4 14 286.645
    -12 -4 13 516.512
    -12 -4 12 -49.0258
    -12 -4 12 66.1493
    -12 -4 11 727.726
    -12 -4 11 618.263
    -12 -4 10 1670.8
    -12 -4 10 2090.28
    -12 -4 9 1382.28
    -12 -4 8 831.709
    -12 -4 7 1670.2
    -12 -4 6 1278.8
    -12 -4 5 277.858
    -12 -4 4 -9.45984
    -12 -4 4 365.014
    -12 -4 3 -70.2294
    -12 -4 3 321.59
    -12 -4 2 -71.9627
    -12 -4 2 394.843
    -12 -4 2 201.643
    -12 -4 1 3364.69
    -12 -4 1 3185.93
    -12 -4 1 3242.98
    -12 -4 0 131.327
    -12 -4 -1 1609.24
    -12 -4 -2 203.874
    -12 -4 -3 8049.92
    -12 -5 14 3111.64
    -12 -5 13 69.249
    -12 -5 12 537.118
    -12 -5 11 2148.69
    -12 -5 10 83.2609
    -12 -5 9 10713.7
    -12 -5 8 2618.53
    -12 -5 7 12210
    -12 -5 6 419.106
    -12 -5 5 10340.9
    -12 -5 4 763.242
    -12 -5 3 653.843
    -12 -5 2 4453.05
    -12 -5 2 3938.24
    -12 -5 1 2030.63
    -12 -5 0 609.691
    -12 -5 -1 136.641
    -12 -5 -2 3113.32
    -12 -6 12 1873.43
    -12 -6 11 266.997
    -12 -6 10 11397.2
    -12 -6 9 2020.55
    -12 -6 8 17522
    -12 -6 7 -16.1614
    -12 -6 6 11765
    -12 -6 5 818.644
    -12 -6 4 1878.72
    -12 -6 3 7011.47
    -12 -6 2 1143.17
    -12 -6 2 553.269
    -12 -6 1 1652.9
    -12 -6 0 3270.68
    -12 -6 -1 2625.91
    -12 -7 11 371.752
    -12 -7 10 471.862
    -12 -7 9 4063.46
    -12 -7 8 167.903
    -12 -7 7 13775.7
    -12 -7 6 251.446
    -12 -7 5 480.76
    -12 -7 4 302.604
    -12 -7 3 -150.954
    -12 -7 3 -262.296
    -12 -7 2 479.495
    -12 -7 1 374.063
    -12 -7 0 376.15
    -12 -8 8 446.881
    -12 -8 7 831.677
    -12 -8 6 1577.67
    -12 -8 5 630.666
    -12 -8 4 1036.95
    -12 -8 3 -7.43464
    -12 -8 2 274.977
    -13 7 4 1264.4
    -13 7 3 589.15
    -13 7 2 435.56
    -13 7 1 2284.96
    -13 7 0 -260.935
    -13 7 -1 7102.09
    -13 7 -2 70.3981
    -13 7 -3 868.113
    -13 6 8 631.552
    -13 6 7 -202.704
    -13 6 6 2663.87
    -13 6 5 2680.23
    -13 6 4 64.8118
    -13 6 3 1996.82
    -13 6 2 1103.25
    -13 6 1 594.661
    -13 6 0 -300.789
    -13 6 -1 138.582
    -13 6 -2 -87.9363
    -13 6 -3 1335.62
    -13 6 -4 2236.32
    -13 5 10 586.272
    -13 5 9 2338.1
    -13 5 8 1898.27
    -13 5 7 671.55
    -13 5 6 9365.56
    -13 5 5 236.373
    -13 5 4 193.556
    -13 5 3 917.284
    -13 5 2 684.509
    -13 5 1 342.134
    -13 5 0 -74.3605
    -13 5 -1 3684.03
    -13 5 -2 225.178
    -13 5 -3 4958.95
    -13 5 -4 790.897
    -13 4 11 3894.36
    -13 4 10 3020.26
    -13 4 9 1252.16
    -13 4 8 1647.65
    -13 4 7 12860.1
    -13 4 6 2622.89
    -13 4 5 3465.77
    -13 4 4 1108.18
    -13 4 3 -101.478
    -13 4 2 2648.65
    -13 4 1 483.981
    -13 4 0 13228.1
    -13 4 -1 760.442
    -13 4 -2 6076.28
    -13 4 -3 2848.82
    -13 4 -4 10712.5
    -13 3 12 871.784
    -13 3 12 1114.91
    -13 3 11 1496.26
    -13 3 10 5857.51
    -13 3 9 1668.84
    -13 3 8 1423.48
    -13 3 7 1075.39
    -13 3 6 7900.26
    -13 3 5 3827.12
    -13 3 4 6612.33
    -13 3 3 4430.75
    -13 3 2 4260.12
    -13 3 1 3013.47
    -13 3 0 1962.36
    -13 3 -1 283.043
    -13 3 -2 608.028
    -13 3 -3 -219.215
    -13 3 -6 243.762
    -13 2 13 527.979
    -13 2 13 814.806
    -13 2 12 157.509
    -13 2 12 521.761
    -13 2 11 5028.67
    -13 2 10 743.213
    -13 2 9 6413.28
    -13 2 8 650.973
    -13 2 7 1173
    -13 2 6 1330.85
    -13 2 5 899.618
    -13 2 4 103.793
    -13 2 3 717.906
    -13 2 2 7493.39
    -13 2 1 -41.7018
    -13 2 0 1449.91
    -13 2 -1 268.3
    -13 2 -2 432.322
    -13 2 -3 2061.28
    -13 2 -5 113.54
    -13 2 -6 316.179
    -13 1 14 129.678
    -13 1 14 42.9572
    -13 1 13 4439.76
    -13 1 13 4285.12
    -13 1 12 -29.2408
    -13 1 12 284.215
    -13 1 11 -215.687
    -13 1 10 -346.646
    -13 1 9 84.7787
    -13 1 8 572.927
    -13 1 7 238.894
    -13 1 6 -138.604
    -13 1 5 315.251
    -13 1 4 1294.44
    -13 1 3 107.868
    -13 1 2 185.718
    -13 1 1 -213.706
    -13 1 0 1601.92
    -13 1 -1 3132.06
    -13 1 -2 3905.49
    -13 1 -4 1214.79
    -13 1 -5 1103.29
    -13 0 14 100.956
    -13 0 13 -60.7403
    -13 0 12 286.829
    -13 0 11 385.847
    -13 0 10 368.639
    -13 0 9 161.035
    -13 0 8 1054.99
    -13 0 7 665.673
    -13 0 6 1026.56
    -13 0 5 5433.8
    -13 0 4 733.028
    -13 0 3 2262.65
    -13 0 2 166.406
    -13 0 1 3762.02
    -13 0 0 5250.78
    -13 0 -1 2420.46
    -13 0 -2 220.13
    -13 0 -3 106.341
    -13 0 -4 808.953
    -13 0 -5 1636.42
    -13 -1 14 421.165
    -13 -1 13 2155.29
    -13 -1 12 7625.75
    -13 -1 11 1243.66
    -13 -1 10 3412.55
    -13 -1 9 4770.92
    -13 -1 8 7015.24
    -13 -1 7 1808.8
    -13 -1 6 1598.73
    -13 -1 5 1167.5
    -13 -1 4 1703.31
    -13 -1 3 141.764
    -13 -1 2 144.542
    -13 -1 1 6857.07
    -13 -1 0 387.621
    -13 -1 -1 5964.47
    -13 -1 -3 1305.2
    -13 -1 -4 1667.3
    -13 -2 13 2034.66
    -13 -2 12 11077.3
    -13 -2 11 1004.31
    -13 -2 10 650.332
    -13 -2 9 487.506
    -13 -2 8 1380.68
    -13 -2 7 564.374
    -13 -2 6 1243.22
    -13 -2 5 2436.29
    -13 -2 4 -89.8723
    -13 -2 3 12276.8
    -13 -2 2 554.178
    -13 -2 1 274.906
    -13 -2 0 928.58
    -13 -2 -1 47.1313
    -13 -2 -2 42.5689
    -13 -2 -3 22.4482
    -13 -2 -4 -3.59594
    -13 -3 13 318.657
    -13 -3 12 1520.87
    -13 -3 11 806.443
    -13 -3 10 363.768
    -13 -3 9 46.9616
    -13 -3 8 1439.37
    -13 -3 7 2173.6
    -13 -3 6 145.262
    -13 -3 5 167.897
    -13 -3 4 383.458
    -13 -3 3 3080.03
    -13 -3 2 1559.91
    -13 -3 1 4790.97
    -13 -3 0 5169.29
    -13 -3 -2 1641.93
    -13 -3 -3 181.698
    -13 -4 12 468.267
    -13 -4 11 3068.12
    -13 -4 11 3058.33
    -13 -4 10 1738.2
    -13 -4 10 2021.69
    -13 -4 9 4278.42
    -13 -4 9 4456.04
    -13 -4 8 295.896
    -13 -4 8 283.595
    -13 -4 7 5851
    -13 -4 7 6621.54
    -13 -4 6 1070.99
    -13 -4 6 1509.74
    -13 -4 5 2458.06
    -13 -4 5 2993.99
    -13 -4 4 2476.11
    -13 -4 4 2565.6
    -13 -4 3 247.508
    -13 -4 3 704.471
    -13 -4 2 324.707
    -13 -4 2 491.28
    -13 -4 -2 2211.44
    -13 -5 10 236.603
    -13 -5 9 9168.51
    -13 -5 8 1748.41
    -13 -5 7 6643.99
    -13 -5 6 292.853
    -13 -5 5 859.761
    -13 -5 4 4076.39
    -13 -5 3 -9.17715
    -13 -5 2 3022.99
    -13 -5 -1 736.853
    -13 -6 8 7373.53
    -13 -6 7 606.243
    -13 -6 6 5499.77
    -13 -6 5 4292.06
    -13 -6 4 1150.31
    -13 -6 3 4692.45
    -13 -7 4 200.076
    -14 4 5 1188.44
    -14 4 4 909.696
    -14 4 3 -210.204
    -14 4 2 11070.9
    -14 4 1 1491.65
    -14 4 0 5637.31
    -14 4 -1 357.652
    -14 4 -2 1823.33
    -14 3 7 4415.88
    -14 3 6 800.153
    -14 3 5 1238.61
    -14 3 4 1558.33
    -14 3 3 5384.89
    -14 3 2 1262.34
    -14 3 1 1746.56
    -14 3 0 226.742
    -14 3 -1 1826.34
    -14 3 -2 1233.58
    -14 2 8 2032.15
    -14 2 7 -30.3166
    -14 2 6 421.819
    -14 2 5 -250.112
    -14 2 4 47.6165
    -14 2 3 794.071
    -14 2 2 -299.576
    -14 2 1 336.778
    -14 2 0 2087.17
    -14 2 -1 642.827
    -14 2 -2 286.818
    -14 1 9 669.546
    -14 1 8 4112.21
    -14 1 7 1040.83
    -14 1 6 2405.65
    -14 1 5 -40.7419
    -14 1 4 4445.25
    -14 1 3 2095.28
    -14 1 2 1707.01
    -14 1 1 3514.31
    -14 1 0 1213.89
    -14 1 -1 3060.51
    -14 0 9 11160
    -14 0 8 862.113
    -14 0 7 4745.03
    -14 0 6 827.646
    -14 0 5 1625.35
    -14 0 4 107.195
    -14 0 3 7333.15
    -14 0 2 3126.45
    -14 0 1 -58.3872
    -14 0 0 -61.1136
    -14 0 -1 427.271
    -14 -1 9 984.171
    -14 -1 8 1683.94
    -14 -1 7 30.0626
    -14 -1 6 289.572
    -14 -1 5 -345.196
    -14 -1 4 749.085
    -14 -1 3 8290.49
    -14 -1 2 835.178
    -14 -1 1 390.844
    -14 -1 0 1521.03
    -14 -2 8 307.51
    -14 -2 7 2102.67
    -14 -2 6 436.691
    -14 -2 5 1134.81
    -14 -2 4 1334.06
    -14 -2 3 -278.306
    -14 -2 2 1041.26
    -14 -2 1 214.033
    -14 -2 0 6143.75
    -14 -3 6 2262.01
    -14 -3 5 102.487
    -14 -3 4 4248.81
    -14 -3 3 338.648
    -14 -3 2 -228.736
    -14 -3 1 422.444
    -14 -4 5 3497.75
    -14 -4 4 1277.48
    -14 -4 3 1785.88
_refine_special_details
;
Refinement of <i>F</i>^2^ against ALL reflections. The weighted <i>R</i>-factor
<i>wR</i> and goodness of fit <i>S</i> are based on <i>F</i>^2^, conventional
<i>R</i>-factors <i>R</i> are based on <i>F</i>, with <i>F</i> set to zero for
negative <i>F</i>^2^. The threshold expression of <i>F</i>^2^ >
2\s(<i>F</i>^2^) is used only for calculating <i>R</i>-factors(gt) <i>etc</i>.
and is not relevant to the choice of reflections for refinement.
<i>R</i>-factors based on <i>F</i>^2^ are statistically about twice as large
as those based on <i>F</i>, and <i>R</i>- factors based on ALL data will be
even larger. All hydrogen atoms attached to the aromatic rings were placed in
calculated positions (C---H = 0.93 \%A) and refined as riding atoms, with
<i>U</i>~iso~(H) = 1.2 <i>U</i>~eq~(C). The oxygen-bonded hydrogen atoms were
taken from the Fourier map and were refined isotropically.
;
_reflns_number_total     8731
_reflns_number_gt     6913
_reflns_threshold_expression     I>2sigma(I)
_refine_ls_structure_factor_coef     Fsqd
_refine_ls_matrix_type     full
_refine_ls_R_factor_all     0.0582
_refine_ls_R_factor_gt     0.0405
_refine_ls_wR_factor_gt     0.0898
_refine_ls_wR_factor_ref     0.0984
_refine_ls_goodness_of_fit_ref     1.039
_refine_ls_restrained_S_all     1.039
_refine_ls_number_reflns     8731
_refine_ls_number_parameters     409
_refine_ls_number_restraints     0
_refine_ls_hydrogen_treatment     mixed
_refine_ls_weighting_scheme     calc
_refine_ls_weighting_details
         'calc w=1/[\s^2^(Fo^2^)+(0.0401P)^2^+0.4455P] where P=(Fo^2^+2Fc^2^)/3'
_atom_sites_solution_hydrogens     geom
_atom_sites_solution_primary     direct
_atom_sites_solution_secondary     difmap
_refine_ls_shift/su_max     0.001
_refine_ls_shift/su_mean     0.000
_refine_diff_density_max     0.495
_refine_diff_density_min     -0.347
_refine_ls_extinction_method     none
_refine_ls_extinction_coef     ?
loop_
    _atom_type_symbol
    _atom_type_description
    _atom_type_scat_dispersion_real
    _atom_type_scat_dispersion_imag
    _atom_type_scat_source
    'C' 'C' 0.0033 0.0016
                         'International Tables Vol C Tables 4.2.6.8 and 6.1.1.4'
    'H' 'H' 0.0000 0.0000
                         'International Tables Vol C Tables 4.2.6.8 and 6.1.1.4'
    'B' 'B' 0.0013 0.0007
                         'International Tables Vol C Tables 4.2.6.8 and 6.1.1.4'
    'N' 'N' 0.0061 0.0033
                         'International Tables Vol C Tables 4.2.6.8 and 6.1.1.4'
    'O' 'O' 0.0106 0.0060
                         'International Tables Vol C Tables 4.2.6.8 and 6.1.1.4'
    'P' 'P' 0.1023 0.0942
                         'International Tables Vol C Tables 4.2.6.8 and 6.1.1.4'
    'Cl' 'Cl' 0.1484 0.1585
                         'International Tables Vol C Tables 4.2.6.8 and 6.1.1.4'
_computing_data_collection
;
CrysAlis PRO (Agilent, 2013)
;
_computing_cell_refinement
;
CrysAlis PRO (Agilent, 2013)
;
_computing_data_reduction
;
CrysAlis PRO (Agilent, 2013)
;
_computing_structure_solution
;
SHELXS97 (Sheldrick, 2008)
;
_computing_structure_refinement
;
SHELXL2013 (Sheldrick, 2008)
;
_computing_molecular_graphics
;
DIAMOND (Brandenburg <i>et al.</i>, 2012)
;
_computing_publication_material
;
OLEX2 (Dolomanov <i>et al.</i>, 2009)
;
loop_
    _atom_site_type_symbol
    _atom_site_label
    _atom_site_fract_x
    _atom_site_fract_y
    _atom_site_fract_z
    _atom_site_U_iso_or_equiv
    _atom_site_adp_type
    _atom_site_calc_flag
    _atom_site_refinement_flags
    _atom_site_occupancy
    _atom_site_symmetry_multiplicity
    _atom_site_disorder_assembly
    _atom_site_disorder_group
    P P2 0.64033(4) 0.84597(3) 0.28032(3) 0.01673(9) Uani d . 1 1 . .
    P P1 0.49238(4) 0.60975(3) 0.26011(3) 0.01533(8) Uani d . 1 1 . .
    N N1 0.61330(12) 0.70542(11) 0.27330(10) 0.0187(3) Uani d . 1 1 . .
    C C7 0.34257(14) 0.61496(13) 0.16954(11) 0.0171(3) Uani d . 1 1 . .
    C C19 0.73612(14) 0.85848(13) 0.19766(11) 0.0177(3) Uani d . 1 1 . .
    C C25 0.73552(15) 0.94085(14) 0.40702(11) 0.0206(3) Uani d . 1 1 . .
    C C1 0.53257(14) 0.45674(13) 0.21385(11) 0.0173(3) Uani d . 1 1 . .
    C C13 0.45827(14) 0.62377(13) 0.37872(11) 0.0178(3) Uani d . 1 1 . .
    C C6 0.43562(16) 0.35398(14) 0.17729(12) 0.0229(3) Uani d . 1 1 . .
    H H6 0.3478 0.3649 0.1734 0.027 Uiso calc R 1 1 . .
    C C21 0.86818(16) 0.98473(16) 0.14146(13) 0.0263(3) Uani d . 1 1 . .
    H H21 0.9109 1.0634 0.1486 0.032 Uiso calc R 1 1 . .
    C C10 0.11519(16) 0.62679(15) 0.02598(12) 0.0253(3) Uani d . 1 1 . .
    H H10 0.0378 0.6313 -0.0230 0.030 Uiso calc R 1 1 . .
    C C8 0.32793(15) 0.56684(14) 0.06508(12) 0.0217(3) Uani d . 1 1 . .
    H H8 0.3962 0.5303 0.0427 0.026 Uiso calc R 1 1 . .
    C C24 0.74587(15) 0.75343(14) 0.12204(12) 0.0225(3) Uani d . 1 1 . .
    H H24 0.7052 0.6743 0.1157 0.027 Uiso calc R 1 1 . .
    C C20 0.79778(15) 0.97397(14) 0.20726(12) 0.0219(3) Uani d . 1 1 . .
    H H20 0.7916 1.0457 0.2592 0.026 Uiso calc R 1 1 . .
    C C26 0.82218(15) 0.88565(15) 0.46632(12) 0.0237(3) Uani d . 1 1 . .
    H H26 0.8255 0.7994 0.4412 0.028 Uiso calc R 1 1 . .
    C C12 0.24218(15) 0.66948(15) 0.20093(12) 0.0225(3) Uani d . 1 1 . .
    H H12 0.2513 0.7033 0.2718 0.027 Uiso calc R 1 1 . .
    C C3 0.69251(16) 0.32136(15) 0.18846(13) 0.0265(3) Uani d . 1 1 . .
    H H3 0.7801 0.3098 0.1918 0.032 Uiso calc R 1 1 . .
    C C14 0.35051(15) 0.55110(15) 0.38051(12) 0.0242(3) Uani d . 1 1 . .
    H H14 0.2924 0.4959 0.3186 0.029 Uiso calc R 1 1 . .
    C C4 0.59580(17) 0.21979(14) 0.15264(13) 0.0275(4) Uani d . 1 1 . .
    H H4 0.6174 0.1385 0.1320 0.033 Uiso calc R 1 1 . .
    C C32 0.43908(15) 0.89028(15) 0.13559(13) 0.0252(3) Uani d . 1 1 . .
    H H32 0.4843 0.8532 0.0887 0.030 Uiso calc R 1 1 . .
    C C2 0.66115(15) 0.44051(14) 0.21962(12) 0.0212(3) Uani d . 1 1 . .
    H H2 0.7273 0.5105 0.2447 0.025 Uiso calc R 1 1 . .
    C C18 0.54362(17) 0.70184(14) 0.46993(12) 0.0261(3) Uani d . 1 1 . .
    H H18 0.6175 0.7508 0.4693 0.031 Uiso calc R 1 1 . .
    C C16 0.41352(17) 0.63913(15) 0.56316(13) 0.0271(3) Uani d . 1 1 . .
    H H16 0.3973 0.6457 0.6262 0.033 Uiso calc R 1 1 . .
    C C11 0.12891(16) 0.67475(16) 0.12927(13) 0.0274(3) Uani d . 1 1 . .
    H H11 0.0604 0.7115 0.1512 0.033 Uiso calc R 1 1 . .
    C C15 0.32914(16) 0.56022(16) 0.47325(13) 0.0275(3) Uani d . 1 1 . .
    H H15 0.2556 0.5115 0.4747 0.033 Uiso calc R 1 1 . .
    C C23 0.81557(15) 0.76481(16) 0.05559(12) 0.0261(3) Uani d . 1 1 . .
    H H23 0.8217 0.6933 0.0034 0.031 Uiso calc R 1 1 . .
    C C31 0.49389(15) 0.90944(13) 0.23950(12) 0.0211(3) Uani d . 1 1 . .
    C C36 0.42608(17) 0.96328(15) 0.30771(14) 0.0295(4) Uani d . 1 1 . .
    H H36 0.4609 0.9743 0.3785 0.035 Uiso calc R 1 1 . .
    C C9 0.21448(16) 0.57221(15) -0.00586(12) 0.0255(3) Uani d . 1 1 . .
    H H9 0.2046 0.5382 -0.0769 0.031 Uiso calc R 1 1 . .
    C C22 0.87572(15) 0.87948(16) 0.06513(13) 0.0266(3) Uani d . 1 1 . .
    H H22 0.9226 0.8865 0.0192 0.032 Uiso calc R 1 1 . .
    C C29 0.81699(19) 1.13927(16) 0.53898(14) 0.0339(4) Uani d . 1 1 . .
    H H29 0.8165 1.2261 0.5637 0.041 Uiso calc R 1 1 . .
    C C28 0.90074(18) 1.08346(18) 0.59779(14) 0.0364(4) Uani d . 1 1 . .
    H H28 0.9569 1.1320 0.6633 0.044 Uiso calc R 1 1 . .
    C C5 0.46804(17) 0.23583(14) 0.14666(13) 0.0277(4) Uani d . 1 1 . .
    H H5 0.4022 0.1656 0.1214 0.033 Uiso calc R 1 1 . .
    C C27 0.90334(17) 0.95721(18) 0.56189(13) 0.0320(4) Uani d . 1 1 . .
    H H27 0.9610 0.9195 0.6030 0.038 Uiso calc R 1 1 . .
    C C30 0.73351(17) 1.06866(14) 0.44378(13) 0.0267(3) Uani d . 1 1 . .
    H H30 0.6752 1.1069 0.4036 0.032 Uiso calc R 1 1 . .
    C C17 0.52151(19) 0.70874(15) 0.56217(13) 0.0310(4) Uani d . 1 1 . .
    H H17 0.5809 0.7615 0.6246 0.037 Uiso calc R 1 1 . .
    C C35 0.30674(18) 1.00078(16) 0.27085(18) 0.0386(5) Uani d . 1 1 . .
    H H35 0.2615 1.0397 0.3173 0.046 Uiso calc R 1 1 . .
    C C34 0.25385(17) 0.98210(16) 0.16809(17) 0.0383(5) Uani d . 1 1 . .
    H H34 0.1727 1.0084 0.1439 0.046 Uiso calc R 1 1 . .
    C C33 0.31852(17) 0.92524(17) 0.10030(16) 0.0337(4) Uani d . 1 1 . .
    H H33 0.2805 0.9099 0.0291 0.040 Uiso calc R 1 1 . .
    Cl Cl1 0.08761(5) 0.28422(4) 0.19113(3) 0.03497(11) Uani d . 1 1 . .
    O O2 0.01672(13) 0.41861(12) 0.38407(10) 0.0308(3) Uani d . 1 1 . .
    O O3 -0.04705(13) 0.61727(12) 0.42973(11) 0.0362(3) Uani d . 1 1 . .
    O O1 -0.00992(14) 0.54155(15) 0.27226(11) 0.0380(3) Uani d . 1 1 . .
    B B1 -0.01301(18) 0.52440(19) 0.36165(15) 0.0277(4) Uani d . 1 1 . .
    H H2O 0.036(2) 0.370(2) 0.340(2) 0.063(8) Uiso d . 1 1 . .
    H H1O 0.009(3) 0.481(3) 0.243(2) 0.065(9) Uiso d . 1 1 . .
    H H3O -0.038(2) 0.606(2) 0.487(2) 0.066(8) Uiso d . 1 1 . .
loop_
    _atom_site_aniso_label
    _atom_site_aniso_U_11
    _atom_site_aniso_U_22
    _atom_site_aniso_U_33
    _atom_site_aniso_U_12
    _atom_site_aniso_U_13
    _atom_site_aniso_U_23
    P2 0.01776(18) 0.01352(17) 0.02030(19) 0.00226(13) 0.00854(15) 0.00497(14)
    P1 0.01602(18) 0.01386(16) 0.01754(18) 0.00255(13) 0.00670(14) 0.00562(13)
    N1 0.0181(6) 0.0151(6) 0.0242(6) 0.0017(5) 0.0081(5) 0.0069(5)
    C7 0.0170(7) 0.0149(6) 0.0208(7) 0.0015(5) 0.0064(6) 0.0076(5)
    C19 0.0159(7) 0.0189(7) 0.0203(7) 0.0039(5) 0.0065(6) 0.0080(6)
    C25 0.0227(8) 0.0183(7) 0.0215(7) -0.0009(6) 0.0119(6) 0.0033(6)
    C1 0.0201(7) 0.0158(6) 0.0176(7) 0.0029(5) 0.0069(6) 0.0065(5)
    C13 0.0197(7) 0.0173(7) 0.0198(7) 0.0060(5) 0.0081(6) 0.0086(6)
    C6 0.0221(8) 0.0191(7) 0.0272(8) 0.0013(6) 0.0073(6) 0.0075(6)
    C21 0.0246(8) 0.0280(8) 0.0301(9) 0.0000(6) 0.0090(7) 0.0149(7)
    C10 0.0215(8) 0.0283(8) 0.0256(8) 0.0030(6) 0.0031(7) 0.0118(7)
    C8 0.0243(8) 0.0222(7) 0.0212(7) 0.0064(6) 0.0105(6) 0.0071(6)
    C24 0.0208(7) 0.0211(7) 0.0250(8) 0.0024(6) 0.0095(6) 0.0044(6)
    C20 0.0231(8) 0.0198(7) 0.0243(8) 0.0021(6) 0.0081(6) 0.0086(6)
    C26 0.0226(8) 0.0237(8) 0.0248(8) 0.0003(6) 0.0108(6) 0.0051(6)
    C12 0.0221(8) 0.0272(8) 0.0206(7) 0.0071(6) 0.0089(6) 0.0084(6)
    C3 0.0264(8) 0.0263(8) 0.0317(9) 0.0113(7) 0.0141(7) 0.0104(7)
    C14 0.0195(7) 0.0304(8) 0.0240(8) 0.0008(6) 0.0067(6) 0.0109(7)
    C4 0.0391(10) 0.0159(7) 0.0297(9) 0.0104(7) 0.0134(8) 0.0066(6)
    C32 0.0217(8) 0.0224(7) 0.0354(9) 0.0054(6) 0.0098(7) 0.0138(7)
    C2 0.0205(7) 0.0198(7) 0.0247(8) 0.0032(6) 0.0088(6) 0.0073(6)
    C18 0.0329(9) 0.0198(7) 0.0246(8) -0.0035(6) 0.0090(7) 0.0067(6)
    C16 0.0387(10) 0.0288(8) 0.0242(8) 0.0148(7) 0.0174(7) 0.0146(7)
    C11 0.0217(8) 0.0353(9) 0.0290(9) 0.0107(7) 0.0097(7) 0.0126(7)
    C15 0.0235(8) 0.0371(9) 0.0307(9) 0.0070(7) 0.0129(7) 0.0190(7)
    C23 0.0217(8) 0.0320(8) 0.0251(8) 0.0071(7) 0.0111(7) 0.0058(7)
    C31 0.0203(7) 0.0145(6) 0.0319(8) 0.0035(5) 0.0122(7) 0.0080(6)
    C36 0.0273(9) 0.0231(8) 0.0404(10) 0.0021(7) 0.0186(8) 0.0064(7)
    C9 0.0313(9) 0.0259(8) 0.0196(8) 0.0051(7) 0.0074(7) 0.0077(6)
    C22 0.0201(8) 0.0396(9) 0.0264(8) 0.0059(7) 0.0109(7) 0.0160(7)
    C29 0.0424(11) 0.0232(8) 0.0322(9) -0.0050(7) 0.0223(8) -0.0050(7)
    C28 0.0334(10) 0.0421(10) 0.0231(9) -0.0109(8) 0.0128(8) -0.0055(8)
    C5 0.0313(9) 0.0164(7) 0.0326(9) -0.0011(6) 0.0086(7) 0.0058(6)
    C27 0.0265(9) 0.0433(10) 0.0245(8) -0.0006(7) 0.0084(7) 0.0088(7)
    C30 0.0313(9) 0.0202(7) 0.0301(9) 0.0017(6) 0.0165(7) 0.0042(6)
    C17 0.0456(11) 0.0235(8) 0.0199(8) -0.0004(7) 0.0083(8) 0.0040(6)
    C35 0.0281(9) 0.0234(8) 0.0701(14) 0.0062(7) 0.0302(10) 0.0091(9)
    C34 0.0204(8) 0.0271(9) 0.0725(15) 0.0071(7) 0.0147(9) 0.0223(9)
    C33 0.0240(8) 0.0301(9) 0.0498(11) 0.0045(7) 0.0061(8) 0.0213(8)
    Cl1 0.0384(2) 0.0343(2) 0.0308(2) 0.00153(18) 0.01415(19) 0.00595(18)
    O2 0.0378(7) 0.0278(6) 0.0289(7) 0.0064(5) 0.0132(6) 0.0089(5)
    O3 0.0450(8) 0.0345(7) 0.0383(8) 0.0161(6) 0.0178(6) 0.0185(6)
    O1 0.0394(8) 0.0480(9) 0.0370(8) 0.0125(7) 0.0168(6) 0.0230(7)
    B1 0.0202(9) 0.0330(10) 0.0306(10) 0.0019(7) 0.0061(8) 0.0132(8)
_geom_special_details
;
All e.s.d.'s (except the e.s.d. in the dihedral angle between two l.s. planes)
are estimated using the full covariance matrix. The cell e.s.d.'s are taken
into account individually in the estimation of e.s.d.'s in distances, angles
and torsion angles; correlations between e.s.d.'s in cell parameters are only
used when they are defined by crystal symmetry. An approximate (isotropic)
treatment of cell e.s.d.'s is used for estimating e.s.d.'s involving l.s.
planes.
;
loop_
    _geom_bond_atom_site_label_1
    _geom_bond_atom_site_label_2
    _geom_bond_site_symmetry_2
    _geom_bond_distance
    _geom_bond_publ_flag
    P1 N1 . 1.5839(12) ?
    P2 N1 . 1.5836(12) ?
    P2 C19 . 1.7990(15) ?
    P2 C25 . 1.7976(16) ?
    P2 C31 . 1.8004(16) ?
    P1 C7 . 1.7951(15) ?
    P1 C1 . 1.7993(14) ?
    P1 C13 . 1.8001(14) ?
    C7 C8 . 1.396(2) ?
    C7 C12 . 1.391(2) ?
    C19 C24 . 1.390(2) ?
    C19 C20 . 1.394(2) ?
    C25 C26 . 1.396(2) ?
    C25 C30 . 1.401(2) ?
    C1 C6 . 1.394(2) ?
    C1 C2 . 1.391(2) ?
    C13 C14 . 1.399(2) ?
    C13 C18 . 1.385(2) ?
    C6 H6 . 0.9500 ?
    C6 C5 . 1.386(2) ?
    C21 H21 . 0.9500 ?
    C21 C20 . 1.388(2) ?
    C21 C22 . 1.389(2) ?
    C10 H10 . 0.9500 ?
    C10 C11 . 1.382(2) ?
    C10 C9 . 1.383(2) ?
    C8 H8 . 0.9500 ?
    C8 C9 . 1.381(2) ?
    C24 H24 . 0.9500 ?
    C24 C23 . 1.392(2) ?
    C20 H20 . 0.9500 ?
    C26 H26 . 0.9500 ?
    C26 C27 . 1.386(2) ?
    C12 H12 . 0.9500 ?
    C12 C11 . 1.385(2) ?
    C3 H3 . 0.9500 ?
    C3 C4 . 1.384(2) ?
    C3 C2 . 1.393(2) ?
    C14 H14 . 0.9500 ?
    C14 C15 . 1.386(2) ?
    C4 H4 . 0.9500 ?
    C4 C5 . 1.382(2) ?
    C32 H32 . 0.9500 ?
    C32 C31 . 1.392(2) ?
    C32 C33 . 1.388(2) ?
    C2 H2 . 0.9500 ?
    C18 H18 . 0.9500 ?
    C18 C17 . 1.388(2) ?
    C16 H16 . 0.9500 ?
    C16 C15 . 1.374(2) ?
    C16 C17 . 1.377(2) ?
    C11 H11 . 0.9500 ?
    C15 H15 . 0.9500 ?
    C23 H23 . 0.9500 ?
    C23 C22 . 1.380(2) ?
    C31 C36 . 1.396(2) ?
    C36 H36 . 0.9500 ?
    C36 C35 . 1.395(3) ?
    C9 H9 . 0.9500 ?
    C22 H22 . 0.9500 ?
    C29 H29 . 0.9500 ?
    C29 C28 . 1.381(3) ?
    C29 C30 . 1.388(2) ?
    C28 H28 . 0.9500 ?
    C28 C27 . 1.385(3) ?
    C5 H5 . 0.9500 ?
    C27 H27 . 0.9500 ?
    C30 H30 . 0.9500 ?
    C17 H17 . 0.9500 ?
    C35 H35 . 0.9500 ?
    C35 C34 . 1.375(3) ?
    C34 H34 . 0.9500 ?
    C34 C33 . 1.377(3) ?
    C33 H33 . 0.9500 ?
    Cl1 H2O . 2.30(3) ?
    Cl1 H1O . 2.42(3) ?
    O1 B1 . 1.362(2) ?
    O2 B1 . 1.373(2) ?
    O2 H2O . 0.79(3) ?
    O3 B1 . 1.356(2) ?
    O3 H3O . 0.86(3) ?
    O1 H1O . 0.77(3) ?
loop_
    _geom_angle_atom_site_label_1
    _geom_angle_atom_site_label_2
    _geom_angle_atom_site_label_3
    _geom_angle_site_symmetry_1
    _geom_angle_site_symmetry_3
    _geom_angle
    _geom_angle_publ_flag
    N1 P2 C19 . . 109.24(7) ?
    N1 P2 C25 . . 111.46(7) ?
    N1 P2 C31 . . 113.23(7) ?
    C19 P2 C31 . . 106.52(7) ?
    C25 P2 C19 . . 105.98(7) ?
    C25 P2 C31 . . 110.02(7) ?
    N1 P1 C7 . . 115.63(7) ?
    N1 P1 C1 . . 107.25(7) ?
    N1 P1 C13 . . 112.91(7) ?
    C7 P1 C1 . . 106.21(7) ?
    C7 P1 C13 . . 107.10(7) ?
    C1 P1 C13 . . 107.25(6) ?
    P1 N1 P2 . . 137.28(8) ?
    C8 C7 P1 . . 119.31(11) ?
    C12 C7 P1 . . 121.57(11) ?
    C12 C7 C8 . . 119.08(14) ?
    C24 C19 P2 . . 120.08(11) ?
    C24 C19 C20 . . 119.75(13) ?
    C20 C19 P2 . . 120.15(11) ?
    C26 C25 P2 . . 117.86(11) ?
    C26 C25 C30 . . 119.66(15) ?
    C30 C25 P2 . . 122.24(13) ?
    C6 C1 P1 . . 119.74(11) ?
    C2 C1 P1 . . 120.12(11) ?
    C2 C1 C6 . . 120.05(14) ?
    C14 C13 P1 . . 120.66(12) ?
    C18 C13 P1 . . 119.79(11) ?
    C18 C13 C14 . . 119.44(14) ?
    C1 C6 H6 . . 120.2 ?
    C5 C6 C1 . . 119.65(15) ?
    C5 C6 H6 . . 120.2 ?
    C20 C21 H21 . . 120.3 ?
    C20 C21 C22 . . 119.44(15) ?
    C22 C21 H21 . . 120.3 ?
    C11 C10 H10 . . 120.1 ?
    C11 C10 C9 . . 119.81(15) ?
    C9 C10 H10 . . 120.1 ?
    C7 C8 H8 . . 119.9 ?
    C9 C8 C7 . . 120.24(14) ?
    C9 C8 H8 . . 119.9 ?
    C19 C24 H24 . . 120.2 ?
    C19 C24 C23 . . 119.66(14) ?
    C23 C24 H24 . . 120.2 ?
    C19 C20 H20 . . 119.8 ?
    C21 C20 C19 . . 120.40(14) ?
    C21 C20 H20 . . 119.8 ?
    C25 C26 H26 . . 120.1 ?
    C27 C26 C25 . . 119.73(16) ?
    C27 C26 H26 . . 120.1 ?
    C7 C12 H12 . . 119.9 ?
    C11 C12 C7 . . 120.28(14) ?
    C11 C12 H12 . . 119.9 ?
    C4 C3 H3 . . 120.1 ?
    C4 C3 C2 . . 119.82(15) ?
    C2 C3 H3 . . 120.1 ?
    C13 C14 H14 . . 120.2 ?
    C15 C14 C13 . . 119.55(15) ?
    C15 C14 H14 . . 120.2 ?
    C3 C4 H4 . . 119.8 ?
    C5 C4 C3 . . 120.42(14) ?
    C5 C4 H4 . . 119.8 ?
    C31 C32 H32 . . 119.9 ?
    C33 C32 H32 . . 119.9 ?
    C33 C32 C31 . . 120.22(16) ?
    C1 C2 C3 . . 119.79(14) ?
    C1 C2 H2 . . 120.1 ?
    C3 C2 H2 . . 120.1 ?
    C13 C18 H18 . . 119.9 ?
    C13 C18 C17 . . 120.21(15) ?
    C17 C18 H18 . . 119.9 ?
    C15 C16 H16 . . 119.9 ?
    C15 C16 C17 . . 120.25(15) ?
    C17 C16 H16 . . 119.9 ?
    C10 C11 C12 . . 120.26(15) ?
    C10 C11 H11 . . 119.9 ?
    C12 C11 H11 . . 119.9 ?
    C14 C15 H15 . . 119.7 ?
    C16 C15 C14 . . 120.51(15) ?
    C16 C15 H15 . . 119.7 ?
    C24 C23 H23 . . 119.9 ?
    C22 C23 C24 . . 120.30(15) ?
    C22 C23 H23 . . 119.9 ?
    C32 C31 P2 . . 118.76(12) ?
    C32 C31 C36 . . 119.40(15) ?
    C36 C31 P2 . . 121.35(13) ?
    C31 C36 H36 . . 120.3 ?
    C35 C36 C31 . . 119.35(18) ?
    C35 C36 H36 . . 120.3 ?
    C10 C9 H9 . . 119.8 ?
    C8 C9 C10 . . 120.32(15) ?
    C8 C9 H9 . . 119.8 ?
    C21 C22 H22 . . 119.8 ?
    C23 C22 C21 . . 120.45(14) ?
    C23 C22 H22 . . 119.8 ?
    C28 C29 H29 . . 120.0 ?
    C28 C29 C30 . . 120.07(16) ?
    C30 C29 H29 . . 120.0 ?
    C29 C28 H28 . . 119.8 ?
    C29 C28 C27 . . 120.40(17) ?
    C27 C28 H28 . . 119.8 ?
    C6 C5 H5 . . 119.9 ?
    C4 C5 C6 . . 120.27(15) ?
    C4 C5 H5 . . 119.9 ?
    C26 C27 H27 . . 119.9 ?
    C28 C27 C26 . . 120.29(18) ?
    C28 C27 H27 . . 119.9 ?
    C25 C30 H30 . . 120.1 ?
    C29 C30 C25 . . 119.83(17) ?
    C29 C30 H30 . . 120.1 ?
    C18 C17 H17 . . 120.0 ?
    C16 C17 C18 . . 120.01(16) ?
    C16 C17 H17 . . 120.0 ?
    C36 C35 H35 . . 119.6 ?
    C34 C35 C36 . . 120.74(17) ?
    C34 C35 H35 . . 119.6 ?
    C35 C34 H34 . . 120.0 ?
    C35 C34 C33 . . 119.96(17) ?
    C33 C34 H34 . . 120.0 ?
    C32 C33 H33 . . 119.9 ?
    C34 C33 C32 . . 120.27(18) ?
    C34 C33 H33 . . 119.9 ?
    H2O Cl1 H1O . . 53.1(9) ?
    B1 O2 H2O . . 112.3(19) ?
    B1 O3 H3O . . 113.2(17) ?
    B1 O1 H1O . . 103(2) ?
    O3 B1 O2 . . 120.11(16) ?
    O3 B1 O1 . . 117.20(17) ?
    O1 B1 O2 . . 122.69(17) ?
loop_
    _geom_torsion_atom_site_label_1
    _geom_torsion_atom_site_label_2
    _geom_torsion_atom_site_label_3
    _geom_torsion_atom_site_label_4
    _geom_torsion_site_symmetry_1
    _geom_torsion_site_symmetry_2
    _geom_torsion_site_symmetry_3
    _geom_torsion_site_symmetry_4
    _geom_torsion
    _geom_torsion_publ_flag
    P2 C19 C24 C23 . . . . 177.23(12) ?
    P2 C19 C20 C21 . . . . -177.83(12) ?
    P2 C25 C26 C27 . . . . 175.93(12) ?
    P2 C25 C30 C29 . . . . -174.63(12) ?
    P2 C31 C36 C35 . . . . -174.05(12) ?
    P1 C7 C8 C9 . . . . -178.67(12) ?
    P1 C7 C12 C11 . . . . 178.46(12) ?
    P1 C1 C6 C5 . . . . -176.66(12) ?
    P1 C1 C2 C3 . . . . 176.75(12) ?
    P1 C13 C14 C15 . . . . 177.56(12) ?
    P1 C13 C18 C17 . . . . -176.87(13) ?
    N1 P2 C19 C24 . . . . 16.53(15) ?
    N1 P2 C19 C20 . . . . -165.31(12) ?
    N1 P2 C25 C26 . . . . 29.30(14) ?
    N1 P2 C25 C30 . . . . -156.36(12) ?
    N1 P2 C31 C32 . . . . -84.03(13) ?
    N1 P2 C31 C36 . . . . 87.85(14) ?
    N1 P1 C7 C8 . . . . 73.96(13) ?
    N1 P1 C7 C12 . . . . -103.90(13) ?
    N1 P1 C1 C6 . . . . -168.15(12) ?
    N1 P1 C1 C2 . . . . 15.29(14) ?
    N1 P1 C13 C14 . . . . 176.53(12) ?
    N1 P1 C13 C18 . . . . -7.31(15) ?
    C7 P1 N1 P2 . . . . 41.23(15) ?
    C7 P1 C1 C6 . . . . -43.96(13) ?
    C7 P1 C1 C2 . . . . 139.48(12) ?
    C7 P1 C13 C14 . . . . 48.12(14) ?
    C7 P1 C13 C18 . . . . -135.73(13) ?
    C7 C8 C9 C10 . . . . 0.9(2) ?
    C7 C12 C11 C10 . . . . -0.6(2) ?
    C19 P2 N1 P1 . . . . -133.27(12) ?
    C19 P2 C25 C26 . . . . -89.45(13) ?
    C19 P2 C25 C30 . . . . 84.89(14) ?
    C19 P2 C31 C32 . . . . 36.06(14) ?
    C19 P2 C31 C36 . . . . -152.05(12) ?
    C19 C24 C23 C22 . . . . 0.6(2) ?
    C25 P2 N1 P1 . . . . 109.95(13) ?
    C25 P2 C19 C24 . . . . 136.73(13) ?
    C25 P2 C19 C20 . . . . -45.10(14) ?
    C25 P2 C31 C32 . . . . 150.50(12) ?
    C25 P2 C31 C36 . . . . -37.61(14) ?
    C25 C26 C27 C28 . . . . -1.4(2) ?
    C1 P1 N1 P2 . . . . 159.47(11) ?
    C1 P1 C7 C8 . . . . -44.85(13) ?
    C1 P1 C7 C12 . . . . 137.28(12) ?
    C1 P1 C13 C14 . . . . -65.54(14) ?
    C1 P1 C13 C18 . . . . 110.61(13) ?
    C1 C6 C5 C4 . . . . 0.3(2) ?
    C13 P1 N1 P2 . . . . -82.61(13) ?
    C13 P1 C7 C8 . . . . -159.22(11) ?
    C13 P1 C7 C12 . . . . 22.92(14) ?
    C13 P1 C1 C6 . . . . 70.30(13) ?
    C13 P1 C1 C2 . . . . -106.26(13) ?
    C13 C14 C15 C16 . . . . -0.6(2) ?
    C13 C18 C17 C16 . . . . -0.9(3) ?
    C6 C1 C2 C3 . . . . 0.2(2) ?
    C8 C7 C12 C11 . . . . 0.6(2) ?
    C24 C19 C20 C21 . . . . 0.3(2) ?
    C24 C23 C22 C21 . . . . 0.4(3) ?
    C20 C19 C24 C23 . . . . -0.9(2) ?
    C20 C21 C22 C23 . . . . -1.0(2) ?
    C26 C25 C30 C29 . . . . -0.4(2) ?
    C12 C7 C8 C9 . . . . -0.8(2) ?
    C3 C4 C5 C6 . . . . -0.5(3) ?
    C14 C13 C18 C17 . . . . -0.7(2) ?
    C4 C3 C2 C1 . . . . -0.5(2) ?
    C32 C31 C36 C35 . . . . -2.2(2) ?
    C2 C1 C6 C5 . . . . -0.1(2) ?
    C2 C3 C4 C5 . . . . 0.6(2) ?
    C18 C13 C14 C15 . . . . 1.4(2) ?
    C11 C10 C9 C8 . . . . -0.8(2) ?
    C15 C16 C17 C18 . . . . 1.7(3) ?
    C31 P2 N1 P1 . . . . -14.74(15) ?
    C31 P2 C19 C24 . . . . -106.11(13) ?
    C31 P2 C19 C20 . . . . 72.05(14) ?
    C31 P2 C25 C26 . . . . 155.77(12) ?
    C31 P2 C25 C30 . . . . -29.89(15) ?
    C31 C32 C33 C34 . . . . 1.7(2) ?
    C31 C36 C35 C34 . . . . 1.8(3) ?
    C36 C35 C34 C33 . . . . 0.3(3) ?
    C9 C10 C11 C12 . . . . 0.7(3) ?
    C22 C21 C20 C19 . . . . 0.6(2) ?
    C29 C28 C27 C26 . . . . 0.2(3) ?
    C28 C29 C30 C25 . . . . -0.7(2) ?
    C30 C25 C26 C27 . . . . 1.4(2) ?
    C30 C29 C28 C27 . . . . 0.8(3) ?
    C17 C16 C15 C14 . . . . -1.0(3) ?
    C35 C34 C33 C32 . . . . -2.1(3) ?
    C33 C32 C31 P2 . . . . 172.50(12) ?
    C33 C32 C31 C36 . . . . 0.5(2) ?
loop_
    _geom_hbond_atom_site_label_D
    _geom_hbond_atom_site_label_H
    _geom_hbond_atom_site_label_A
    _geom_hbond_site_symmetry_A
    _geom_hbond_distance_DH
    _geom_hbond_distance_HA
    _geom_hbond_distance_DA
    _geom_hbond_angle_DHA
    O3 H3O O2 2_566 0.86(3) 1.90(3) 2.7585(19) 180(3)
    O2 H2O Cl1 . 0.79(3) 2.30(3) 3.0595(14) 161(3)
    O1 H1O Cl1 . 0.77(3) 2.42(3) 3.1757(17) 166(3)
_iucr_refine_instructions_details
;
TITL HS02 in P-1 #2
CELL 0.71073 10.771958 11.424336 14.350687 107.2443 105.6478 93.2742
ZERR 2 0.000225 0.000279 0.000412 0.0024 0.0021 0.0019
LATT 1
SFAC C H B N O P Cl
UNIT 72 66 2 2 6 4 2
L.S. 4 0 0 511
PLAN  20
SIZE 0.1 0.14 0.18
TEMP -123.15
BIND Cl1 H1O
BIND Cl1 H2O
REM reset to P-1 #2
BOND $H
CONF
fmap 2
acta 56.6
OMIT 0 0 1
REM <HKL>C:/Dokumente%20und%20Einstellungen/Ak%20Knapp/Desktop/Promotion/Krist
REM allstrukturen/HS02/HS02.hkl</HKL>
WGHT    0.040100    0.445600
FVAR       4.75734
P2    6    0.640332    0.845969    0.280318    11.00000    0.01776    0.01352 =
         0.02030    0.00497    0.00854    0.00226
P1    6    0.492380    0.609754    0.260106    11.00000    0.01602    0.01386 =
         0.01754    0.00562    0.00670    0.00255
N1    4    0.613297    0.705424    0.273299    11.00000    0.01815    0.01508 =
         0.02423    0.00688    0.00813    0.00166
C7    1    0.342570    0.614961    0.169542    11.00000    0.01703    0.01488 =
         0.02083    0.00757    0.00636    0.00151
C19   1    0.736123    0.858481    0.197659    11.00000    0.01592    0.01891 =
         0.02030    0.00797    0.00653    0.00392
C25   1    0.735516    0.940854    0.407025    11.00000    0.02270    0.01827 =
         0.02152    0.00334    0.01186   -0.00094
C1    1    0.532575    0.456739    0.213852    11.00000    0.02010    0.01577 =
         0.01761    0.00650    0.00693    0.00290
C13   1    0.458272    0.623774    0.378719    11.00000    0.01968    0.01728 =
         0.01983    0.00860    0.00805    0.00598
C6    1    0.435617    0.353983    0.177292    11.00000    0.02213    0.01910 =
         0.02719    0.00750    0.00733    0.00129
AFIX  43
H6    2    0.347796    0.364861    0.173392    11.00000   -1.20000
AFIX   0
C21   1    0.868183    0.984726    0.141461    11.00000    0.02464    0.02800 =
         0.03012    0.01492    0.00899   -0.00005
AFIX  43
H21   2    0.910858    1.063382    0.148551    11.00000   -1.20000
AFIX   0
C10   1    0.115186    0.626790    0.025975    11.00000    0.02147    0.02830 =
         0.02557    0.01178    0.00310    0.00300
AFIX  43
H10   2    0.037769    0.631310   -0.023012    11.00000   -1.20000
AFIX   0
C8    1    0.327934    0.566839    0.065077    11.00000    0.02427    0.02220 =
         0.02119    0.00709    0.01049    0.00638
AFIX  43
H8    2    0.396250    0.530261    0.042684    11.00000   -1.20000
AFIX   0
C24   1    0.745866    0.753432    0.122038    11.00000    0.02076    0.02113 =
         0.02500    0.00439    0.00948    0.00243
AFIX  43
H24   2    0.705177    0.674296    0.115735    11.00000   -1.20000
AFIX   0
C20   1    0.797781    0.973975    0.207263    11.00000    0.02306    0.01981 =
         0.02427    0.00862    0.00812    0.00208
AFIX  43
H20   2    0.791569    1.045745    0.259158    11.00000   -1.20000
AFIX   0
C26   1    0.822178    0.885653    0.466317    11.00000    0.02256    0.02369 =
         0.02479    0.00511    0.01079    0.00031
AFIX  43
H26   2    0.825484    0.799397    0.441238    11.00000   -1.20000
AFIX   0
C12   1    0.242178    0.669482    0.200930    11.00000    0.02212    0.02720 =
         0.02057    0.00839    0.00889    0.00707
AFIX  43
H12   2    0.251330    0.703258    0.271826    11.00000   -1.20000
AFIX   0
C3    1    0.692512    0.321360    0.188465    11.00000    0.02636    0.02635 =
         0.03171    0.01045    0.01409    0.01125
AFIX  43
H3    2    0.780058    0.309846    0.191795    11.00000   -1.20000
AFIX   0
C14   1    0.350513    0.551102    0.380512    11.00000    0.01946    0.03041 =
         0.02397    0.01090    0.00669    0.00075
AFIX  43
H14   2    0.292360    0.495861    0.318583    11.00000   -1.20000
AFIX   0
C4    1    0.595796    0.219791    0.152643    11.00000    0.03912    0.01590 =
         0.02974    0.00662    0.01340    0.01036
AFIX  43
H4    2    0.617383    0.138521    0.132039    11.00000   -1.20000
AFIX   0
C32   1    0.439085    0.890283    0.135588    11.00000    0.02172    0.02238 =
         0.03541    0.01376    0.00979    0.00538
AFIX  43
H32   2    0.484337    0.853160    0.088653    11.00000   -1.20000
AFIX   0
C2    1    0.661145    0.440511    0.219623    11.00000    0.02049    0.01979 =
         0.02470    0.00732    0.00883    0.00318
AFIX  43
H2    2    0.727328    0.510474    0.244733    11.00000   -1.20000
AFIX   0
C18   1    0.543616    0.701838    0.469932    11.00000    0.03285    0.01979 =
         0.02455    0.00674    0.00902   -0.00352
AFIX  43
H18   2    0.617520    0.750810    0.469333    11.00000   -1.20000
AFIX   0
C16   1    0.413521    0.639132    0.563157    11.00000    0.03873    0.02881 =
         0.02418    0.01461    0.01740    0.01484
AFIX  43
H16   2    0.397289    0.645688    0.626244    11.00000   -1.20000
AFIX   0
C11   1    0.128907    0.674751    0.129275    11.00000    0.02165    0.03526 =
         0.02898    0.01261    0.00970    0.01075
AFIX  43
H11   2    0.060371    0.711472    0.151205    11.00000   -1.20000
AFIX   0
C15   1    0.329145    0.560225    0.473248    11.00000    0.02347    0.03714 =
         0.03067    0.01899    0.01285    0.00696
AFIX  43
H15   2    0.255590    0.511544    0.474660    11.00000   -1.20000
AFIX   0
C23   1    0.815567    0.764806    0.055588    11.00000    0.02173    0.03197 =
         0.02510    0.00579    0.01111    0.00705
AFIX  43
H23   2    0.821736    0.693288    0.003442    11.00000   -1.20000
AFIX   0
C31   1    0.493892    0.909445    0.239504    11.00000    0.02027    0.01448 =
         0.03186    0.00805    0.01218    0.00346
C36   1    0.426077    0.963282    0.307713    11.00000    0.02733    0.02313 =
         0.04039    0.00640    0.01857    0.00215
AFIX  43
H36   2    0.460865    0.974262    0.378527    11.00000   -1.20000
AFIX   0
C9    1    0.214480    0.572209   -0.005857    11.00000    0.03133    0.02588 =
         0.01959    0.00774    0.00744    0.00506
AFIX  43
H9    2    0.204616    0.538241   -0.076857    11.00000   -1.20000
AFIX   0
C22   1    0.875716    0.879476    0.065132    11.00000    0.02012    0.03959 =
         0.02643    0.01599    0.01093    0.00588
AFIX  43
H22   2    0.922605    0.886517    0.019198    11.00000   -1.20000
AFIX   0
C29   1    0.816991    1.139273    0.538977    11.00000    0.04239    0.02318 =
         0.03218   -0.00499    0.02230   -0.00498
AFIX  43
H29   2    0.816506    1.226086    0.563693    11.00000   -1.20000
AFIX   0
C28   1    0.900738    1.083462    0.597795    11.00000    0.03341    0.04213 =
         0.02309   -0.00547    0.01279   -0.01090
AFIX  43
H28   2    0.956911    1.131955    0.663282    11.00000   -1.20000
AFIX   0
C5    1    0.468039    0.235834    0.146655    11.00000    0.03126    0.01640 =
         0.03263    0.00579    0.00863   -0.00110
AFIX  43
H5    2    0.402151    0.165617    0.121442    11.00000   -1.20000
AFIX   0
C27   1    0.903339    0.957209    0.561893    11.00000    0.02651    0.04334 =
         0.02448    0.00884    0.00836   -0.00062
AFIX  43
H27   2    0.961011    0.919502    0.602965    11.00000   -1.20000
AFIX   0
C30   1    0.733513    1.068663    0.443777    11.00000    0.03135    0.02025 =
         0.03010    0.00423    0.01646    0.00171
AFIX  43
H30   2    0.675175    1.106883    0.403642    11.00000   -1.20000
AFIX   0
C17   1    0.521508    0.708737    0.562171    11.00000    0.04564    0.02353 =
         0.01992    0.00396    0.00831   -0.00037
AFIX  43
H17   2    0.580891    0.761495    0.624648    11.00000   -1.20000
AFIX   0
C35   1    0.306742    1.000783    0.270848    11.00000    0.02810    0.02337 =
         0.07014    0.00914    0.03020    0.00620
AFIX  43
H35   2    0.261514    1.039661    0.317254    11.00000   -1.20000
AFIX   0
C34   1    0.253847    0.982102    0.168087    11.00000    0.02044    0.02713 =
         0.07246    0.02233    0.01467    0.00714
AFIX  43
H34   2    0.172742    1.008412    0.143879    11.00000   -1.20000
AFIX   0
C33   1    0.318516    0.925237    0.100296    11.00000    0.02397    0.03008 =
         0.04980    0.02127    0.00611    0.00445
AFIX  43
H33   2    0.280464    0.909864    0.029089    11.00000   -1.20000
AFIX   0
CL1   7    0.087608    0.284223    0.191131    11.00000    0.03843    0.03429 =
         0.03084    0.00595    0.01415    0.00153
O2    5    0.016715    0.418609    0.384067    11.00000    0.03777    0.02779 =
         0.02886    0.00887    0.01320    0.00636
O3    5   -0.047048    0.617275    0.429726    11.00000    0.04505    0.03451 =
         0.03832    0.01846    0.01780    0.01605
O1    5   -0.009922    0.541553    0.272259    11.00000    0.03935    0.04800 =
         0.03696    0.02296    0.01684    0.01247
B1    3   -0.013009    0.524405    0.361649    11.00000    0.02016    0.03303 =
         0.03063    0.01318    0.00614    0.00185
H2O   2    0.035868    0.370433    0.339779    11.00000    0.06265
H1O   2    0.009202    0.480776    0.243001    11.00000    0.06464
H3O   2   -0.037558    0.605885    0.487460    11.00000    0.06638
HKLF 4
REM  HS02 in P-1 #2
REM R1 =  0.0405 for   6913 Fo > 4sig(Fo)  and  0.0582 for all   8731 data
REM    409 parameters refined using      0 restraints
END
WGHT      0.0398      0.4469
REM Highest difference peak  0.495,  deepest hole -0.347,  1-sigma level  0.053
Q1    1   0.5117  0.5295  0.2310  11.00000  0.05    0.50
Q2    1   0.4024  0.6027  0.2058  11.00000  0.05    0.39
Q3    1   0.4217  0.6306  0.2175  11.00000  0.05    0.38
Q4    1   0.5657  0.8788  0.2478  11.00000  0.05    0.37
Q5    1   0.7029  0.8993  0.3440  11.00000  0.05    0.36
Q6    1   0.4733  0.6196  0.3279  11.00000  0.05    0.35
Q7    1   0.7446  0.8085  0.1625  11.00000  0.05    0.34
Q8    1   0.6989  0.8559  0.2412  11.00000  0.05    0.33
Q9    1   0.5057  0.6383  0.4193  11.00000  0.05    0.30
Q10   1   0.3194  0.9733  0.1498  11.00000  0.05    0.29
Q11   1   0.6055  0.4430  0.2396  11.00000  0.05    0.29
Q12   1   0.3458  0.5667  0.4282  11.00000  0.05    0.28
Q13   1   0.6676  0.3823  0.1909  11.00000  0.05    0.28
Q14   1   0.1786  0.6278  0.0194  11.00000  0.05    0.28
Q15   1   0.3825  0.5885  0.5151  11.00000  0.05    0.28
Q16   1   0.7764  0.9211  0.4430  11.00000  0.05    0.28
Q17   1   0.5834  0.4523  0.1903  11.00000  0.05    0.27
Q18   1   0.5927  0.7623  0.2584  11.00000  0.05    0.27
Q19   1   0.8194  0.8284  0.0521  11.00000  0.05    0.27
Q20   1   0.3804  0.9133  0.1203  11.00000  0.05    0.27
REM The information below was added by Olex2.
REM
REM R1 = 0.0405 for 6913 Fo > 4sig(Fo) and 0.0582 for all 14942 data
REM n/a parameters refined using n/a restraints
REM Highest difference peak 0.50, deepest hole -0.35
REM Mean Shift 0, Max Shift 0.
REM +++ Tabular Listing of Refinement Information +++
REM R1_all = 0.0582
REM R1_gt = 0.0405
REM wR_ref = 0.0984
REM GOOF = 1.038
REM Shift_max = 0
REM Shift_mean = 0
REM Reflections_all = 14942
REM Reflections_gt = 6913
REM Parameters = n/a
REM Hole = 0.50
REM Peak = -0.35
REM Flack = n/a
;
