# Supplementary material for: A second polymorph of bis­(triphenyl-λ5-phosphanyl­idene)ammonium chloride–boric acid adduct
Source: Acta Crystallogr Sect E Struct Rep Online. 2013 Aug 17;69(Pt 9):o1435–6. doi: 10.1107/S1600536813020886 (PMC3884452; doi:10.1107/S1600536813020886)
Supplement: Supplementary file 2 [file e-69-o1435-Isup2.hkl]

# 
# h,k,l, Fc-squared, Fo-squared, sigma(Fo-squared) and status flag 
# 
data_I
_shelx_title     HS02
_shelx_refln_list_code          4 
_shelx_F_calc_maximum      146.56 
_exptl_crystal_F_000       664.00 
_reflns_d_resolution_high  0.6919 
 
loop_ 
 _symmetry_equiv_pos_as_xyz 
 'x, y, z' 
 '-x, -y, -z' 
 
_cell_length_a    10.7720 
_cell_length_b    11.4243 
_cell_length_c    14.3507 
_cell_angle_alpha 107.244 
_cell_angle_beta  105.648 
_cell_angle_gamma  93.274 
 
_shelx_F_squared_multiplier     1.000 
 
loop_ 
 _refln_index_h 
 _refln_index_k 
 _refln_index_l 
 _refln_F_squared_calc 
 _refln_F_squared_meas 
 _refln_F_squared_sigma 
 _refln_observed_status 
   1   0   0     3962.87     3862.18     13.88 o 
   2   0   0      883.43      903.40      6.77 o 
   3   0   0       28.06       27.42      1.91 o 
   4   0   0      264.16      287.29      6.29 o 
   5   0   0     1061.08     1115.31     17.38 o 
   6   0   0      330.43      375.88     15.84 o 
   7   0   0      449.44      422.08     13.08 o 
   8   0   0      491.54      462.41     14.80 o 
   9   0   0      189.36      201.81     10.89 o 
  10   0   0       12.29       22.75      5.63 o 
  11   0   0      131.07      134.55     10.20 o 
  12   0   0      211.97      206.91     13.23 o 
  13   0   0      235.01      232.00     22.65 o 
  14   0   0        0.12       -2.70      8.55 o 
 -14   1   0       37.83       53.64     13.03 o 
 -13   1   0       68.50       70.78     13.16 o 
 -12   1   0       72.49       77.11     13.29 o 
 -11   1   0      103.63      101.25     10.78 o 
 -10   1   0      754.66      763.17     21.22 o 
  -9   1   0       29.10       22.77      6.98 o 
  -8   1   0       65.13       61.58      5.88 o 
  -7   1   0       22.98       24.97      3.95 o 
  -6   1   0      369.50      397.04     11.36 o 
  -5   1   0       17.23       14.46      3.50 o 
  -4   1   0      447.10      424.27      6.96 o 
  -3   1   0      178.29      194.53      3.55 o 
  -2   1   0     4137.40     4087.53     30.16 o 
  -1   1   0      452.24      493.62      7.02 o 
   0   1   0      776.65      790.06      6.68 o 
   1   1   0        1.11        2.37      1.11 o 
   2   1   0    14708.79    15237.70    215.94 o 
   3   1   0     6393.48     6661.54     31.75 o 
   4   1   0     1607.78     1548.91     19.24 o 
   5   1   0      412.20      481.42     12.26 o 
   6   1   0     3090.18     3129.83     33.21 o 
   7   1   0      413.85      431.74     13.59 o 
   8   1   0        2.03       -0.68      4.22 o 
   9   1   0      337.96      336.40     16.18 o 
  10   1   0      302.81      279.68     13.87 o 
  11   1   0      188.14      208.30     12.91 o 
  12   1   0      398.65      422.33     19.03 o 
  13   1   0        1.19       17.13     10.34 o 
  14   1   0       65.13       67.21     14.64 o 
 -14   2   0      106.50       92.22     16.33 o 
 -13   2   0       68.02       64.06     13.00 o 
 -12   2   0       32.70       34.97     10.01 o 
 -11   2   0       79.74       98.33      8.95 o 
 -10   2   0        2.28       -0.28      4.08 o 
  -9   2   0     1604.44     1491.38     27.00 o 
  -8   2   0      593.76      551.31     15.69 o 
  -7   2   0       95.43       99.05      6.57 o 
  -6   2   0      687.33      665.26     14.30 o 
  -5   2   0     2720.32     2955.71     32.12 o 
  -4   2   0     1490.97     1578.73     12.30 o 
  -3   2   0      256.02      231.48      5.04 o 
  -2   2   0     2275.80     2361.58     21.60 o 
  -1   2   0     9952.06     9787.88     45.18 o 
   0   2   0     2025.33     1966.87     18.39 o 
   1   2   0     2279.40     2375.11     17.61 o 
   2   2   0       66.64       60.19      2.08 o 
   3   2   0     3830.95     3990.25     31.76 o 
   4   2   0     1079.55     1099.54     13.30 o 
   5   2   0     1668.56     1640.10     26.24 o 
   6   2   0     1110.93     1129.50     20.91 o 
   7   2   0      268.29      284.26     13.54 o 
   8   2   0      736.94      736.92     19.61 o 
   9   2   0      105.86       99.87      8.50 o 
  10   2   0       34.39       32.44      9.92 o 
  11   2   0       78.14       85.67      9.27 o 
  12   2   0       10.41        6.87      5.07 o 
  13   2   0       44.60       41.03     11.97 o 
  14   2   0      267.24      271.46     25.63 o 
 -14   3   0        2.01       10.02      8.44 o 
 -13   3   0       85.33       86.71     14.90 o 
 -12   3   0       68.97       84.37     14.36 o 
 -11   3   0      219.13      222.61     12.19 o 
 -10   3   0      475.32      453.41     22.00 o 
  -9   3   0        9.63        6.25      3.84 o 
  -8   3   0     1251.03     1206.41     28.96 o 
  -7   3   0       21.20       21.00      3.40 o 
  -6   3   0       78.98       76.15      4.94 o 
  -5   3   0     2039.07     2033.71     21.36 o 
  -4   3   0      399.61      383.91      6.65 o 
  -3   3   0     4307.76     4450.54     48.29 o 
  -2   3   0     4071.47     4363.29    104.63 o 
  -1   3   0     5798.12     6074.96     83.42 o 
   0   3   0     4258.95     4657.88     26.56 o 
   1   3   0     4513.61     4551.42     72.65 o 
   2   3   0     1038.64     1191.52     14.16 o 
   3   3   0      213.29      174.78      4.31 o 
   4   3   0        0.44        4.28      2.89 o 
   5   3   0      979.31     1021.77     12.52 o 
   6   3   0     3248.35     3146.30     39.97 o 
   7   3   0      321.21      319.94     12.92 o 
   8   3   0     1862.29     1894.02     47.84 o 
   9   3   0        7.81        5.70      4.72 o 
  10   3   0       15.81       15.47      5.66 o 
  11   3   0      312.51      322.43     16.57 o 
  12   3   0       14.20       11.32      6.41 o 
  13   3   0      214.21      228.40     23.31 o 
 -14   4   0      230.17      249.08     24.94 o 
 -13   4   0      542.09      584.48     34.58 o 
 -12   4   0       38.61       40.40     10.95 o 
 -11   4   0       70.25       57.57     12.27 o 
 -10   4   0        0.22        4.05      6.19 o 
  -9   4   0       57.08       61.68      6.53 o 
  -8   4   0     1320.33     1267.02     26.24 o 
  -7   4   0      432.75      405.16     11.85 o 
  -6   4   0      874.50      869.66     15.70 o 
  -5   4   0        9.91       10.80      3.01 o 
  -4   4   0       23.49       21.37      2.92 o 
  -3   4   0      772.14      747.78     36.17 o 
  -2   4   0      956.59     1027.28     18.19 o 
  -1   4   0     1735.12     1739.23     23.41 o 
   0   4   0     1373.04     1484.58     18.66 o 
   1   4   0      245.41      203.77      7.64 o 
   2   4   0      536.06      477.36      6.93 o 
   3   4   0      222.27      267.93      9.77 o 
   4   4   0      122.87      134.23      8.30 o 
   5   4   0      148.63      152.21      7.06 o 
   6   4   0      418.69      421.54     12.80 o 
   7   4   0       79.38       75.96      7.78 o 
   8   4   0      103.54      110.73     14.93 o 
   9   4   0      243.82      283.38     11.77 o 
  10   4   0      162.73      158.09     11.64 o 
  11   4   0       18.25       25.92      6.99 o 
  12   4   0       17.37        5.80      8.45 o 
 -13   5   0        4.26       -3.29      7.70 o 
 -12   5   0        8.46        0.60      7.67 o 
 -11   5   0        0.28       -8.52      8.52 o 
 -10   5   0        6.12        4.34      4.51 o 
  -9   5   0      145.10      163.73      8.96 o 
  -8   5   0      202.47      188.73      9.06 o 
  -7   5   0      319.56      321.16     10.80 o 
  -6   5   0      158.20      172.02      7.76 o 
  -5   5   0     1389.56     1294.42     32.24 o 
  -4   5   0        5.46       15.86      3.26 o 
  -3   5   0       39.42       40.31      4.81 o 
  -2   5   0     4087.83     4273.86     42.03 o 
  -1   5   0      911.27      821.40     14.35 o 
   0   5   0        7.53        9.56      3.71 o 
   1   5   0       43.16       38.72      4.82 o 
   2   5   0     2283.91     2554.92     59.01 o 
   3   5   0        6.90       12.74      2.27 o 
   4   5   0      750.10      745.87     17.85 o 
   5   5   0      218.57      200.89     10.27 o 
   6   5   0     1206.13     1189.25     24.96 o 
   7   5   0       13.60       16.02      5.02 o 
   8   5   0        5.33        9.63      5.05 o 
   9   5   0       26.96       23.02      6.45 o 
  10   5   0        1.30       13.42      5.73 o 
  11   5   0      656.89      719.67     36.45 o 
  12   5   0       35.39       26.94     10.61 o 
 -13   6   0        7.89      -10.31     10.31 o 
 -12   6   0      252.73      279.10     24.08 o 
 -11   6   0        1.69       -7.54      7.54 o 
 -10   6   0        0.08       -7.68      7.68 o 
  -9   6   0        7.84        3.09      3.67 o 
  -8   6   0       32.32       33.46      4.95 o 
  -7   6   0     1146.39     1095.74     20.45 o 
  -6   6   0       33.16       14.82      3.30 o 
  -5   6   0      131.94      110.10      6.40 o 
  -4   6   0      555.03      558.39     15.89 o 
  -3   6   0      487.00      532.18     16.41 o 
  -2   6   0      324.89      274.05     12.04 o 
  -1   6   0      109.88      108.78      6.30 o 
   0   6   0      373.55      428.34     12.72 o 
   1   6   0       62.24       71.32      6.23 o 
   2   6   0      745.07      804.15     23.65 o 
   3   6   0     1618.57     1688.68     15.00 o 
   4   6   0      490.15      466.41     15.07 o 
   5   6   0      528.88      527.95     16.84 o 
   6   6   0      141.30      156.15     10.36 o 
   7   6   0       25.16       21.89      5.40 o 
   8   6   0        0.23        2.34      5.01 o 
   9   6   0       79.70       70.99      8.91 o 
  10   6   0      376.02      410.33     19.19 o 
  11   6   0       82.09       84.26     14.35 o 
  12   6   0      130.02      144.51     19.01 o 
 -13   7   0        0.96       -9.10      9.10 o 
 -12   7   0        3.64       -2.13      7.72 o 
 -11   7   0      434.56      450.18     29.09 o 
 -10   7   0      129.71      127.88     15.74 o 
  -9   7   0      140.99      142.53      9.03 o 
  -8   7   0       27.18       43.53     10.72 o 
  -7   7   0      521.60      515.71     15.65 o 
  -6   7   0      255.28      246.94      9.84 o 
  -5   7   0       52.03       63.42      5.65 o 
  -4   7   0      618.87      637.95     19.20 o 
  -3   7   0     1232.73     1339.28     28.10 o 
  -2   7   0      430.43      456.09     16.82 o 
  -1   7   0        0.06        0.24      2.78 o 
   0   7   0     1224.32     1181.46     32.11 o 
   1   7   0      210.87      181.40      9.44 o 
   2   7   0        0.14       -0.31      1.99 o 
   3   7   0        7.03        7.49      1.93 o 
   4   7   0      236.52      241.02     11.96 o 
   5   7   0       25.44       24.27      5.89 o 
   6   7   0      142.10      140.89     10.08 o 
   7   7   0      376.01      379.88     16.55 o 
   8   7   0      123.96      134.26     11.05 o 
   9   7   0        4.70       16.42      6.77 o 
  10   7   0        0.63        5.08      7.44 o 
  11   7   0        0.21        6.27      9.54 o 
  12   7   0       23.42       16.62     10.46 o 
 -12   8   0        3.57        8.65      9.55 o 
 -11   8   0        2.50        9.93      8.05 o 
 -10   8   0       43.42       43.99     11.36 o 
  -9   8   0       75.28       70.91     12.09 o 
  -8   8   0       78.85       85.10      7.52 o 
  -7   8   0      264.11      242.40     10.81 o 
  -6   8   0       36.99       42.65      5.68 o 
  -5   8   0       44.40       43.99      7.07 o 
  -4   8   0      629.84      591.85     19.98 o 
  -3   8   0        1.53       -2.40      4.03 o 
  -2   8   0       57.22       66.63      7.90 o 
  -1   8   0      613.56      574.69     20.75 o 
   0   8   0      107.09      102.07     11.22 o 
   1   8   0     1157.17     1132.81     24.02 o 
   2   8   0      393.07      374.51      9.20 o 
   3   8   0     2506.77     2490.62     32.80 o 
   4   8   0      153.42      141.56     10.02 o 
   5   8   0       35.48       37.95      6.18 o 
   6   8   0        0.14       -5.30      5.30 o 
   7   8   0      211.14      206.89     13.13 o 
   8   8   0      254.40      248.28     14.86 o 
   9   8   0      145.62      142.05     18.42 o 
  10   8   0       51.47       65.94     14.23 o 
  11   8   0        6.65        1.90      9.16 o 
 -12   9   0        3.16       -7.08      9.24 o 
 -11   9   0       89.87       70.06     13.05 o 
 -10   9   0        0.04       -0.10      7.44 o 
  -9   9   0      445.60      464.73     28.51 o 
  -8   9   0      424.81      425.48     15.17 o 
  -7   9   0      776.98      773.87     19.77 o 
  -6   9   0       67.33       63.90      6.69 o 
  -5   9   0       64.02       70.13      6.65 o 
  -4   9   0       93.50       87.31      8.87 o 
  -3   9   0      153.81      163.84     12.05 o 
  -2   9   0      618.29      663.78     23.46 o 
  -1   9   0      568.09      544.14     21.68 o 
   0   9   0      122.76      106.82      8.11 o 
   1   9   0      169.10      179.86     10.91 o 
   2   9   0      394.77      418.38     16.49 o 
   3   9   0      145.11      137.91     10.10 o 
   4   9   0      145.04      133.39     10.40 o 
   5   9   0      559.74      548.55     20.09 o 
   6   9   0        3.67       -4.09      5.10 o 
   7   9   0      391.80      421.82     19.96 o 
   8   9   0       94.07      112.12     16.24 o 
   9   9   0       47.30       71.67     13.67 o 
  10   9   0       45.83       51.99     13.35 o 
 -11  10   0       35.19       35.88     12.15 o 
 -10  10   0      140.95      150.21     18.57 o 
  -9  10   0       47.95       58.29     12.04 o 
  -8  10   0        3.42        3.97      3.84 o 
  -7  10   0       26.27       26.13      4.89 o 
  -6  10   0       51.75       53.11      6.60 o 
  -5  10   0      429.64      431.48     17.46 o 
  -4  10   0        0.04       -6.07      6.07 o 
  -3  10   0      744.80      782.55     27.05 o 
  -2  10   0      901.98      833.59     28.13 o 
  -1  10   0       11.15       20.52      6.67 o 
   0  10   0       19.91       21.35      5.03 o 
   1  10   0       63.65       71.50     11.74 o 
   2  10   0      248.51      281.28     14.21 o 
   3  10   0      276.27      266.98     16.41 o 
   4  10   0      347.96      370.04     16.89 o 
   5  10   0      168.15      158.95     11.85 o 
   6  10   0      171.06      172.39     13.16 o 
   7  10   0       60.55       65.22     14.17 o 
   8  10   0        5.31        4.11      9.18 o 
   9  10   0      152.35      149.86     19.58 o 
 -10  11   0       88.90       94.78     15.83 o 
  -9  11   0       51.19       41.38     11.07 o 
  -8  11   0       19.42       18.89      8.69 o 
  -7  11   0        1.26       18.16     16.35 o 
  -6  11   0        2.22       11.51      5.28 o 
  -5  11   0      186.42      169.36     10.61 o 
  -4  11   0       16.82        7.11      5.32 o 
  -3  11   0        4.93       14.29      6.52 o 
  -2  11   0     1072.89     1069.67     33.88 o 
  -1  11   0       28.83       15.51      6.32 o 
   0  11   0        0.02        6.54      5.34 o 
   1  11   0       15.84       10.49      6.84 o 
   2  11   0       73.36       71.83     12.71 o 
   3  11   0        9.30        3.72     12.71 o 
   4  11   0      120.00      125.71     11.12 o 
   5  11   0       43.15       40.23     10.36 o 
   6  11   0        1.31        8.74      7.50 o 
   7  11   0        8.03       -3.63      9.04 o 
  -9  12   0       92.73      111.89     16.84 o 
  -8  12   0       48.88       55.30     12.33 o 
  -7  12   0        2.61       15.41     15.59 o 
  -6  12   0        6.88       18.30      9.28 o 
  -5  12   0        5.96        8.50      4.12 o 
  -4  12   0        1.63       -5.80      6.89 o 
  -3  12   0      195.10      188.90     15.54 o 
  -2  12   0       11.92       19.69      6.68 o 
  -1  12   0        9.34       -2.46      5.48 o 
   0  12   0      195.35      193.34     16.20 o 
   1  12   0      105.94      121.34     10.25 o 
   2  12   0     1209.70     1244.84     31.22 o 
   3  12   0      106.41      124.14     17.92 o 
   4  12   0       59.12       63.37      8.95 o 
   5  12   0        0.49        1.47      7.46 o 
   6  12   0       72.35       79.52     15.57 o 
  -8  13   0      196.43      186.34     21.15 o 
  -7  13   0       28.45       26.27     10.68 o 
  -6  13   0      558.36      629.71     21.89 o 
  -5  13   0      489.10      523.30     41.58 o 
  -4  13   0        1.19       -2.67      5.87 o 
  -3  13   0        0.70       -0.75      5.73 o 
  -2  13   0        6.13        2.84      6.66 o 
  -1  13   0      353.57      373.05     23.28 o 
   0  13   0      638.72      668.95     30.99 o 
   1  13   0      416.11      431.64     25.59 o 
   2  13   0       85.43       79.78      9.48 o 
   3  13   0       36.26       40.25      7.91 o 
   4  13   0       41.83       59.79      8.75 o 
  -6  14   0        0.17        1.18      8.99 o 
  -5  14   0        1.12        7.00      5.15 o 
  -4  14   0      326.91      351.46     22.76 o 
  -3  14   0      249.35      238.11     19.35 o 
  -2  14   0      130.59      162.61     16.44 o 
  -1  14   0       10.35       -1.03      6.07 o 
   0  14   0       30.92       28.57      9.47 o 
   1  14   0       10.62        8.00      7.94 o 
   2  14   0       48.53       38.04      9.81 o 
  -5  15   0      199.31      204.56     18.78 o 
  -4  15   0      190.23      218.61     19.05 o 
  -3  15   0      131.99      128.87     15.21 o 
  -2  15   0      194.50      208.65     19.46 o 
   1 -15   1       22.16       20.78      9.57 o 
   2 -15   1      577.76      601.67     31.91 o 
   3 -15   1       16.49       12.47      7.87 o 
   4 -15   1        3.95        2.28      6.55 o 
   5 -15   1       12.45       19.54      8.63 o 
   6 -15   1      176.55      220.11     19.05 o 
  -2 -14   1       87.72      105.90     14.80 o 
  -1 -14   1       20.44       17.03      8.16 o 
   0 -14   1      262.05      291.10     22.11 o 
   1 -14   1      147.90      147.76     16.03 o 
   2 -14   1      100.07      101.98     13.79 o 
   3 -14   1        2.76        5.54      6.42 o 
   4 -14   1       67.74       72.19     11.48 o 
   5 -14   1        6.75       14.77      6.22 o 
   6 -14   1        8.33       13.66     13.71 o 
  -5 -13   1       32.72       36.44      7.54 o 
  -4 -13   1       18.95       10.67      6.19 o 
  -3 -13   1        3.42        5.73      5.57 o 
  -2 -13   1        0.63        2.80      6.06 o 
  -1 -13   1       13.04       27.23      8.91 o 
   0 -13   1      341.11      369.51     23.23 o 
   1 -13   1       95.97      108.68     13.42 o 
   2 -13   1      259.75      283.19     19.87 o 
   3 -13   1      327.64      323.32     20.99 o 
   4 -13   1       31.30       20.86      6.65 o 
   5 -13   1       47.90       46.25      9.80 o 
   6 -13   1      165.12      176.26     18.96 o 
   7 -13   1        7.56       19.88      5.88 o 
   8 -13   1       14.23        8.11      9.92 o 
  -6 -12   1       96.50       92.71     15.75 o 
  -5 -12   1        2.32       -3.75      5.61 o 
  -4 -12   1       16.51       23.45      5.31 o 
  -3 -12   1      239.46      215.90     11.26 o 
  -2 -12   1      124.26      112.31     10.02 o 
  -1 -12   1      314.93      351.98     21.67 o 
   0 -12   1      759.05      814.89     31.98 o 
   1 -12   1      168.47      156.01     14.95 o 
   2 -12   1        0.13        3.86      5.80 o 
   3 -12   1      234.43      236.15     17.18 o 
   4 -12   1      288.96      290.83     18.80 o 
   5 -12   1      168.35      171.36     11.42 o 
   6 -12   1      127.56      136.10     11.45 o 
   7 -12   1      344.26      375.00     16.56 o 
   8 -12   1        6.18       12.39      7.94 o 
   9 -12   1       25.94       47.86     12.31 o 
  -8 -11   1        0.84        2.28      7.93 o 
  -7 -11   1       21.59       22.29      9.21 o 
  -6 -11   1      130.65      133.52     12.06 o 
  -5 -11   1       10.45       20.79      6.37 o 
  -4 -11   1      154.92      162.73     12.51 o 
  -3 -11   1      289.03      284.84     15.43 o 
  -2 -11   1      437.99      453.82     14.79 o 
  -1 -11   1      897.74      906.46     32.10 o 
   0 -11   1      110.98      129.80     13.03 o 
   1 -11   1       10.19       13.24      7.10 o 
   2 -11   1       80.99       84.57     10.63 o 
   3 -11   1      208.35      205.97     15.50 o 
   4 -11   1      503.29      545.02     23.96 o 
   5 -11   1       51.69       50.18      6.57 o 
   6 -11   1      103.01      126.88      9.93 o 
   7 -11   1       12.83       -0.07      9.91 o 
   8 -11   1        5.93        1.12      5.54 o 
   9 -11   1       96.62      103.46     15.46 o 
  10 -11   1        1.14       32.15     12.07 o 
  -9 -10   1       11.83       22.02     11.54 o 
  -8 -10   1       12.58        9.43      8.26 o 
  -7 -10   1       75.79       77.96      9.72 o 
  -6 -10   1      276.39      251.66     15.07 o 
  -5 -10   1        8.83        4.85      5.24 o 
  -4 -10   1       36.42       38.60      7.45 o 
  -3 -10   1      287.79      276.47     14.62 o 
  -2 -10   1        1.13       -0.40      4.80 o 
  -1 -10   1        9.56        4.57      5.51 o 
   0 -10   1       37.43       22.20      6.56 o 
   1 -10   1     1083.14     1072.01     31.97 o 
   2 -10   1      444.70      486.69     21.60 o 
   3 -10   1      380.74      334.59     18.03 o 
   4 -10   1      158.82      123.78     11.12 o 
   5 -10   1       68.02       77.21      8.97 o 
   6 -10   1      369.48      408.87     31.54 o 
   7 -10   1       14.44       14.26      4.45 o 
   8 -10   1      417.02      429.90     26.98 o 
   9 -10   1      134.14      145.83     18.01 o 
  10 -10   1      272.65      275.62     24.05 o 
  11 -10   1        1.73        3.91      7.79 o 
 -10  -9   1        1.26       -3.78      8.59 o 
  -9  -9   1       15.33       12.65      9.12 o 
  -8  -9   1       36.81       28.02      6.72 o 
  -7  -9   1       88.37       72.94      9.18 o 
  -6  -9   1       38.90       35.13      6.82 o 
  -5  -9   1      302.98      309.54     15.31 o 
  -4  -9   1      542.89      563.91     19.52 o 
  -3  -9   1      958.36      972.48     24.65 o 
  -2  -9   1       30.13       35.81      3.80 o 
  -1  -9   1      864.41      828.69     17.14 o 
   0  -9   1        2.94        1.64      4.66 o 
   1  -9   1      224.84      205.37     13.70 o 
   2  -9   1      469.32      463.90     19.99 o 
   3  -9   1      126.69       90.23      9.05 o 
   4  -9   1       44.16       51.03      7.46 o 
   5  -9   1        3.36        5.95      7.72 o 
   6  -9   1      507.98      514.93     42.49 o 
   7  -9   1      476.57      447.97     15.48 o 
   8  -9   1       80.60       83.75      8.10 o 
   9  -9   1      290.48      314.80     23.80 o 
  10  -9   1       11.39        4.47      7.95 o 
  11  -9   1       22.16        4.38      7.62 o 
  12  -9   1      225.55      233.90     23.67 o 
 -11  -8   1       83.49       78.51     15.23 o 
 -10  -8   1       11.50       17.80      8.55 o 
  -9  -8   1      316.20      334.47     17.63 o 
  -8  -8   1       38.54       39.79      7.67 o 
  -7  -8   1      621.90      586.93     21.29 o 
  -6  -8   1      642.93      632.04     21.03 o 
  -5  -8   1       77.18       71.07     12.69 o 
  -4  -8   1        9.71        8.47      4.99 o 
  -3  -8   1        5.67        5.11      1.78 o 
  -2  -8   1      428.50      397.29      8.95 o 
  -1  -8   1     2372.62     2362.49     42.32 o 
   0  -8   1      143.11      117.38      7.52 o 
   1  -8   1     1700.00     1613.21     34.14 o 
   2  -8   1     1047.87     1059.95     27.56 o 
   3  -8   1       21.85       16.39      4.39 o 
   4  -8   1       96.39       81.17      8.25 o 
   5  -8   1      626.04      625.82     16.40 o 
   6  -8   1       78.07       84.73      6.68 o 
   7  -8   1        1.76       -3.53      3.86 o 
   8  -8   1      289.78      283.38     12.60 o 
   9  -8   1       45.63       43.40      6.31 o 
  10  -8   1      125.88      141.14     17.27 o 
  11  -8   1       25.69       14.04      8.11 o 
  12  -8   1       63.36       62.36     13.91 o 
 -12  -7   1       17.12       16.53     10.34 o 
 -11  -7   1       25.35       16.53      9.77 o 
 -10  -7   1       25.44       20.62      6.52 o 
  -9  -7   1      430.49      439.68     19.19 o 
  -8  -7   1       37.49       36.83      6.92 o 
  -7  -7   1      328.47      343.85     15.81 o 
  -6  -7   1      390.73      435.43     16.97 o 
  -5  -7   1      208.04      174.75     10.71 o 
  -4  -7   1      762.53      737.84     19.77 o 
  -3  -7   1     1006.45      959.91     34.38 o 
  -2  -7   1     1307.95     1266.42     24.02 o 
  -1  -7   1      150.96      155.08      8.72 o 
   0  -7   1       39.57       33.86      3.76 o 
   1  -7   1       76.16       83.93      7.91 o 
   2  -7   1      540.51      567.49     18.79 o 
   3  -7   1      382.92      342.85     14.46 o 
   4  -7   1      156.34      143.93      9.74 o 
   5  -7   1     3892.77     3790.69     37.35 o 
   6  -7   1       68.04       53.17      5.57 o 
   7  -7   1        0.93       10.65      4.32 o 
   8  -7   1       32.89       43.80      5.93 o 
   9  -7   1        0.23        3.06      4.29 o 
  10  -7   1      105.78      116.58     15.33 o 
  11  -7   1      207.13      235.21     21.32 o 
  12  -7   1      149.59      154.06     18.40 o 
  13  -7   1      280.90      313.80     27.35 o 
 -12  -6   1       61.29       73.03     14.16 o 
 -11  -6   1        8.85       13.42      6.08 o 
 -10  -6   1        0.18        0.48     10.64 o 
  -9  -6   1      122.28      138.86     11.21 o 
  -8  -6   1      689.62      691.66     22.21 o 
  -7  -6   1        1.28        3.14      6.23 o 
  -6  -6   1       81.05       67.01      7.16 o 
  -5  -6   1      914.91      885.76     21.46 o 
  -4  -6   1      124.70      125.82      9.55 o 
  -3  -6   1      125.72      103.27      8.68 o 
  -2  -6   1      745.10      706.94     16.90 o 
  -1  -6   1      253.74      273.74     10.60 o 
   0  -6   1      118.86      105.63      5.39 o 
   1  -6   1      415.77      432.56     15.36 o 
   2  -6   1     1839.08     1906.30     31.22 o 
   3  -6   1     3162.47     3191.78     39.58 o 
   4  -6   1     1509.10     1536.82     27.84 o 
   5  -6   1      682.40      673.60     14.90 o 
   6  -6   1       34.12       33.77      5.52 o 
   7  -6   1     3041.18     3053.92     34.90 o 
   8  -6   1        9.23        4.70      4.00 o 
   9  -6   1       67.29       76.52      7.10 o 
  10  -6   1      382.92      386.95     25.59 o 
  11  -6   1      260.30      263.31     21.76 o 
  12  -6   1       39.60       44.33     11.32 o 
  13  -6   1       11.43        6.12      7.87 o 
 -12  -5   1       85.54       89.72     14.29 o 
 -11  -5   1      545.62      579.33     24.58 o 
 -10  -5   1       59.88       68.03      8.85 o 
  -9  -5   1       11.06       13.67      5.45 o 
  -8  -5   1      745.43      714.41     35.09 o 
  -7  -5   1      147.34      136.30      9.66 o 
  -6  -5   1       14.49        7.52      5.00 o 
  -5  -5   1        1.85       -0.68      3.76 o 
  -4  -5   1      423.15      374.59     12.63 o 
  -3  -5   1     1459.07     1407.14     22.67 o 
  -2  -5   1     2848.77     2921.70     84.45 o 
  -1  -5   1      721.48      614.45     14.09 o 
   0  -5   1     1056.03     1125.75     17.67 o 
   1  -5   1      674.51      771.41     18.37 o 
   2  -5   1     1418.21     1524.08     25.40 o 
   3  -5   1       54.17       67.01      6.10 o 
   4  -5   1        3.17       14.61     12.23 o 
   5  -5   1      602.86      630.32     16.38 o 
   6  -5   1      280.74      317.97     10.72 o 
   7  -5   1     1793.05     1767.23     25.79 o 
   8  -5   1       48.95       44.91      6.91 o 
   9  -5   1      119.53      111.28      8.04 o 
  10  -5   1      126.62      122.90      9.55 o 
  11  -5   1       12.17        8.62      5.46 o 
  12  -5   1       24.40       23.85      9.96 o 
  13  -5   1      155.45      162.78     20.12 o 
 -12  -4   1      135.33      144.31     10.40 o 
 -11  -4   1       42.74       41.98      8.07 o 
 -10  -4   1       98.06       86.16      7.42 o 
  -9  -4   1      204.79      223.87     10.59 o 
  -8  -4   1      101.40       94.98      7.23 o 
  -7  -4   1      886.20      928.79     18.45 o 
  -6  -4   1        8.77       12.56      4.89 o 
  -5  -4   1       95.24       73.35     10.77 o 
  -4  -4   1      883.12     1076.54     19.58 o 
  -3  -4   1       12.24        6.40      3.77 o 
  -2  -4   1       22.36       34.57      4.59 o 
  -1  -4   1     2326.67     2389.00     34.08 o 
   0  -4   1      787.79      717.36     10.15 o 
   1  -4   1      529.51      584.84     14.25 o 
   2  -4   1      254.54      219.99      8.64 o 
   3  -4   1      574.38      648.61     15.30 o 
   4  -4   1      930.21      980.36     35.71 o 
   5  -4   1      311.53      368.49     13.99 o 
   6  -4   1      435.70      459.41     12.28 o 
   7  -4   1      230.72      248.57      9.90 o 
   8  -4   1        9.93       11.62      3.88 o 
   9  -4   1      167.34      137.93      9.38 o 
  10  -4   1      172.63      162.02     10.67 o 
  11  -4   1      683.69      694.54     21.83 o 
  12  -4   1       13.90       28.02     10.68 o 
  13  -4   1        6.21       33.60     11.89 o 
  14  -4   1        0.50       15.80     10.79 o 
 -14  -3   1        5.53       18.67     12.23 o 
 -13  -3   1      204.79      211.69     21.93 o 
 -12  -3   1       19.49       15.44      6.15 o 
 -11  -3   1       22.58       30.25      6.60 o 
 -10  -3   1      249.60      233.52     13.33 o 
  -9  -3   1      405.95      386.74     15.86 o 
  -8  -3   1      498.04      505.79     19.43 o 
  -7  -3   1      404.65      397.20     14.07 o 
  -6  -3   1      136.22      128.91      5.08 o 
  -5  -3   1     2701.92     2982.69     61.06 o 
  -4  -3   1       17.10        4.94      4.49 o 
  -3  -3   1     1242.69     1223.53     17.92 o 
  -2  -3   1     4026.79     4152.03     30.17 o 
  -1  -3   1    19848.61    20149.07    203.87 o 
   0  -3   1     8533.90     8777.58     29.98 o 
   1  -3   1       90.61      109.62      5.73 o 
   2  -3   1     8779.36     9072.54    204.07 o 
   3  -3   1      322.15      360.95     13.43 o 
   4  -3   1     3301.18     3470.91     27.03 o 
   5  -3   1      277.31      285.56      8.85 o 
   6  -3   1       28.68        8.09      2.87 o 
   7  -3   1      141.59      122.58     11.21 o 
   8  -3   1      231.96      188.28     13.63 o 
   9  -3   1       56.76       47.67      6.16 o 
  10  -3   1       26.48       17.56      4.79 o 
  11  -3   1      146.43      137.20     10.42 o 
  12  -3   1      503.10      544.72     31.06 o 
  13  -3   1        5.18       12.51      8.50 o 
  14  -3   1       75.83       80.70     15.08 o 
 -14  -2   1       16.91        9.46      9.24 o 
 -13  -2   1       28.86       12.15      8.45 o 
 -12  -2   1       12.56       13.83      9.71 o 
 -11  -2   1     1498.21     1508.36     33.35 o 
 -10  -2   1        0.17       -4.17      4.66 o 
  -9  -2   1      301.50      283.45     13.26 o 
  -8  -2   1      431.39      404.10     14.47 o 
  -7  -2   1      143.32      132.28      9.24 o 
  -6  -2   1      922.72      935.21     30.07 o 
  -5  -2   1      410.92      376.15     11.13 o 
  -4  -2   1       84.46       68.12      5.96 o 
  -3  -2   1     2745.17     2638.46     18.75 o 
  -2  -2   1    11271.62    12075.58    129.84 o 
  -1  -2   1     1432.82     1445.08     13.92 o 
   0  -2   1     7500.48     7461.31     65.17 o 
   1  -2   1      888.53      855.62     12.41 o 
   2  -2   1    21480.45    22088.39    172.41 o 
   3  -2   1      410.92      388.55      6.25 o 
   4  -2   1     1106.66      973.51     35.06 o 
   5  -2   1      406.32      445.23     10.82 o 
   6  -2   1      309.10      307.81     10.48 o 
   7  -2   1       52.26       52.29      5.39 o 
   8  -2   1        6.30        2.55      3.75 o 
   9  -2   1        0.12       -1.87      4.26 o 
  10  -2   1      192.01      203.55     11.43 o 
  11  -2   1      160.69      172.42     11.56 o 
  12  -2   1        9.12        0.09      7.75 o 
  13  -2   1        8.98       11.85      8.77 o 
  14  -2   1       38.21       28.40     10.66 o 
 -14  -1   1       36.74       17.27     10.60 o 
 -13  -1   1      314.91      302.98     25.57 o 
 -12  -1   1       99.60      119.19     16.43 o 
 -11  -1   1        0.37        4.39      4.97 o 
 -10  -1   1      486.18      478.36     20.71 o 
  -9  -1   1       21.20       19.94      4.61 o 
  -8  -1   1      204.59      204.38     10.08 o 
  -7  -1   1     1619.06     1602.55     25.02 o 
  -6  -1   1      296.77      279.05     10.01 o 
  -5  -1   1      472.37      466.24     11.57 o 
  -4  -1   1      230.39      252.50      6.08 o 
  -3  -1   1     2104.28     2219.94     14.77 o 
  -2  -1   1     2334.99     2387.38     13.74 o 
  -1  -1   1        3.75       17.02      1.39 o 
   0  -1   1     3899.38     3825.39     30.54 o 
   1  -1   1     1952.04     2065.84     16.64 o 
   2  -1   1    11150.87    11554.47    156.52 o 
   3  -1   1       72.03       59.55      2.45 o 
   4  -1   1      136.78      155.88     12.38 o 
   5  -1   1      287.94      256.98      8.81 o 
   6  -1   1       73.70       53.04      4.96 o 
   7  -1   1       53.13       37.00      4.94 o 
   8  -1   1     1636.97     1581.60     39.25 o 
   9  -1   1      300.18      299.63     13.15 o 
  10  -1   1       56.34       46.07      6.75 o 
  11  -1   1      102.01       94.92      9.02 o 
  12  -1   1       46.09       52.79     13.29 o 
  13  -1   1      123.04      138.39     18.09 o 
  14  -1   1      128.79      135.23     18.69 o 
 -14   0   1        5.63       -2.58      8.14 o 
 -13   0   1      148.66      166.22     19.47 o 
 -12   0   1      142.44      131.63     16.59 o 
 -11   0   1      317.43      302.51     14.43 o 
 -10   0   1       53.56       56.06      7.07 o 
  -9   0   1       11.04       13.79      4.59 o 
  -8   0   1      463.48      459.65     14.04 o 
  -7   0   1       96.41      110.81      9.05 o 
  -6   0   1     2916.46     2940.58     29.50 o 
  -5   0   1      255.77      254.75      6.22 o 
  -4   0   1      451.31      475.06     13.83 o 
  -3   0   1      136.21      152.98      3.60 o 
  -2   0   1      673.38      669.47     10.74 o 
  -1   0   1       14.03       15.29      1.84 o 
   1   0   1      184.23      179.26      2.69 o 
   2   0   1     6667.90     6730.79     47.02 o 
   3   0   1     4097.27     4151.59     26.52 o 
   4   0   1      916.00      964.05     28.46 o 
   5   0   1     2583.16     2484.89     26.78 o 
   6   0   1      748.74      764.71     20.43 o 
   7   0   1       63.54       62.91      7.58 o 
   8   0   1      507.56      509.95     16.17 o 
   9   0   1      622.43      655.12     24.16 o 
  10   0   1        7.02       11.93      4.70 o 
  11   0   1       57.39       51.22      7.07 o 
  12   0   1       20.12       25.42     11.08 o 
  13   0   1      120.82      106.95     15.98 o 
  14   0   1        7.78       18.88     11.32 o 
 -14   1   1      153.16      155.28     19.93 o 
 -13   1   1        0.15       -8.12      8.12 o 
 -12   1   1       22.18        4.99      7.29 o 
 -11   1   1      125.61      129.88      9.90 o 
 -10   1   1      233.85      239.28     12.01 o 
  -9   1   1     1064.96     1056.36     22.28 o 
  -8   1   1     2153.68     2092.23     28.77 o 
  -7   1   1       28.41       24.26      3.97 o 
  -6   1   1      611.65      566.80     18.67 o 
  -5   1   1     1471.98     1507.93     13.12 o 
  -4   1   1      393.09      377.35      5.60 o 
  -3   1   1      303.57      349.67      4.35 o 
  -2   1   1      542.65      507.90     11.46 o 
  -1   1   1     4757.85     4933.93     56.91 o 
   0   1   1     3756.67     3611.92     19.90 o 
   1   1   1      573.28      590.74     11.66 o 
   2   1   1      272.64      300.77      5.66 o 
   3   1   1      785.28      813.70     11.50 o 
   4   1   1      877.44      876.69     15.19 o 
   5   1   1        8.66        6.03      3.23 o 
   6   1   1     2300.77     2289.81     35.04 o 
   7   1   1       34.66       29.49     10.34 o 
   8   1   1      386.20      389.81     14.69 o 
   9   1   1      179.76      174.89     10.91 o 
  10   1   1      262.11      273.82     13.91 o 
  11   1   1       32.41       44.86      7.21 o 
  12   1   1        0.18       -2.54      5.27 o 
  13   1   1      241.30      263.54     23.44 o 
 -14   2   1        0.04       14.88     10.13 o 
 -13   2   1        0.00       -1.84      7.93 o 
 -12   2   1      219.74      198.89     20.18 o 
 -11   2   1      273.65      262.61     13.54 o 
 -10   2   1       24.39       27.86      8.77 o 
  -9   2   1      504.70      497.00     15.20 o 
  -8   2   1        1.59        3.58      4.18 o 
  -7   2   1        1.88        4.64      5.86 o 
  -6   2   1       74.95       87.29      3.71 o 
  -5   2   1        3.94        1.44      1.81 o 
  -4   2   1       63.33       41.55      5.17 o 
  -3   2   1      301.51      344.11      4.55 o 
  -2   2   1     1217.89     1206.17     12.48 o 
  -1   2   1       13.35       17.49      2.07 o 
   0   2   1       10.88       11.72      1.46 o 
   1   2   1     5194.50     5430.10     34.50 o 
   2   2   1        0.29        2.07      1.71 o 
   3   2   1      170.38      142.95      3.85 o 
   4   2   1     1672.77     1683.95     18.60 o 
   5   2   1      482.22      471.48     12.99 o 
   6   2   1      117.52      104.23     10.87 o 
   7   2   1       23.66       16.36      4.44 o 
   8   2   1      686.76      660.26     20.51 o 
   9   2   1        6.80       10.06      5.05 o 
  10   2   1      407.80      399.57     17.21 o 
  11   2   1        8.61       12.95      6.00 o 
  12   2   1       90.54       87.75     10.17 o 
  13   2   1        5.83        2.08      9.68 o 
 -14   3   1       92.17       77.17     15.46 o 
 -13   3   1      124.20      133.15     17.98 o 
 -12   3   1      381.01      347.43     25.03 o 
 -11   3   1       66.53       52.93     11.37 o 
 -10   3   1       20.94       25.86      5.19 o 
  -9   3   1      578.60      564.99     16.00 o 
  -8   3   1       11.87       16.96      3.86 o 
  -7   3   1     1644.72     1525.41     37.11 o 
  -6   3   1       49.15       60.78      4.36 o 
  -5   3   1     1325.91     1296.69     11.87 o 
  -4   3   1       99.28      105.66      5.87 o 
  -3   3   1      325.29      340.05      7.15 o 
  -2   3   1     1446.47     1514.55     24.07 o 
  -1   3   1     1230.61     1287.85     17.56 o 
   0   3   1     7801.76     7880.50     67.22 o 
   1   3   1       24.49       21.49      1.84 o 
   2   3   1     2069.54     2145.37     12.54 o 
   3   3   1     1582.87     1670.95     29.39 o 
   4   3   1       31.51       29.48      2.80 o 
   5   3   1      838.69      867.28     21.59 o 
   6   3   1     1431.45     1532.18     27.15 o 
   7   3   1       83.92       72.69      7.33 o 
   8   3   1      597.12      579.79     18.59 o 
   9   3   1      247.22      244.48     13.04 o 
  10   3   1      246.16      262.49     14.64 o 
  11   3   1       22.04       20.87      5.13 o 
  12   3   1       38.93       41.13      8.01 o 
 -14   4   1       46.87       65.91     14.88 o 
 -13   4   1       23.23       21.38      9.28 o 
 -12   4   1       48.02       69.84     13.37 o 
 -11   4   1      169.03      187.62     18.32 o 
 -10   4   1       57.07       46.86      6.23 o 
  -9   4   1      623.80      624.36     17.02 o 
  -8   4   1       38.08       33.89      4.14 o 
  -7   4   1      151.48      142.08      6.86 o 
  -6   4   1      108.25      102.89      7.77 o 
  -5   4   1      863.62      873.02     13.87 o 
  -4   4   1     2844.14     2969.33     24.23 o 
  -3   4   1      606.01      747.02     21.23 o 
  -2   4   1        0.00        0.96      2.61 o 
  -1   4   1        0.15        7.16      3.84 o 
   0   4   1      313.04      371.38      9.71 o 
   1   4   1       41.67       49.06      3.33 o 
   2   4   1      171.19      169.14      6.62 o 
   3   4   1     1168.84     1169.68     12.59 o 
   4   4   1      308.73      321.16      8.79 o 
   5   4   1      952.57      979.24     13.33 o 
   6   4   1      560.27      532.49     18.22 o 
   7   4   1      667.00      667.18     23.58 o 
   8   4   1       62.13       60.28      8.91 o 
   9   4   1        9.87        1.69      8.67 o 
  10   4   1        1.15        4.93      7.69 o 
  11   4   1        1.70        2.06      7.46 o 
  12   4   1       69.22       71.10     14.51 o 
 -13   5   1        4.46       15.12      9.10 o 
 -12   5   1       19.59       36.38     10.92 o 
 -11   5   1        0.01       -8.82      8.82 o 
 -10   5   1       22.24       27.48      5.32 o 
  -9   5   1      343.91      325.29     11.52 o 
  -8   5   1       61.50       65.92      5.59 o 
  -7   5   1     1523.98     1572.44     48.52 o 
  -6   5   1       23.03       22.12      3.91 o 
  -5   5   1      319.90      314.97      9.22 o 
  -4   5   1      514.80      503.83     18.10 o 
  -3   5   1      913.25      908.79     19.04 o 
  -2   5   1     2905.14     3133.43     36.16 o 
  -1   5   1        8.28       19.98      5.23 o 
   0   5   1      429.45      365.93     15.89 o 
   1   5   1       23.96       34.50      6.68 o 
   2   5   1        0.48        2.87      2.31 o 
   3   5   1        6.45        3.75      2.94 o 
   4   5   1      102.88      109.10      7.39 o 
   5   5   1      717.78      725.57     18.52 o 
   6   5   1        4.06       -2.24      4.56 o 
   7   5   1      102.53       98.02      8.77 o 
   8   5   1      110.11      123.92     19.67 o 
   9   5   1      177.16      197.82     15.02 o 
  10   5   1      157.48      171.34     18.54 o 
  11   5   1       41.81       48.44     11.97 o 
  12   5   1       15.55        6.04      8.05 o 
  13   5   1       13.85       32.56     12.46 o 
 -13   6   1       19.35       26.28     11.03 o 
 -12   6   1        0.89        7.61      8.49 o 
 -11   6   1      180.16      173.44     18.21 o 
 -10   6   1       98.95       99.60     13.52 o 
  -9   6   1      153.78      160.31      8.65 o 
  -8   6   1      325.62      347.67     11.79 o 
  -7   6   1       53.63       60.52      5.21 o 
  -6   6   1      167.69      133.04      6.47 o 
  -5   6   1      400.17      357.04     10.53 o 
  -4   6   1      684.83      731.99     17.27 o 
  -3   6   1     2652.57     2700.59     36.46 o 
  -2   6   1       10.28        3.30      3.13 o 
  -1   6   1        6.87       20.17      6.09 o 
   0   6   1      176.56      198.59     13.27 o 
   1   6   1      711.14      696.59     11.55 o 
   2   6   1      515.99      506.15     12.03 o 
   3   6   1        2.85        2.22      3.48 o 
   4   6   1     2732.34     2677.64     35.33 o 
   5   6   1     3119.93     3070.45     39.74 o 
   6   6   1       55.13       41.31      6.30 o 
   7   6   1      199.64      186.31     11.69 o 
   8   6   1      111.94       96.35      9.24 o 
   9   6   1        0.00        1.81      6.93 o 
  10   6   1        5.36       10.52      8.88 o 
  11   6   1        0.75        9.75      8.88 o 
  12   6   1      118.79      116.03     17.52 o 
 -13   7   1       94.20      100.96     16.74 o 
 -12   7   1       59.61       57.60     12.76 o 
 -11   7   1       21.55       13.86      9.14 o 
 -10   7   1        3.23        6.45      7.67 o 
  -9   7   1      239.16      216.08     19.04 o 
  -8   7   1      532.83      543.94     15.38 o 
  -7   7   1      308.26      279.83     11.11 o 
  -6   7   1      766.37      709.12     22.02 o 
  -5   7   1     1374.94     1285.03     28.89 o 
  -4   7   1        3.45        2.17      3.06 o 
  -3   7   1      669.07      636.68     19.69 o 
  -2   7   1        6.02        3.85      3.61 o 
  -1   7   1      488.89      484.07     20.60 o 
   0   7   1       15.68       19.51      6.66 o 
   1   7   1     2185.51     2202.58     29.51 o 
   2   7   1     1854.92     1885.66     36.81 o 
   3   7   1      515.44      481.17      9.75 o 
   4   7   1      607.81      578.39     10.22 o 
   5   7   1      124.18      115.09      9.14 o 
   6   7   1     1039.92     1005.72     25.30 o 
   7   7   1       80.10       66.37      8.05 o 
   8   7   1       33.44       41.21     11.81 o 
   9   7   1      660.34      693.86     36.75 o 
  10   7   1      112.08      127.14     17.86 o 
  11   7   1      101.34      102.77     17.05 o 
 -12   8   1      124.50      145.02     18.88 o 
 -11   8   1      140.16      141.62     18.01 o 
 -10   8   1      292.57      308.73     23.82 o 
  -9   8   1      167.00      159.43     17.39 o 
  -8   8   1      367.68      367.25     13.13 o 
  -7   8   1       51.24       37.45      4.61 o 
  -6   8   1      139.92      149.78      8.39 o 
  -5   8   1        1.65       -0.78      3.23 o 
  -4   8   1      137.53      157.74     10.76 o 
  -3   8   1        2.68        4.29      4.31 o 
  -2   8   1      290.79      264.40     13.97 o 
  -1   8   1     2173.43     2126.66     45.67 o 
   0   8   1      842.25      772.69     28.83 o 
   1   8   1     1822.62     1788.39     24.87 o 
   2   8   1       26.23       20.44      3.27 o 
   3   8   1        0.32       -1.95      4.15 o 
   4   8   1       12.80       12.39      5.05 o 
   5   8   1        8.54       11.45      4.89 o 
   6   8   1       94.87       99.67      9.15 o 
   7   8   1      142.79      124.72     10.72 o 
   8   8   1      254.19      223.76     21.61 o 
   9   8   1        0.04       16.07      9.90 o 
  10   8   1       74.21       59.37     13.39 o 
 -12   9   1        0.04       -2.86      9.63 o 
 -11   9   1       12.29        7.02      7.82 o 
 -10   9   1       27.09       17.57     10.13 o 
  -9   9   1      153.35      158.23     17.60 o 
  -8   9   1      312.66      321.25     13.05 o 
  -7   9   1       52.15       51.07      5.68 o 
  -6   9   1        5.34        8.37      4.23 o 
  -5   9   1       45.55       35.01      6.58 o 
  -4   9   1       12.38        0.80      4.86 o 
  -3   9   1       25.90       44.18      7.15 o 
  -2   9   1      789.90      754.16     25.18 o 
  -1   9   1      383.99      379.62     13.98 o 
   0   9   1     1455.06     1386.30     40.90 o 
   1   9   1       91.05      102.69      7.19 o 
   2   9   1      167.59      169.19      7.70 o 
   3   9   1      308.54      309.71     14.50 o 
   4   9   1      446.59      429.89     17.27 o 
   5   9   1       38.69       55.16      7.86 o 
   6   9   1      116.22      129.44     10.75 o 
   7   9   1        0.97       -0.77      7.92 o 
   8   9   1        0.83       -6.47      8.77 o 
   9   9   1       28.84       35.44     11.70 o 
 -11  10   1       40.99       42.35     11.79 o 
 -10  10   1      256.59      278.31     24.49 o 
  -9  10   1      562.71      586.24     33.12 o 
  -8  10   1      267.23      283.71     22.48 o 
  -7  10   1      227.69      238.88     28.91 o 
  -6  10   1      679.74      721.26     31.55 o 
  -5  10   1       13.12       11.43      3.92 o 
  -4  10   1       19.12       13.96      5.18 o 
  -3  10   1        7.45        3.07      5.18 o 
  -2  10   1      631.37      637.23     24.87 o 
  -1  10   1      979.64      963.77     23.24 o 
   0  10   1       18.09       19.17      7.59 o 
   1  10   1       18.13       22.59      4.43 o 
   2  10   1      171.34      156.04     16.51 o 
   3  10   1        1.36        9.10     10.34 o 
   4  10   1      669.30      679.72     22.83 o 
   5  10   1       66.14       70.18      8.96 o 
   6  10   1      353.62      390.92     28.23 o 
   7  10   1        1.75       13.77      9.78 o 
   8  10   1       23.42       18.70     10.19 o 
 -10  11   1       71.96       64.11     13.41 o 
  -9  11   1       93.47      111.91     16.15 o 
  -8  11   1       33.45       26.30      8.58 o 
  -7  11   1        9.45        9.68      4.19 o 
  -6  11   1       83.30       75.35      7.51 o 
  -5  11   1      174.43      160.04     10.01 o 
  -4  11   1     1012.69     1051.68     32.87 o 
  -3  11   1      319.96      321.03     18.90 o 
  -2  11   1      230.69      236.30     16.46 o 
  -1  11   1       23.51       29.86      7.95 o 
   0  11   1       69.36       67.24      7.76 o 
   1  11   1      183.81      193.85     18.47 o 
   2  11   1      301.98      319.23     23.96 o 
   3  11   1      172.52      191.99     20.26 o 
   4  11   1        0.02       -4.29      5.26 o 
   5  11   1       34.81       42.30     12.18 o 
   6  11   1       26.90       27.69     10.87 o 
   7  11   1      108.17      126.51     19.25 o 
  -9  12   1       11.29       21.22      9.82 o 
  -8  12   1       27.06       12.65      7.72 o 
  -7  12   1       96.81       72.21     12.80 o 
  -6  12   1       30.92       29.15      6.01 o 
  -5  12   1      111.49      104.31      8.95 o 
  -4  12   1       77.87       74.97     10.07 o 
  -3  12   1       35.96       35.40      7.77 o 
  -2  12   1      138.15      130.25     13.36 o 
  -1  12   1        0.79        2.76      5.80 o 
   0  12   1       94.36      120.99     13.65 o 
   1  12   1       11.05       19.34      5.70 o 
   2  12   1        9.28       16.29      9.89 o 
   3  12   1      134.52      148.27     18.75 o 
   4  12   1       23.19       24.49     11.25 o 
   5  12   1       29.02       31.45     11.71 o 
  -8  13   1        0.25       -1.44      7.76 o 
  -7  13   1        9.03       18.39      8.98 o 
  -6  13   1       69.21       64.46      7.98 o 
  -5  13   1       11.55        8.68      9.67 o 
  -4  13   1        1.70       -2.87      7.40 o 
  -3  13   1      408.27      437.04     24.48 o 
  -2  13   1      151.74      172.03     16.16 o 
  -1  13   1       40.26       34.74      8.49 o 
   0  13   1      121.58      118.14     14.19 o 
   1  13   1       70.05       83.92     10.59 o 
   2  13   1        1.84       -0.19      5.18 o 
   3  13   1        2.49        0.56      7.84 o 
  -6  14   1        6.22        1.48      7.28 o 
  -5  14   1       22.51       24.31      6.15 o 
  -4  14   1       17.53       24.65      5.77 o 
  -3  14   1        0.51        5.60      6.76 o 
  -2  14   1      262.18      287.50     21.57 o 
  -1  14   1        5.84       10.22      7.76 o 
   0  14   1       85.13       66.84     11.53 o 
   1  14   1        0.99        9.22      7.75 o 
  -5  15   1       26.80       21.95      8.20 o 
  -4  15   1       33.98       26.75      8.58 o 
  -3  15   1       81.71      109.19     14.82 o 
   0 -15   2       14.40        6.08      7.26 o 
   1 -15   2      174.84      199.28     19.15 o 
   2 -15   2        0.55       -8.07      8.07 o 
   3 -15   2       21.57        6.43      6.59 o 
   4 -15   2      429.91      484.84     28.02 o 
   5 -15   2      129.21      176.44     18.21 o 
   6 -15   2      186.23      218.12     19.92 o 
  -3 -14   2       60.56       65.25     12.04 o 
  -2 -14   2       82.55       74.28     12.26 o 
  -1 -14   2       23.76        6.77      6.89 o 
   0 -14   2      126.88      134.07     15.19 o 
   1 -14   2      708.20      814.23     35.36 o 
   2 -14   2      407.16      439.15     25.63 o 
   3 -14   2      166.63      167.78     16.27 o 
   4 -14   2       81.55       95.10     12.61 o 
   5 -14   2       10.53        8.01      5.04 o 
   6 -14   2       59.73       85.42     14.61 o 
   7 -14   2        7.87      -10.57     10.57 o 
  -6 -13   2       22.49        7.11      9.78 o 
  -5 -13   2        2.18       -1.24      4.23 o 
  -4 -13   2       24.86       28.82      5.59 o 
  -3 -13   2        3.89        2.50      4.80 o 
  -2 -13   2       20.07       21.59      7.80 o 
  -1 -13   2       33.97       42.48      9.33 o 
   0 -13   2     1042.98     1032.69     37.70 o 
   1 -13   2      479.39      521.53     26.79 o 
   2 -13   2        0.03       -1.49      5.89 o 
   3 -13   2        3.38        1.21      5.98 o 
   4 -13   2       19.03       15.20      7.01 o 
   5 -13   2      135.00      140.25     13.76 o 
   6 -13   2      294.13      313.26     24.15 o 
   7 -13   2       69.51       69.70      8.51 o 
   8 -13   2      214.39      201.82     21.78 o 
  -7 -12   2       15.89       20.11      7.36 o 
  -6 -12   2      205.50      221.92     12.08 o 
  -5 -12   2       19.28       27.08      7.90 o 
  -4 -12   2       85.76       88.40      7.74 o 
  -3 -12   2        6.07        2.66      3.91 o 
  -2 -12   2        1.95       -2.72      4.94 o 
  -1 -12   2       20.89       23.53      7.40 o 
   0 -12   2       78.49       65.56     10.24 o 
   1 -12   2       37.48       29.68      7.59 o 
   2 -12   2        7.86        9.45      5.86 o 
   3 -12   2       16.86       18.29      6.15 o 
   4 -12   2      170.41      137.62     13.42 o 
   5 -12   2       43.73       76.64     11.04 o 
   6 -12   2       41.32       45.23      7.26 o 
   7 -12   2      104.71       70.86      8.04 o 
   8 -12   2       16.69       12.22      5.40 o 
   9 -12   2       21.59       27.59      9.84 o 
  -8 -11   2      241.80      257.77     16.90 o 
  -7 -11   2       84.49       89.61     10.79 o 
  -6 -11   2        0.01       -2.86      7.14 o 
  -5 -11   2       77.86       60.74      8.37 o 
  -4 -11   2       99.65      110.41      8.09 o 
  -3 -11   2       50.24       44.48      5.59 o 
  -2 -11   2      338.27      337.95     15.28 o 
  -1 -11   2       32.92       23.15      7.33 o 
   0 -11   2        1.60        7.32      6.74 o 
   1 -11   2       34.85       42.03      8.45 o 
   2 -11   2      247.94      275.23     17.77 o 
   3 -11   2       42.00       35.42      8.15 o 
   4 -11   2        9.96        8.71      5.24 o 
   5 -11   2       18.12       32.76      8.00 o 
   6 -11   2      109.89      106.17     11.03 o 
   7 -11   2      308.14      289.89     14.01 o 
   8 -11   2      184.01      177.16     11.67 o 
   9 -11   2      269.32      267.18     23.61 o 
  10 -11   2       13.79        9.65      8.30 o 
 -10 -10   2      303.21      330.59     28.00 o 
  -9 -10   2       36.38       44.79      8.45 o 
  -8 -10   2      225.39      221.14     15.25 o 
  -7 -10   2      227.31      262.88     15.84 o 
  -6 -10   2       75.13       83.94      9.34 o 
  -5 -10   2      467.35      461.89     19.31 o 
  -4 -10   2      282.26      292.55     15.18 o 
  -3 -10   2       32.43       41.64      5.26 o 
  -2 -10   2       47.04       49.33      5.41 o 
  -1 -10   2      575.73      537.46     17.60 o 
   0 -10   2      500.50      487.87     21.95 o 
   1 -10   2      137.14      136.40     12.07 o 
   2 -10   2      163.38      144.70     12.50 o 
   3 -10   2      832.49      817.81     27.76 o 
   4 -10   2       82.42       69.24      8.93 o 
   5 -10   2      149.76      160.63     13.32 o 
   6 -10   2        0.02       -4.79      6.48 o 
   7 -10   2      103.58       89.89      8.05 o 
   8 -10   2        3.24       15.82      5.31 o 
   9 -10   2       18.85       15.59      9.04 o 
  10 -10   2      106.10      111.49     16.37 o 
  11 -10   2       96.06       81.67     15.18 o 
 -11  -9   2       13.29        7.20      8.48 o 
 -10  -9   2        4.36       13.47      8.47 o 
  -9  -9   2       13.19        8.86      5.83 o 
  -8  -9   2        3.38        9.58      5.79 o 
  -7  -9   2       69.77       81.07      9.31 o 
  -6  -9   2      407.52      395.52     28.65 o 
  -5  -9   2      143.39      115.40      9.66 o 
  -4  -9   2      835.31      774.71     22.60 o 
  -3  -9   2        3.17        8.30      7.05 o 
  -2  -9   2      277.06      254.87     10.02 o 
  -1  -9   2      766.99      733.74     19.24 o 
   0  -9   2      445.77      421.66     19.29 o 
   1  -9   2       50.09       61.21      8.56 o 
   2  -9   2      867.24      880.20     27.26 o 
   3  -9   2       26.55       22.85      6.42 o 
   4  -9   2      363.84      343.62     17.03 o 
   5  -9   2       34.37       48.75      6.34 o 
   6  -9   2     1572.41     1525.39     27.79 o 
   7  -9   2      891.39      887.37     21.97 o 
   8  -9   2       24.32       37.48      6.22 o 
   9  -9   2      114.62      125.43      9.79 o 
  10  -9   2        3.06        3.38      7.31 o 
  11  -9   2        4.47        2.07      7.47 o 
  12  -9   2        0.01        8.10      8.43 o 
 -12  -8   2       14.07       12.15      8.69 o 
 -11  -8   2        5.02       13.17      9.21 o 
 -10  -8   2       58.07       71.01      9.45 o 
  -9  -8   2       23.01       33.12      7.50 o 
  -8  -8   2      488.51      448.58     19.20 o 
  -7  -8   2        2.39       -3.36      4.75 o 
  -6  -8   2      120.74      116.65      9.81 o 
  -5  -8   2       29.90       33.05      6.17 o 
  -4  -8   2      494.68      423.81     16.18 o 
  -3  -8   2      262.90      230.30     11.84 o 
  -2  -8   2      125.78      101.73      8.24 o 
  -1  -8   2     1146.15     1120.66     18.40 o 
   0  -8   2       75.42       98.89      7.24 o 
   1  -8   2       27.68       22.75      5.87 o 
   2  -8   2       67.80       62.17      7.84 o 
   3  -8   2      316.35      318.28     15.22 o 
   4  -8   2     1554.60     1562.19     33.51 o 
   5  -8   2      825.44      822.89     41.96 o 
   6  -8   2     1877.34     1849.15     43.33 o 
   7  -8   2        4.24       10.84      4.38 o 
   8  -8   2       21.79       23.48      5.36 o 
   9  -8   2        1.61       10.88      4.76 o 
  10  -8   2       16.21       18.46      8.80 o 
  11  -8   2       30.01       33.80     10.21 o 
  12  -8   2      190.75      181.55     20.61 o 
 -12  -7   2       27.76       21.19     10.61 o 
 -11  -7   2       19.85       18.16      6.91 o 
 -10  -7   2      257.91      263.81     15.99 o 
  -9  -7   2       28.96       26.09      6.39 o 
  -8  -7   2      418.03      440.93     18.28 o 
  -7  -7   2      111.85      135.65     10.41 o 
  -6  -7   2     1609.79     1528.29     30.54 o 
  -5  -7   2        0.08       -1.62      4.08 o 
  -4  -7   2      530.40      532.43     17.77 o 
  -3  -7   2      167.67      169.25      9.62 o 
  -2  -7   2      119.99      143.93      8.82 o 
  -1  -7   2      569.09      596.42     12.62 o 
   0  -7   2      319.38      327.26     11.40 o 
   1  -7   2      466.06      407.50     16.28 o 
   2  -7   2        2.90        0.89      4.35 o 
   3  -7   2      541.73      507.93     17.86 o 
   4  -7   2      365.25      397.63     16.29 o 
   5  -7   2      807.68      825.94     17.97 o 
   6  -7   2        8.67       12.52      4.06 o 
   7  -7   2       85.93       81.23      7.25 o 
   8  -7   2        0.53        3.57      4.29 o 
   9  -7   2      153.16      137.87     11.17 o 
  10  -7   2      264.05      254.48     21.27 o 
  11  -7   2      137.16      140.12     17.22 o 
  12  -7   2       26.33       17.68      9.61 o 
  13  -7   2        5.35        3.11      8.21 o 
 -12  -6   2       29.05       36.06     13.03 o 
 -11  -6   2      215.68      267.17     16.28 o 
 -10  -6   2      218.05      229.26     14.36 o 
  -9  -6   2       10.68        9.73      5.63 o 
  -8  -6   2       15.09       17.99      5.89 o 
  -7  -6   2      103.74       84.99      8.21 o 
  -6  -6   2       44.87       42.37      6.15 o 
  -5  -6   2       98.83      103.71      7.95 o 
  -4  -6   2        0.53        4.12      3.69 o 
  -3  -6   2     2222.60     2192.13     30.27 o 
  -2  -6   2     4627.64     5027.60     43.90 o 
  -1  -6   2     2076.22     2199.32     22.00 o 
   0  -6   2     2522.90     2642.40     28.61 o 
   1  -6   2      234.56      265.62     12.37 o 
   2  -6   2     3082.33     3273.20     41.14 o 
   3  -6   2     2204.64     2289.91     34.44 o 
   4  -6   2     3310.05     3318.21     42.46 o 
   5  -6   2      204.65      192.33      8.72 o 
   6  -6   2        3.19       -0.53      3.25 o 
   7  -6   2      228.85      217.14     10.34 o 
   8  -6   2       14.10       19.96      4.87 o 
   9  -6   2      589.18      611.62     18.47 o 
  10  -6   2       27.65       31.89     10.17 o 
  11  -6   2      292.85      270.01     19.32 o 
  12  -6   2       15.51       17.39      8.77 o 
  13  -6   2        2.67       -3.89      7.93 o 
 -13  -5   2      137.80      133.57     19.15 o 
 -12  -5   2      176.38      184.43     13.87 o 
 -11  -5   2       48.85       60.81      9.14 o 
 -10  -5   2       80.89       95.65      9.68 o 
  -9  -5   2       21.70       23.56      6.30 o 
  -8  -5   2        1.01       -5.38      5.38 o 
  -7  -5   2       94.23       99.43      8.48 o 
  -6  -5   2      989.73      970.62     29.36 o 
  -5  -5   2       36.94       33.42      5.15 o 
  -4  -5   2        1.19       -0.56      3.78 o 
  -3  -5   2      203.02      176.03      8.67 o 
  -2  -5   2     1192.37     1291.23     20.74 o 
  -1  -5   2      203.62      135.22      5.61 o 
   0  -5   2        7.85        6.98      3.25 o 
   1  -5   2     2805.47     2749.77     34.80 o 
   2  -5   2       38.73       33.06      5.12 o 
   3  -5   2     3138.83     3178.92     38.08 o 
   4  -5   2     2476.10     2425.64     26.22 o 
   5  -5   2        7.21       14.84      3.48 o 
   6  -5   2     1191.52     1228.38     21.22 o 
   7  -5   2        0.12        5.64      3.95 o 
   8  -5   2        2.45       -2.35      3.60 o 
   9  -5   2      271.61      277.81     12.43 o 
  10  -5   2       27.37       25.31      5.84 o 
  11  -5   2        0.10        0.11     13.75 o 
  12  -5   2      176.03      176.23     19.60 o 
  13  -5   2        4.74        9.95      8.72 o 
 -13  -4   2        6.68       17.96      7.28 o 
 -12  -4   2       11.68        7.54      5.18 o 
 -11  -4   2      252.34      257.30     12.49 o 
 -10  -4   2      202.64      199.56     10.51 o 
  -9  -4   2      402.59      403.59     13.63 o 
  -8  -4   2      119.65      125.11      7.64 o 
  -7  -4   2      792.78      855.02     17.27 o 
  -6  -4   2        6.60        6.68      1.66 o 
  -5  -4   2        0.41       -1.04      3.63 o 
  -4  -4   2     1189.41     1217.46     20.74 o 
  -3  -4   2       74.73      100.34      6.41 o 
  -2  -4   2     3457.65     3219.04     29.38 o 
  -1  -4   2     9080.95     9177.98     36.59 o 
   0  -4   2     2270.87     2318.84     21.80 o 
   1  -4   2       68.64       88.19      6.14 o 
   2  -4   2      618.13      601.89     14.95 o 
   3  -4   2      262.73      225.39      9.99 o 
   4  -4   2       75.30      104.12      5.96 o 
   5  -4   2      968.83     1038.50     19.11 o 
   6  -4   2      490.65      449.61     12.65 o 
   7  -4   2      115.94       98.72      6.85 o 
   8  -4   2       82.13       57.53      5.97 o 
   9  -4   2       55.78       40.36      5.82 o 
  10  -4   2      220.70      196.42     13.61 o 
  11  -4   2       72.49       73.89      8.46 o 
  12  -4   2      299.90      304.13     24.68 o 
  13  -4   2      210.68      268.48     23.98 o 
  14  -4   2       43.29       80.56     15.70 o 
 -14  -3   2        0.38       -9.91      9.91 o 
 -13  -3   2       80.48       68.92     14.08 o 
 -12  -3   2        1.74       12.02      9.09 o 
 -11  -3   2       72.64       71.34     11.59 o 
 -10  -3   2      204.83      210.88     12.46 o 
  -9  -3   2       29.18       27.84      6.00 o 
  -8  -3   2      699.72      722.58     19.35 o 
  -7  -3   2      335.32      363.18     13.13 o 
  -6  -3   2      316.74      298.19     11.11 o 
  -5  -3   2      261.14      249.53      9.59 o 
  -4  -3   2       59.98       94.34      5.12 o 
  -3  -3   2      351.43      446.90     11.05 o 
  -2  -3   2      556.73      595.88     11.58 o 
  -1  -3   2     2091.93     2089.74     17.38 o 
   0  -3   2     1718.45     1777.30     16.71 o 
   1  -3   2     3187.66     3200.97     29.54 o 
   2  -3   2     1243.47     1211.11     19.30 o 
   3  -3   2     2482.15     2501.89     24.18 o 
   4  -3   2      113.87      143.71      9.30 o 
   5  -3   2      269.33      221.24      8.35 o 
   6  -3   2        3.92        0.73      3.10 o 
   7  -3   2      113.96       97.54      6.99 o 
   8  -3   2       30.95       31.87      5.46 o 
   9  -3   2        0.19       -0.48      4.15 o 
  10  -3   2     1184.55     1169.22     27.44 o 
  11  -3   2      743.92      699.00     22.31 o 
  12  -3   2      214.70      231.99     14.37 o 
  13  -3   2       16.00       26.87     10.62 o 
  14  -3   2       50.21       54.51     13.55 o 
 -14  -2   2       48.94       46.01     13.43 o 
 -13  -2   2       24.56       24.49     11.69 o 
 -12  -2   2       23.55       17.77      9.34 o 
 -11  -2   2        0.47        1.69      5.06 o 
 -10  -2   2      236.60      241.63     12.38 o 
  -9  -2   2      610.95      630.70     18.44 o 
  -8  -2   2      703.48      717.35     18.33 o 
  -7  -2   2        0.09        4.66      3.40 o 
  -6  -2   2       84.48       94.97      6.39 o 
  -5  -2   2      351.07      428.38     11.49 o 
  -4  -2   2     2311.97     2427.13     31.33 o 
  -3  -2   2     2945.78     3029.92     32.97 o 
  -2  -2   2    11017.76    11596.65    187.34 o 
  -1  -2   2     2183.89     2319.60     21.45 o 
   0  -2   2      490.35      481.64      7.49 o 
   1  -2   2      735.06      795.65     13.42 o 
   2  -2   2      631.97      596.70      9.00 o 
   3  -2   2    14111.68    14775.66    127.50 o 
   4  -2   2     4196.78     4637.45     32.15 o 
   5  -2   2        6.03        4.35      3.11 o 
   6  -2   2     1033.82     1094.78     19.81 o 
   7  -2   2      899.52      861.98     36.65 o 
   8  -2   2       40.77       31.54      6.83 o 
   9  -2   2      663.03      620.52     18.88 o 
  10  -2   2      214.78      205.67     11.93 o 
  11  -2   2       64.41       65.02      8.42 o 
  12  -2   2       15.93       12.39      5.85 o 
  13  -2   2       15.31       19.10     10.00 o 
  14  -2   2       24.13       12.67     10.59 o 
 -14  -1   2       38.70       36.90     11.96 o 
 -13  -1   2        1.87        6.39     10.26 o 
 -12  -1   2      398.78      443.35     29.13 o 
 -11  -1   2       21.65       24.08      5.46 o 
 -10  -1   2        2.24       -1.40      7.01 o 
  -9  -1   2       11.64       12.15      4.30 o 
  -8  -1   2       95.29       81.50      7.59 o 
  -7  -1   2      593.78      608.15     14.95 o 
  -6  -1   2      466.79      470.59     12.69 o 
  -5  -1   2      801.29      756.63     10.74 o 
  -4  -1   2      525.57      507.98      7.77 o 
  -3  -1   2     1481.84     1507.48     11.29 o 
  -2  -1   2       39.46       40.95      1.96 o 
  -1  -1   2      442.37      470.41      4.39 o 
   0  -1   2      642.73      678.72      6.68 o 
   1  -1   2      271.21      255.21      7.68 o 
   2  -1   2    17324.15    17648.90    227.01 o 
   3  -1   2       53.19       61.48      3.04 o 
   4  -1   2      418.08      402.90     10.13 o 
   5  -1   2       56.84       55.47     11.64 o 
   6  -1   2       61.36       54.28      5.33 o 
   7  -1   2       15.35       18.50      4.32 o 
   8  -1   2       62.88       63.47     11.10 o 
   9  -1   2      248.47      260.68     12.69 o 
  10  -1   2      593.03      611.28     20.05 o 
  11  -1   2      321.96      311.90     15.66 o 
  12  -1   2        9.97       12.41      5.68 o 
  13  -1   2      143.43      172.56     19.54 o 
 -14   0   2      157.12      138.14     19.89 o 
 -13   0   2        0.10        7.35      7.27 o 
 -12   0   2       52.04       37.69     10.36 o 
 -11   0   2      162.89      151.59     10.21 o 
 -10   0   2       43.91       40.49      5.65 o 
  -9   0   2      103.70       92.50      6.96 o 
  -8   0   2     1178.10     1100.43     20.62 o 
  -7   0   2      548.95      559.93     13.65 o 
  -6   0   2       50.29       54.23      3.21 o 
  -5   0   2      729.20      747.01      9.00 o 
  -4   0   2       15.09       17.98      2.43 o 
  -3   0   2      492.33      526.10      6.36 o 
  -2   0   2     4709.59     4685.89     34.48 o 
  -1   0   2     7602.08     7648.11     32.21 o 
   0   0   2     5333.25     5404.21     25.14 o 
   1   0   2     4315.12     4152.53     53.02 o 
   2   0   2      357.49      365.33      5.69 o 
   3   0   2     1735.56     1826.19     33.23 o 
   4   0   2     1176.29     1219.27     18.43 o 
   5   0   2       60.51       63.12      8.61 o 
   6   0   2      211.36      193.80      8.79 o 
   7   0   2      875.55      810.45     19.06 o 
   8   0   2      610.95      607.72     17.79 o 
   9   0   2       49.49       50.13      6.86 o 
  10   0   2       11.21        7.25      5.01 o 
  11   0   2       73.26       68.04      8.28 o 
  12   0   2      130.99      144.19     16.16 o 
  13   0   2        6.12        9.73      9.51 o 
 -14   1   2       83.05       75.42     14.59 o 
 -13   1   2        1.45        8.21      8.46 o 
 -12   1   2        4.44        8.20      7.85 o 
 -11   1   2       65.02       76.79     12.51 o 
 -10   1   2        9.55        2.83      5.50 o 
  -9   1   2      119.06       92.67      7.03 o 
  -8   1   2      768.45      786.97     16.82 o 
  -7   1   2     3684.33     3621.66     22.53 o 
  -6   1   2        2.88        2.81      1.64 o 
  -5   1   2       95.67       96.21      3.05 o 
  -4   1   2      210.29      184.60      5.45 o 
  -3   1   2     8987.94     8830.79     56.73 o 
  -2   1   2     2607.06     2823.66     26.70 o 
  -1   1   2       71.17       64.02      3.06 o 
   0   1   2      167.75      170.66      4.47 o 
   1   1   2     2738.15     2907.05     31.54 o 
   2   1   2     1001.33      972.51     10.58 o 
   3   1   2     1728.43     1816.04     12.81 o 
   4   1   2     2743.78     2721.28     57.14 o 
   5   1   2     1134.98     1158.02     19.82 o 
   6   1   2      737.03      688.45     21.90 o 
   7   1   2      286.48      288.04     14.54 o 
   8   1   2      232.26      226.25     22.66 o 
   9   1   2      323.63      329.43     14.53 o 
  10   1   2      132.79      127.70     10.43 o 
  11   1   2       28.80       36.75      7.36 o 
  12   1   2      356.95      383.03     18.96 o 
 -14   2   2        0.72      -10.03     10.03 o 
 -13   2   2      282.48      331.09     26.36 o 
 -12   2   2        5.56        3.68      7.05 o 
 -11   2   2        5.06       18.31      8.65 o 
 -10   2   2      117.15      104.71      8.05 o 
  -9   2   2      430.47      378.29     12.62 o 
  -8   2   2      577.34      591.63     14.31 o 
  -7   2   2      673.30      695.08     11.62 o 
  -6   2   2     1554.47     1568.25     37.97 o 
  -5   2   2      756.32      755.97      8.66 o 
  -4   2   2     1523.27     1487.72     10.89 o 
  -3   2   2      143.59      160.53     13.95 o 
  -2   2   2       16.77       17.85      1.62 o 
  -1   2   2      106.20       95.51      3.78 o 
   0   2   2      224.01      249.72      4.18 o 
   1   2   2      376.98      371.16      5.17 o 
   2   2   2      318.90      330.39      8.50 o 
   3   2   2     2249.02     2424.79     21.46 o 
   4   2   2        8.78        7.70      3.36 o 
   5   2   2     1150.13     1163.97     33.21 o 
   6   2   2      830.71      861.98     22.83 o 
   7   2   2        5.38        2.71      3.85 o 
   8   2   2     1183.21     1112.91     26.27 o 
   9   2   2      478.13      454.30     17.52 o 
  10   2   2      232.79      219.03     13.33 o 
  11   2   2       38.05       45.32     12.26 o 
  12   2   2        0.04       14.47      9.33 o 
  13   2   2        0.38        1.88      8.58 o 
 -14   3   2       33.41       55.78     13.84 o 
 -13   3   2      155.32      188.23     20.42 o 
 -12   3   2      167.01      198.35     19.62 o 
 -11   3   2       19.76       22.37      9.35 o 
 -10   3   2      433.20      431.99     18.51 o 
  -9   3   2      291.93      260.77     10.50 o 
  -8   3   2       92.21      106.61      6.61 o 
  -7   3   2      136.57      131.90      5.20 o 
  -6   3   2       25.16       33.47      2.25 o 
  -5   3   2      346.89      302.04      8.72 o 
  -4   3   2        2.75        4.66      1.65 o 
  -3   3   2     6994.13     7243.53     68.13 o 
  -2   3   2     4512.08     4606.80     61.32 o 
  -1   3   2       52.17       62.27      3.96 o 
   0   3   2        0.79       -2.31      2.33 o 
   1   3   2       39.92       51.90      2.49 o 
   2   3   2      152.29      195.61      3.88 o 
   3   3   2       49.45       45.08      6.35 o 
   4   3   2      771.83      738.66     17.20 o 
   5   3   2      238.93      275.03     10.86 o 
   6   3   2       10.42        7.47      3.82 o 
   7   3   2      441.80      470.80     13.00 o 
   8   3   2      144.24      149.95      8.12 o 
   9   3   2       64.40       76.65      6.93 o 
  10   3   2        3.61        1.30      4.66 o 
  11   3   2      171.62      162.44     12.78 o 
  12   3   2        6.24        2.50      8.29 o 
  13   3   2       52.50       72.55     14.89 o 
 -14   4   2      449.77      489.17     34.43 o 
 -13   4   2      118.37      117.03     16.91 o 
 -12   4   2       29.09       40.08     10.57 o 
 -11   4   2        1.75        6.42      7.23 o 
 -10   4   2      250.17      240.04     19.38 o 
  -9   4   2       14.16       13.37      3.69 o 
  -8   4   2      556.96      538.51     23.10 o 
  -7   4   2      588.82      551.04     16.60 o 
  -6   4   2     1089.51     1060.30     15.21 o 
  -5   4   2        1.66       -2.90      2.90 o 
  -4   4   2      483.87      498.86     10.02 o 
  -3   4   2     1423.08     1517.57     17.14 o 
  -2   4   2      198.00      226.00     10.59 o 
  -1   4   2     6990.24     7269.78     60.19 o 
   0   4   2        0.55        1.05      4.87 o 
   1   4   2     4125.46     4110.21     26.64 o 
   2   4   2       40.75       33.44      2.92 o 
   3   4   2      112.96      129.99      4.93 o 
   4   4   2       27.52       20.16      5.62 o 
   5   4   2      212.82      206.21      9.84 o 
   6   4   2     1137.37     1084.90     23.24 o 
   7   4   2      719.71      703.52     23.07 o 
   8   4   2      858.91      881.98     33.57 o 
   9   4   2      269.24      302.29     15.36 o 
  10   4   2       64.22       65.32     12.67 o 
  11   4   2       76.46       80.91     14.39 o 
  12   4   2        3.61        9.01      8.95 o 
  13   4   2       97.92       97.71     16.85 o 
 -13   5   2       12.44       30.24     11.05 o 
 -12   5   2       28.93       36.25     11.32 o 
 -11   5   2        6.50        6.05      8.91 o 
 -10   5   2      174.77      172.11     16.69 o 
  -9   5   2      286.40      285.91     20.22 o 
  -8   5   2      249.38      261.27     13.50 o 
  -7   5   2       51.24       70.05      7.46 o 
  -6   5   2       38.85       37.26      6.17 o 
  -5   5   2        2.16        2.49      2.13 o 
  -4   5   2      119.19       87.90      6.95 o 
  -3   5   2      876.77      905.15     14.85 o 
  -2   5   2     1617.15     1583.36     30.02 o 
  -1   5   2     1056.27     1018.85     25.36 o 
   0   5   2       71.52       78.14      8.84 o 
   1   5   2     1584.63     1649.57     16.97 o 
   2   5   2      200.01      178.33      5.78 o 
   3   5   2      427.96      392.40      8.54 o 
   4   5   2       27.49       29.98      4.57 o 
   5   5   2      781.21      767.65     19.10 o 
   6   5   2      285.42      288.15     12.89 o 
   7   5   2        6.69        9.90      4.71 o 
   8   5   2       23.41       25.79      5.93 o 
   9   5   2       80.63       72.67     12.63 o 
  10   5   2       45.15       44.76     11.70 o 
  11   5   2       74.86       94.86     15.78 o 
  12   5   2      158.63      137.56     19.73 o 
 -13   6   2       49.83       48.75     12.44 o 
 -12   6   2      510.25      492.96     31.52 o 
 -11   6   2       18.27       33.74     10.35 o 
 -10   6   2      141.98      152.78     16.04 o 
  -9   6   2       63.50       67.50     11.26 o 
  -8   6   2       33.14       40.11     11.61 o 
  -7   6   2     1376.58     1342.81     20.63 o 
  -6   6   2     1907.62     1840.85     46.41 o 
  -5   6   2      185.69      164.27      7.77 o 
  -4   6   2       26.93       12.80      2.95 o 
  -3   6   2       17.41       17.06      3.82 o 
  -2   6   2      507.52      518.33     19.40 o 
  -1   6   2      988.50     1000.92     27.65 o 
   0   6   2      298.57      306.03     16.35 o 
   1   6   2        6.47        8.45      2.48 o 
   2   6   2      474.18      505.14     10.14 o 
   3   6   2      870.16      838.93     13.12 o 
   4   6   2      309.70      321.24      9.17 o 
   5   6   2       88.16       96.54      8.06 o 
   6   6   2      223.78      217.51     11.95 o 
   7   6   2        1.99        4.88      4.42 o 
   8   6   2       42.01       38.56     10.38 o 
   9   6   2       77.61       76.18     13.86 o 
  10   6   2      277.70      254.60     23.88 o 
  11   6   2        1.81        6.24      9.32 o 
 -13   7   2       26.51       19.25     10.09 o 
 -12   7   2       30.05       34.93     11.30 o 
 -11   7   2      685.91      685.15     35.84 o 
 -10   7   2        4.99       -0.58      6.94 o 
  -9   7   2      351.55      356.22     23.62 o 
  -8   7   2      286.65      295.65     10.93 o 
  -7   7   2      396.40      381.34     11.75 o 
  -6   7   2        6.19        5.37      6.19 o 
  -5   7   2       11.93        7.86      2.78 o 
  -4   7   2      578.62      604.09     14.91 o 
  -3   7   2     1417.23     1468.01     29.48 o 
  -2   7   2      394.01      422.15     18.97 o 
  -1   7   2      121.76      129.85     11.79 o 
   0   7   2     1033.36      957.26     30.55 o 
   1   7   2      116.60      106.37      6.64 o 
   2   7   2       16.49       13.88      3.01 o 
   3   7   2     2354.42     2394.26     23.11 o 
   4   7   2      230.76      265.91      8.90 o 
   5   7   2       96.55       93.86      8.56 o 
   6   7   2      179.13      182.38     11.25 o 
   7   7   2      266.07      283.52     23.25 o 
   8   7   2        0.35       -8.12      8.50 o 
   9   7   2       82.52       84.04     15.29 o 
  10   7   2       44.56       47.14     13.01 o 
 -12   8   2       48.97       43.32     12.31 o 
 -11   8   2        3.42       12.24      9.59 o 
 -10   8   2      220.61      208.41     20.19 o 
  -9   8   2        0.78       -7.17      7.17 o 
  -8   8   2       29.07       26.23      4.38 o 
  -7   8   2     1025.13     1001.78     37.50 o 
  -6   8   2       27.44       26.65      4.25 o 
  -5   8   2     1451.87     1438.11     40.54 o 
  -4   8   2       60.07       59.53      5.56 o 
  -3   8   2      244.27      225.54     12.93 o 
  -2   8   2       15.42       23.23      6.31 o 
  -1   8   2       35.08       25.37      7.21 o 
   0   8   2       56.43       75.15     10.54 o 
   1   8   2     2153.76     2177.35     28.76 o 
   2   8   2       94.24       98.96      6.27 o 
   3   8   2       62.21       60.33      6.09 o 
   4   8   2        9.29       10.19      6.00 o 
   5   8   2       22.85       28.54      6.08 o 
   6   8   2       76.65       66.87     13.32 o 
   7   8   2        0.49      -11.19     11.19 o 
   8   8   2        7.74       15.00      9.24 o 
   9   8   2       48.13       63.71     14.11 o 
 -12   9   2        4.73       -6.08      8.49 o 
 -11   9   2        0.03       -0.18      8.09 o 
 -10   9   2      178.16      166.89     18.14 o 
  -9   9   2      329.64      313.64     23.89 o 
  -8   9   2      189.04      177.56     17.60 o 
  -7   9   2      672.81      658.12     17.86 o 
  -6   9   2      208.58      198.56     18.22 o 
  -5   9   2       11.12       11.01      8.58 o 
  -4   9   2     1121.36     1066.66     38.67 o 
  -3   9   2      412.36      430.47     18.95 o 
  -2   9   2        0.07       -1.64      4.69 o 
  -1   9   2      435.49      429.25     22.98 o 
   0   9   2      131.67      115.83     13.15 o 
   1   9   2      349.45      341.73     12.44 o 
   2   9   2      252.07      255.20     10.51 o 
   3   9   2       42.55       47.32      6.98 o 
   4   9   2       10.66       19.58      6.00 o 
   5   9   2      358.29      382.08     26.88 o 
   6   9   2       24.82       34.10     11.46 o 
   7   9   2      333.14      364.86     28.13 o 
   8   9   2       32.63       38.60     12.21 o 
 -11  10   2      126.55      115.38     17.12 o 
 -10  10   2      615.08      626.61     35.64 o 
  -9  10   2       85.88       79.44     14.28 o 
  -8  10   2       67.51       61.77     12.31 o 
  -7  10   2       68.50       72.22      7.69 o 
  -6  10   2       34.20       36.47      5.54 o 
  -5  10   2      143.64      146.15      9.33 o 
  -4  10   2       13.26       11.05      4.00 o 
  -3  10   2      310.07      316.88     17.59 o 
  -2  10   2      120.19      117.04     12.08 o 
  -1  10   2      788.24      779.05     32.41 o 
   0  10   2      152.06      160.86     12.87 o 
   1  10   2       15.37       27.11      5.16 o 
   2  10   2       18.31       19.64      8.69 o 
   3  10   2        0.10       -1.21      6.68 o 
   4  10   2      143.98      176.28     19.06 o 
   5  10   2       87.89      104.30     16.07 o 
   6  10   2       54.28       55.31     12.95 o 
   7  10   2      174.01      175.31     21.02 o 
 -10  11   2       89.28       75.52     14.65 o 
  -9  11   2        6.59       12.14      9.36 o 
  -8  11   2       56.80       42.53     11.05 o 
  -7  11   2       17.60       23.08      9.42 o 
  -6  11   2       10.98        8.72      4.33 o 
  -5  11   2       24.52       26.36      5.28 o 
  -4  11   2      162.94      143.35     11.55 o 
  -3  11   2      115.05      111.39     11.63 o 
  -2  11   2      414.85      430.90     22.02 o 
  -1  11   2        0.09        5.32      4.39 o 
   0  11   2       32.41       46.04     10.63 o 
   1  11   2      714.76      741.47     35.39 o 
   2  11   2       14.87        8.40      6.98 o 
   3  11   2        3.04       10.41      8.48 o 
   4  11   2       30.18       32.83     10.79 o 
   5  11   2        1.94       -5.54      8.24 o 
   6  11   2        0.03       -9.05      9.05 o 
  -9  12   2      138.41      134.63     18.30 o 
  -8  12   2        0.16        5.87      6.91 o 
  -7  12   2        8.38        5.47      6.94 o 
  -6  12   2        2.52        1.05      4.23 o 
  -5  12   2       18.79        4.65     12.99 o 
  -4  12   2        2.01        7.35      4.35 o 
  -3  12   2       19.89       29.38      7.93 o 
  -2  12   2       20.99       23.55      6.93 o 
  -1  12   2        1.78        7.23      6.34 o 
   0  12   2       50.63       51.96      8.47 o 
   1  12   2       28.84       23.42      9.65 o 
   2  12   2      439.06      451.17     30.55 o 
   3  12   2        0.00        4.87      8.74 o 
   4  12   2       80.31       95.41     16.10 o 
  -8  13   2      100.70       98.22     16.01 o 
  -7  13   2       57.23       59.94     12.63 o 
  -6  13   2      294.81      287.89     23.52 o 
  -5  13   2       30.69       36.23      6.72 o 
  -4  13   2       42.33       25.14      8.76 o 
  -3  13   2       14.13       20.59      8.08 o 
  -2  13   2       47.04       58.40     10.53 o 
  -1  13   2      542.73      566.92     28.81 o 
   0  13   2       27.86       27.30      7.74 o 
   1  13   2       39.27       39.54      7.20 o 
   2  13   2       25.45       17.56      9.53 o 
  -6  14   2        0.13       -8.56      8.56 o 
  -5  14   2       19.84       10.83      4.46 o 
  -4  14   2      326.43      330.93     33.98 o 
  -3  14   2      234.99      258.06     20.39 o 
  -2  14   2        0.64        9.31      6.55 o 
  -1  14   2       30.06       38.22     10.16 o 
   0  14   2        3.94       -5.11      7.53 o 
  -4  15   2        0.48       -6.62      7.93 o 
  -3  15   2       29.10       22.89      9.19 o 
   0 -15   3       85.86       76.11     12.38 o 
   1 -15   3        1.40       -7.17      8.01 o 
   2 -15   3       86.15       84.08     12.98 o 
   3 -15   3       34.15       42.52     10.84 o 
   4 -15   3        0.61       -3.65      7.57 o 
   5 -15   3        9.19       38.36      9.83 o 
   6 -15   3       59.77       92.63     13.81 o 
  -6 -14   3       45.88       35.41     12.74 o 
  -5 -14   3       32.76       25.24     11.00 o 
  -4 -14   3       15.86       11.35     10.19 o 
  -3 -14   3        8.77        1.33      6.90 o 
  -2 -14   3       15.45       11.67      6.24 o 
  -1 -14   3       37.10       45.64     10.44 o 
   0 -14   3       13.77        4.35      6.04 o 
   1 -14   3       77.10       79.61     12.14 o 
   2 -14   3       80.86       81.12     11.60 o 
   3 -14   3        2.21       -1.07      6.30 o 
   4 -14   3        0.12       -5.32      7.48 o 
   5 -14   3        9.63       15.82      7.59 o 
   6 -14   3      105.22       98.43     10.30 o 
   7 -14   3      197.92      209.24     18.60 o 
  -7 -13   3      183.95      161.02     20.42 o 
  -6 -13   3      269.90      265.60     13.50 o 
  -5 -13   3      433.21      390.19     19.04 o 
  -4 -13   3       47.86       46.60      7.55 o 
  -3 -13   3        0.04        6.24      7.45 o 
  -2 -13   3       39.88       26.74      8.46 o 
  -1 -13   3        0.69       -3.05      6.48 o 
   0 -13   3      121.49      132.79     14.47 o 
   1 -13   3       27.21       28.11      8.04 o 
   2 -13   3      322.37      356.63     22.01 o 
   3 -13   3       84.03       80.44     11.83 o 
   4 -13   3       22.96       29.85      8.13 o 
   5 -13   3       78.61       96.13     12.51 o 
   6 -13   3        6.71        6.44      5.19 o 
   7 -13   3      123.98      129.88     11.09 o 
   8 -13   3        0.54        5.15      8.62 o 
  -8 -12   3      276.79      251.32     24.52 o 
  -7 -12   3        9.46        3.70      4.52 o 
  -6 -12   3       14.00       18.78      5.06 o 
  -5 -12   3       10.14       -2.44      5.20 o 
  -4 -12   3       35.66       33.76      6.46 o 
  -3 -12   3      182.68      173.49     12.04 o 
  -2 -12   3        0.07        4.23     12.52 o 
  -1 -12   3      876.51      831.87     32.37 o 
   0 -12   3       85.00       94.83     11.86 o 
   1 -12   3       22.59       20.19      7.22 o 
   2 -12   3       47.24       57.64      9.92 o 
   3 -12   3      158.37      153.49     13.91 o 
   4 -12   3       80.08       88.23     11.41 o 
   5 -12   3      885.87      898.87     33.06 o 
   6 -12   3      394.06      395.24     17.10 o 
   7 -12   3       12.58       12.10      5.39 o 
   8 -12   3      280.59      290.60     32.90 o 
   9 -12   3       42.34       44.68     12.07 o 
  -9 -11   3       32.00       47.71      9.43 o 
  -8 -11   3       16.11       47.45      9.05 o 
  -7 -11   3        3.44       19.21      6.58 o 
  -6 -11   3       35.55       29.85      5.44 o 
  -5 -11   3      167.67      152.45      9.34 o 
  -4 -11   3      211.67      207.40     10.44 o 
  -3 -11   3       12.05       10.09      5.03 o 
  -2 -11   3        6.88        2.05      4.46 o 
  -1 -11   3       86.65       86.53      8.66 o 
   0 -11   3        0.13       -5.62      5.62 o 
   1 -11   3      423.47      420.06     21.66 o 
   2 -11   3      142.08      131.20     12.62 o 
   3 -11   3      230.93      227.07     16.30 o 
   4 -11   3      255.77      294.35     18.05 o 
   5 -11   3       46.09       37.07      8.19 o 
   6 -11   3      246.08      227.74     12.61 o 
   7 -11   3       75.71       69.79      7.99 o 
   8 -11   3      243.32      235.62     13.59 o 
   9 -11   3      140.93      149.78     18.32 o 
  10 -11   3      332.06      344.95     27.64 o 
 -10 -10   3       44.19       33.68      8.21 o 
  -9 -10   3        1.02        7.33      6.51 o 
  -8 -10   3      105.95       93.79     10.60 o 
  -7 -10   3       16.71       11.92      5.49 o 
  -6 -10   3      131.65      121.60     11.13 o 
  -5 -10   3       88.64       75.73      8.94 o 
  -4 -10   3        2.60       10.88      4.27 o 
  -3 -10   3      271.95      254.26     10.62 o 
  -2 -10   3        2.89       -0.34      4.52 o 
  -1 -10   3        0.98       -6.13      9.01 o 
   0 -10   3      176.85      172.47     13.70 o 
   1 -10   3      824.99      852.86     28.75 o 
   2 -10   3        1.11        3.78      5.43 o 
   3 -10   3      549.86      561.95     23.22 o 
   4 -10   3     1095.60     1114.91     32.36 o 
   5 -10   3       22.66       39.78      8.47 o 
   6 -10   3      580.80      606.58     26.38 o 
   7 -10   3      256.02      240.23     12.86 o 
   8 -10   3      581.23      622.69     38.26 o 
   9 -10   3      108.74      116.25     10.18 o 
  10 -10   3       15.31       14.02      9.23 o 
  11 -10   3        9.22       -7.68      9.01 o 
 -11  -9   3       11.00       13.94      9.31 o 
 -10  -9   3       64.53       63.89      9.70 o 
  -9  -9   3       93.49       87.40     10.44 o 
  -8  -9   3       55.78       41.32      7.77 o 
  -7  -9   3       42.38       39.22      7.14 o 
  -6  -9   3      640.81      631.43     21.69 o 
  -5  -9   3      115.71       92.28      9.22 o 
  -4  -9   3      163.89      180.88     11.84 o 
  -3  -9   3      515.24      531.98     14.21 o 
  -2  -9   3       69.42       64.44      6.83 o 
  -1  -9   3      462.56      424.70     14.90 o 
   0  -9   3      186.61      155.13     14.06 o 
   1  -9   3      348.40      321.82     16.98 o 
   2  -9   3      113.63      108.56     10.32 o 
   3  -9   3      328.55      337.35     17.47 o 
   4  -9   3      478.97      457.68     20.03 o 
   5  -9   3      638.26      632.73     23.61 o 
   6  -9   3       91.18       97.73      8.12 o 
   7  -9   3      324.15      313.21     13.83 o 
   8  -9   3      267.26      277.01     13.66 o 
   9  -9   3       50.50       62.90     11.61 o 
  10  -9   3        5.22        4.23      8.66 o 
  11  -9   3       42.16       16.17      8.94 o 
 -12  -8   3        4.23       -0.33      8.35 o 
 -11  -8   3        0.43       -6.08      6.64 o 
 -10  -8   3        6.30        6.82      5.81 o 
  -9  -8   3       51.92       54.65      8.34 o 
  -8  -8   3      144.45      148.82     11.77 o 
  -7  -8   3      767.39      763.93     23.63 o 
  -6  -8   3       42.76       38.46      6.71 o 
  -5  -8   3      130.23      124.68      9.63 o 
  -4  -8   3      564.69      553.99     18.41 o 
  -3  -8   3        1.02        2.95      3.05 o 
  -2  -8   3      919.40      877.31     16.55 o 
  -1  -8   3      788.99      742.93     18.19 o 
   0  -8   3      676.36      680.15     17.22 o 
   1  -8   3      207.32      194.81     12.58 o 
   2  -8   3      183.29      219.51     13.41 o 
   3  -8   3       19.91       13.34      4.84 o 
   4  -8   3       40.79       53.82      8.07 o 
   5  -8   3     2361.04     2306.39     32.06 o 
   6  -8   3     1270.93     1251.25     31.81 o 
   7  -8   3        9.42        6.29      4.12 o 
   8  -8   3       72.07       77.92      7.78 o 
   9  -8   3      144.64      141.85     10.15 o 
  10  -8   3       79.58       96.39     14.97 o 
  11  -8   3        2.34       26.54     10.57 o 
  12  -8   3       68.67       72.49     14.13 o 
 -12  -7   3        0.04       -7.04      7.04 o 
 -11  -7   3        3.41        0.87      5.99 o 
 -10  -7   3      118.31      114.08     11.98 o 
  -9  -7   3      187.33      184.32     12.85 o 
  -8  -7   3        0.09       -2.33      7.32 o 
  -7  -7   3      126.08      121.29      9.88 o 
  -6  -7   3      136.56      117.85      9.44 o 
  -5  -7   3     1095.48     1048.58     24.08 o 
  -4  -7   3     1130.97     1092.90     23.69 o 
  -3  -7   3     1433.95     1422.65     26.03 o 
  -2  -7   3     2901.11     2950.58     27.97 o 
  -1  -7   3      370.00      430.56     13.03 o 
   0  -7   3        1.71        7.11      3.48 o 
   1  -7   3        3.79        2.76      4.00 o 
   2  -7   3      361.76      376.56     15.75 o 
   3  -7   3      567.97      527.13     18.73 o 
   4  -7   3       71.03       51.76      7.18 o 
   5  -7   3     2972.15     2938.98     34.26 o 
   6  -7   3     1546.81     1514.48     26.14 o 
   7  -7   3        4.75        1.53      5.83 o 
   8  -7   3      132.26      112.12      8.75 o 
   9  -7   3       36.17       29.71      5.77 o 
  10  -7   3       99.54      113.45      9.76 o 
  11  -7   3      240.22      250.14     27.75 o 
  12  -7   3      467.75      494.79     31.82 o 
  13  -7   3       34.76       38.36     11.49 o 
 -13  -6   3      194.06      207.34     23.81 o 
 -12  -6   3      294.75      309.80     26.55 o 
 -11  -6   3       91.05       87.47     10.01 o 
 -10  -6   3        2.32        0.92      5.98 o 
  -9  -6   3      472.73      495.33     19.45 o 
  -8  -6   3       35.85       38.39      6.68 o 
  -7  -6   3      225.81      227.17     12.08 o 
  -6  -6   3      218.78      210.21     11.26 o 
  -5  -6   3      912.03      846.51     20.60 o 
  -4  -6   3     1701.66     1808.39     28.34 o 
  -3  -6   3        6.54        3.45      4.03 o 
  -2  -6   3      342.26      392.44      9.77 o 
  -1  -6   3      438.27      400.41     11.72 o 
   0  -6   3      164.53      136.61      7.31 o 
   1  -6   3     1785.12     1854.63     31.66 o 
   2  -6   3      578.23      539.59     17.41 o 
   3  -6   3      222.36      238.68     12.27 o 
   4  -6   3       14.97       17.96      4.54 o 
   5  -6   3      418.18      396.17     12.39 o 
   6  -6   3       55.62       46.36      5.15 o 
   7  -6   3      395.51      441.56     21.74 o 
   8  -6   3       11.47        7.77      4.15 o 
   9  -6   3      273.53      276.70     13.17 o 
  10  -6   3      229.22      213.52     13.01 o 
  11  -6   3       96.90      101.67     12.31 o 
  12  -6   3       54.79       39.50     11.34 o 
  13  -6   3       24.74       59.01     13.58 o 
 -13  -5   3        0.03       -0.41     10.22 o 
 -12  -5   3       11.17       28.89     11.69 o 
 -11  -5   3       39.51       30.48      6.58 o 
 -10  -5   3      273.11      296.85     15.60 o 
  -9  -5   3       13.69       15.26      5.61 o 
  -8  -5   3     1568.66     1579.71     46.25 o 
  -7  -5   3       35.23       38.31      6.56 o 
  -6  -5   3        2.31        3.27      4.00 o 
  -5  -5   3      452.06      507.55     15.15 o 
  -4  -5   3      626.23      677.56     16.45 o 
  -3  -5   3     1814.48     2018.69     26.77 o 
  -2  -5   3     3907.38     4346.37     29.63 o 
  -1  -5   3     3244.25     3101.39     28.95 o 
   0  -5   3       33.82       27.12      3.93 o 
   1  -5   3      859.32      927.59     15.80 o 
   2  -5   3      558.17      539.97     16.32 o 
   3  -5   3     1630.08     1693.28     29.02 o 
   4  -5   3      491.83      510.19     12.80 o 
   5  -5   3       52.89       59.55      5.29 o 
   6  -5   3      425.74      408.57     15.56 o 
   7  -5   3      918.25      822.24     20.11 o 
   8  -5   3       32.70       45.07      6.09 o 
   9  -5   3       20.35       19.27      5.44 o 
  10  -5   3      193.46      183.67     12.02 o 
  11  -5   3       53.16       73.23      8.72 o 
  12  -5   3      319.64      358.75     26.19 o 
  13  -5   3      228.47      219.11     21.95 o 
 -14  -4   3       93.64       78.91     17.37 o 
 -13  -4   3       18.16       20.96     10.10 o 
 -12  -4   3       14.72        5.22      8.66 o 
 -11  -4   3        0.28       -4.52      4.52 o 
 -10  -4   3       51.72       57.80      7.59 o 
  -9  -4   3       46.79       54.43      7.25 o 
  -8  -4   3     1260.31     1323.02     24.01 o 
  -7  -4   3      626.66      642.72     14.94 o 
  -6  -4   3      186.23      192.44      8.80 o 
  -5  -4   3     1602.00     1648.82     30.87 o 
  -4  -4   3       73.29      116.57      7.07 o 
  -3  -4   3     3880.10     4337.55     35.91 o 
  -2  -4   3      511.41      528.98     11.75 o 
  -1  -4   3     4065.69     4450.13     31.19 o 
   0  -4   3      757.96      688.87     12.27 o 
   1  -4   3      571.39      590.17     11.55 o 
   2  -4   3     1189.41     1190.16     21.93 o 
   3  -4   3     1787.63     1903.64     29.39 o 
   4  -4   3      114.35      129.28      6.81 o 
   5  -4   3      273.79      333.31     10.78 o 
   6  -4   3        5.42        5.95      3.25 o 
   7  -4   3       16.11        6.61      5.69 o 
   8  -4   3      299.85      313.60     13.44 o 
   9  -4   3        0.04       -2.00      4.13 o 
  10  -4   3        0.44        9.29      6.55 o 
  11  -4   3      156.05      165.53     12.08 o 
  12  -4   3      130.37      126.45     11.54 o 
  13  -4   3      100.13      125.87     17.44 o 
 -14  -3   3       11.23       14.96     10.90 o 
 -13  -3   3      145.89      136.09     18.75 o 
 -12  -3   3        6.87        7.21      7.66 o 
 -11  -3   3      148.62      158.98     11.39 o 
 -10  -3   3      986.50      995.73     24.83 o 
  -9  -3   3     2349.37     2339.31     41.93 o 
  -8  -3   3      833.11      825.96     20.20 o 
  -7  -3   3       99.22       90.84      7.05 o 
  -6  -3   3      127.09      109.09      6.96 o 
  -5  -3   3       77.00       75.21      5.78 o 
  -4  -3   3        4.21        4.60      1.91 o 
  -3  -3   3     3002.89     2900.81     38.01 o 
  -2  -3   3     6867.69     7238.23    101.57 o 
  -1  -3   3     3035.08     3057.39     37.66 o 
   0  -3   3     2923.83     2900.02     48.88 o 
   1  -3   3      524.74      529.19     18.31 o 
   2  -3   3      421.82      457.14     13.23 o 
   3  -3   3      527.92      632.20     12.00 o 
   4  -3   3     7614.54     7958.75     45.04 o 
   5  -3   3      662.84      752.81     15.42 o 
   6  -3   3        9.32        4.15      3.95 o 
   7  -3   3       38.34       39.00      5.59 o 
   8  -3   3       30.11       25.68      5.43 o 
   9  -3   3       52.24       63.82      7.34 o 
  10  -3   3      125.21      138.93     10.51 o 
  11  -3   3      349.35      357.10     16.76 o 
  12  -3   3      286.25      278.64     15.85 o 
  13  -3   3        3.92       -8.67      8.67 o 
 -14  -2   3        3.29      -11.87     11.87 o 
 -13  -2   3      558.84      542.45     33.95 o 
 -12  -2   3       18.23       18.00      9.06 o 
 -11  -2   3      106.92      110.34      9.16 o 
 -10  -2   3       10.55       13.34      4.58 o 
  -9  -2   3       56.68       61.61      7.54 o 
  -8  -2   3      214.95      221.06     10.10 o 
  -7  -2   3       10.95       14.91      3.61 o 
  -6  -2   3      243.20      183.44      8.07 o 
  -5  -2   3      501.94      601.12     12.86 o 
  -4  -2   3       28.29       55.98      3.31 o 
  -3  -2   3      801.90      785.81      8.91 o 
  -2  -2   3     2083.86     2231.37     18.69 o 
  -1  -2   3       94.75       88.63      2.20 o 
   0  -2   3     3394.05     3395.53     14.82 o 
   1  -2   3      362.36      409.56      7.88 o 
   2  -2   3        2.89        9.05      3.46 o 
   3  -2   3     4729.27     4667.21     30.23 o 
   4  -2   3     1365.44     1331.66     18.25 o 
   5  -2   3       62.43       36.50      4.05 o 
   6  -2   3      731.74      724.69     16.63 o 
   7  -2   3      204.38      196.19      9.70 o 
   8  -2   3       91.10       90.18      7.61 o 
   9  -2   3      629.70      657.39     19.95 o 
  10  -2   3      492.39      526.79     18.97 o 
  11  -2   3      399.48      415.30     18.07 o 
  12  -2   3       20.96       13.84     11.64 o 
  13  -2   3       76.99       91.08     15.75 o 
 -14  -1   3      344.65      366.31     29.58 o 
 -13  -1   3        0.65        6.26      7.94 o 
 -12  -1   3       40.29       37.77     11.08 o 
 -11  -1   3       38.43       43.40     10.79 o 
 -10  -1   3      460.36      469.34     15.84 o 
  -9  -1   3      693.43      698.07     20.18 o 
  -8  -1   3       41.93       40.50      5.09 o 
  -7  -1   3     1164.23     1156.92     19.32 o 
  -6  -1   3       17.77       12.40      2.97 o 
  -5  -1   3     1865.60     2053.27     17.38 o 
  -4  -1   3      394.52      429.58      6.47 o 
  -3  -1   3     6368.59     6829.15     98.74 o 
  -2  -1   3    11323.59    12106.65    112.53 o 
  -1  -1   3    20420.41    21223.84    146.01 o 
   0  -1   3     1539.83     1539.82     18.81 o 
   1  -1   3     5764.27     5504.89     40.32 o 
   2  -1   3      386.08      408.41      7.62 o 
   3  -1   3        6.29       16.30      3.24 o 
   4  -1   3        7.23       11.27      3.34 o 
   5  -1   3     1700.05     1779.32     23.69 o 
   6  -1   3       86.59       73.39      5.82 o 
   7  -1   3      196.12      190.44      9.69 o 
   8  -1   3     1219.72     1172.85     31.42 o 
   9  -1   3        0.00       -4.66      4.67 o 
  10  -1   3      129.45      138.33     10.78 o 
  11  -1   3       59.92       56.45      8.06 o 
  12  -1   3        3.41       -5.72      7.76 o 
 -14   0   3      286.68      324.01     27.62 o 
 -13   0   3       79.17       99.97     16.26 o 
 -12   0   3        0.77       -3.89      7.82 o 
 -11   0   3        0.05        5.15      7.18 o 
 -10   0   3      187.91      181.23      9.63 o 
  -9   0   3       82.05       78.88      6.30 o 
  -8   0   3       66.86       74.79      7.22 o 
  -7   0   3      185.68      201.68      5.40 o 
  -6   0   3     1890.33     1790.63     14.44 o 
  -5   0   3       71.77       81.11      2.71 o 
  -4   0   3      266.80      255.40      4.93 o 
  -3   0   3     4612.77     4724.86     42.97 o 
  -2   0   3      546.96      614.80      4.51 o 
  -1   0   3     1710.45     1652.77      7.53 o 
   0   0   3     9266.70     9381.58     27.87 o 
   1   0   3        5.80        2.12      7.91 o 
   2   0   3     4657.19     4876.09     41.52 o 
   3   0   3       16.77        6.97      1.93 o 
   4   0   3      165.80      174.55      7.16 o 
   5   0   3     3881.41     3936.43     61.97 o 
   6   0   3      164.27      166.54      8.55 o 
   7   0   3      185.72      199.34     10.15 o 
   8   0   3     1112.17     1117.19     32.84 o 
   9   0   3       90.65       88.98      8.31 o 
  10   0   3        3.99        7.46      4.87 o 
  11   0   3        5.88        0.13      6.76 o 
  12   0   3      268.14      274.94     16.19 o 
  13   0   3       20.08        4.70      8.57 o 
 -14   1   3       70.65       92.58     16.65 o 
 -13   1   3        0.81        4.77      7.22 o 
 -12   1   3       15.54       20.51      9.30 o 
 -11   1   3       11.89        4.55      7.04 o 
 -10   1   3      181.54      179.57     10.75 o 
  -9   1   3      386.25      375.09     11.93 o 
  -8   1   3     1675.16     1602.09     21.33 o 
  -7   1   3       34.44       28.63      1.99 o 
  -6   1   3      669.08      803.53     12.13 o 
  -5   1   3     4131.92     4306.92     34.26 o 
  -4   1   3     3368.29     3355.69     40.68 o 
  -3   1   3       41.85       55.26      5.54 o 
  -2   1   3     1427.71     1410.56     12.84 o 
  -1   1   3      299.72      278.91      5.19 o 
   0   1   3      318.27      291.96      6.95 o 
   1   1   3      932.80      938.28     37.79 o 
   2   1   3       43.24       61.19      2.30 o 
   3   1   3      120.55      114.94      4.14 o 
   4   1   3      873.81      976.40     29.21 o 
   5   1   3       14.39       13.78      3.95 o 
   6   1   3     2118.41     2166.92     41.35 o 
   7   1   3      122.62      122.74      8.29 o 
   8   1   3     1272.39     1256.49     42.57 o 
   9   1   3      284.68      290.09     13.92 o 
  10   1   3      150.32      124.90     10.30 o 
  11   1   3        0.63        3.87      5.05 o 
  12   1   3        1.03       -0.95      8.38 o 
  13   1   3       51.50       57.67     13.93 o 
 -14   2   3       30.49       35.09     11.64 o 
 -13   2   3       28.11       31.72     10.11 o 
 -12   2   3      806.70      781.66     37.58 o 
 -11   2   3      301.26      283.42     22.15 o 
 -10   2   3     1017.87      957.36     36.17 o 
  -9   2   3      233.80      236.71      9.32 o 
  -8   2   3      508.82      519.08     12.29 o 
  -7   2   3      446.88      452.40      6.26 o 
  -6   2   3       22.31       34.47      1.83 o 
  -5   2   3      281.47      366.37     15.86 o 
  -4   2   3     1518.98     1432.61      8.40 o 
  -3   2   3       15.60       31.20      2.42 o 
  -2   2   3     4550.39     4562.72     21.02 o 
  -1   2   3      967.58      986.74     23.21 o 
   0   2   3     2194.19     2169.91     31.95 o 
   1   2   3      119.39      103.25      2.72 o 
   2   2   3      768.40      761.35     11.04 o 
   3   2   3     3668.87     3852.73     19.51 o 
   4   2   3     1280.45     1415.63     16.06 o 
   5   2   3      119.09      109.75      6.88 o 
   6   2   3       80.19       79.79      6.72 o 
   7   2   3       65.09       62.25      6.56 o 
   8   2   3      705.13      739.90     35.45 o 
   9   2   3        5.72        2.80      7.38 o 
  10   2   3      516.18      526.06     20.02 o 
  11   2   3       26.42       23.36      9.04 o 
  12   2   3       13.92        4.09      8.25 o 
  13   2   3       17.24        0.99      8.80 o 
 -14   3   3      238.43      237.93     23.99 o 
 -13   3   3      166.70      195.77     20.68 o 
 -12   3   3      222.91      227.95     20.73 o 
 -11   3   3        0.07        4.50      7.76 o 
 -10   3   3      116.79      101.70     13.33 o 
  -9   3   3        0.08        0.93      2.99 o 
  -8   3   3     1347.70     1314.96     24.98 o 
  -7   3   3      347.78      337.35     18.00 o 
  -6   3   3      453.02      430.62      7.79 o 
  -5   3   3       53.24       26.52      1.82 o 
  -4   3   3      362.52      410.58      6.22 o 
  -3   3   3       40.13       40.61      2.69 o 
  -2   3   3      143.80      142.72      6.04 o 
  -1   3   3     3483.79     3700.45     39.95 o 
   0   3   3     1996.08     1961.44     24.14 o 
   1   3   3       28.94       25.49      2.02 o 
   2   3   3     1593.34     1576.44     21.71 o 
   3   3   3        0.64        4.34      2.34 o 
   4   3   3      700.93      795.05     16.15 o 
   5   3   3        0.90        3.26      3.89 o 
   6   3   3       92.04      103.39      7.69 o 
   7   3   3      293.78      306.00     13.32 o 
   8   3   3      299.70      320.59     11.73 o 
   9   3   3       46.55       51.49      7.41 o 
  10   3   3       92.85       83.99     14.24 o 
  11   3   3       27.97       21.44      9.57 o 
  12   3   3       24.92       35.95     11.77 o 
  13   3   3        0.00        8.03      9.49 o 
 -14   4   3       10.46       -9.29     10.09 o 
 -13   4   3        0.21       -4.48      8.77 o 
 -12   4   3      431.14      430.74     28.70 o 
 -11   4   3      169.82      193.81     18.54 o 
 -10   4   3       23.05       29.34      9.82 o 
  -9   4   3       58.76       52.34      6.11 o 
  -8   4   3       27.29       32.12      7.60 o 
  -7   4   3      479.62      445.84      7.69 o 
  -6   4   3      144.79      156.12      4.56 o 
  -5   4   3     1226.58     1255.19     12.43 o 
  -4   4   3       14.34       14.71      3.85 o 
  -3   4   3      115.48       95.11      5.21 o 
  -2   4   3        2.70        5.26      4.12 o 
  -1   4   3       25.44       10.75      5.03 o 
   0   4   3      102.60      110.00      6.47 o 
   1   4   3      832.96      913.15     12.10 o 
   2   4   3       26.55       38.94      3.19 o 
   3   4   3     1893.30     1974.86     18.76 o 
   4   4   3      277.42      251.60      9.80 o 
   5   4   3        4.21       -0.40      3.99 o 
   6   4   3       84.53       82.49      6.95 o 
   7   4   3      243.32      237.64     12.01 o 
   8   4   3      239.59      243.02     20.12 o 
   9   4   3       40.32       40.82     10.96 o 
  10   4   3        2.02       -6.29      7.26 o 
  11   4   3       21.81       22.62     10.09 o 
  12   4   3      342.19      355.68     28.66 o 
 -13   5   3       19.07       40.53     11.35 o 
 -12   5   3      495.61      492.53     31.18 o 
 -11   5   3       27.94       21.66      8.12 o 
 -10   5   3       13.53        7.58      7.60 o 
  -9   5   3       28.69       38.92      9.54 o 
  -8   5   3       50.94       39.28      3.90 o 
  -7   5   3      594.49      590.27     12.08 o 
  -6   5   3       11.06       11.01      8.34 o 
  -5   5   3      272.40      262.76      8.80 o 
  -4   5   3       10.57        7.87      2.64 o 
  -3   5   3      108.67      112.94      6.15 o 
  -2   5   3       40.44       69.07      8.20 o 
  -1   5   3     2136.65     2309.14     39.35 o 
   0   5   3     2197.03     2324.70     26.29 o 
   1   5   3      116.81      123.33      6.59 o 
   2   5   3      291.29      286.72      7.64 o 
   3   5   3      295.86      261.23      7.46 o 
   4   5   3       36.34       45.82      3.94 o 
   5   5   3      812.01      768.83     18.90 o 
   6   5   3       54.95       40.23      5.86 o 
   7   5   3      457.98      447.81     26.79 o 
   8   5   3       49.82       58.84     12.38 o 
   9   5   3        0.11        1.58      7.58 o 
  10   5   3       67.44       88.21     15.00 o 
  11   5   3      128.71      135.71     18.73 o 
 -13   6   3       91.82       88.23     15.84 o 
 -12   6   3        8.23        5.67      8.65 o 
 -11   6   3       88.21       99.45     14.61 o 
 -10   6   3     2123.85     2116.65     57.65 o 
  -9   6   3        1.86        6.43      6.54 o 
  -8   6   3        0.37        5.38      6.28 o 
  -7   6   3      563.82      555.92     12.79 o 
  -6   6   3      188.14      185.22      7.53 o 
  -5   6   3      259.71      279.80     12.93 o 
  -4   6   3       13.91       13.65      3.70 o 
  -3   6   3      569.51      503.12     13.40 o 
  -2   6   3      137.30      152.33     11.23 o 
  -1   6   3      103.77       88.22      9.38 o 
   0   6   3      388.66      355.34     11.33 o 
   1   6   3      134.77      118.35      9.73 o 
   2   6   3       86.53       81.37      4.70 o 
   3   6   3     1859.75     1916.70     25.89 o 
   4   6   3      203.30      202.01      8.09 o 
   5   6   3      121.18      105.78     13.19 o 
   6   6   3      168.19      162.61     10.42 o 
   7   6   3      177.84      177.28     18.55 o 
   8   6   3       29.36       25.76      9.48 o 
   9   6   3       45.47       57.19     13.06 o 
  10   6   3       79.64       76.30     14.32 o 
  11   6   3      183.84      165.47     21.37 o 
 -13   7   3       18.81       26.03     11.44 o 
 -12   7   3       47.92       17.37      9.45 o 
 -11   7   3      526.90      538.71     31.89 o 
 -10   7   3       26.33       35.38     10.55 o 
  -9   7   3      369.20      343.37     23.36 o 
  -8   7   3      304.95      285.04     20.29 o 
  -7   7   3       16.28        5.72      5.72 o 
  -6   7   3     2029.74     1978.70     49.22 o 
  -5   7   3       10.90        3.80      5.25 o 
  -4   7   3      482.97      455.71     12.92 o 
  -3   7   3       27.32       24.47      6.14 o 
  -2   7   3      157.93      153.99     12.14 o 
  -1   7   3      220.35      215.85     14.62 o 
   0   7   3       48.36       48.67      5.47 o 
   1   7   3     4501.81     4491.90     41.09 o 
   2   7   3     1316.61     1308.94     18.08 o 
   3   7   3      189.72      194.80      7.33 o 
   4   7   3      131.49      136.83      6.43 o 
   5   7   3        4.69        2.95      4.44 o 
   6   7   3       69.87       89.57     14.40 o 
   7   7   3       51.60       55.57     12.35 o 
   8   7   3       81.56       80.07     14.37 o 
   9   7   3      646.38      655.15     38.07 o 
  10   7   3      136.36      145.20     20.20 o 
 -12   8   3      149.32      156.21     19.50 o 
 -11   8   3      367.05      330.25     25.98 o 
 -10   8   3       34.97       23.80      9.07 o 
  -9   8   3      283.74      244.10     20.71 o 
  -8   8   3       61.74       49.41     10.29 o 
  -7   8   3       15.32       14.84      3.49 o 
  -6   8   3       12.10       10.04      2.97 o 
  -5   8   3      495.49      514.77     15.24 o 
  -4   8   3       62.22       45.81      5.26 o 
  -3   8   3      523.91      572.87     20.69 o 
  -2   8   3       66.85       45.06      8.55 o 
  -1   8   3        4.37       13.82      6.39 o 
   0   8   3      795.07      768.02     19.85 o 
   1   8   3     1088.21     1124.58     23.21 o 
   2   8   3      155.14      142.61      9.08 o 
   3   8   3      234.39      223.46      8.14 o 
   4   8   3       98.79       89.48      8.37 o 
   5   8   3       80.23      100.75     15.57 o 
   6   8   3      258.95      263.61     22.91 o 
   7   8   3      179.46      206.67     21.69 o 
   8   8   3      140.65      154.54     19.58 o 
   9   8   3       23.54       42.24     12.09 o 
 -12   9   3        0.69        8.66      9.14 o 
 -11   9   3        0.89       -3.98      8.24 o 
 -10   9   3       11.15       10.86      8.02 o 
  -9   9   3       26.89       18.65      8.69 o 
  -8   9   3       83.98       95.62     13.72 o 
  -7   9   3       23.54       22.40      4.34 o 
  -6   9   3        0.96       -3.64      3.64 o 
  -5   9   3       11.37        8.64      4.34 o 
  -4   9   3      538.70      481.74     27.51 o 
  -3   9   3       31.18       18.95      5.87 o 
  -2   9   3      138.08      119.04     12.80 o 
  -1   9   3      249.58      271.03     18.84 o 
   0   9   3      147.99      159.58      9.47 o 
   1   9   3      555.56      574.54     16.56 o 
   2   9   3        3.61        0.57      4.12 o 
   3   9   3       51.31       66.50     12.66 o 
   4   9   3       14.39        6.09      8.56 o 
   5   9   3       82.09       76.70     13.26 o 
   6   9   3        0.37       23.12     10.43 o 
   7   9   3       74.66       87.48     16.41 o 
   8   9   3       52.32       42.84     12.45 o 
 -11  10   3      176.19      181.68     21.05 o 
 -10  10   3      143.82      139.05     17.84 o 
  -9  10   3      508.70      513.90     31.56 o 
  -8  10   3      537.79      508.72     29.84 o 
  -7  10   3      254.98      243.49     20.05 o 
  -6  10   3       37.34       39.12      5.53 o 
  -5  10   3       84.94       78.96      7.16 o 
  -4  10   3       28.32       34.31      5.31 o 
  -3  10   3       89.48       78.38      9.25 o 
  -2  10   3       66.86       73.92      7.26 o 
  -1  10   3      531.13      508.10     26.91 o 
   0  10   3        0.18        2.36      4.27 o 
   1  10   3       58.64       65.48     11.72 o 
   2  10   3      212.44      214.87     19.76 o 
   3  10   3       96.39       77.11     13.29 o 
   4  10   3      125.90      145.35     18.17 o 
   5  10   3      263.94      285.73     25.45 o 
   6  10   3      243.47      256.38     25.37 o 
 -10  11   3       49.85       33.62     11.62 o 
  -9  11   3       72.62       60.07     12.68 o 
  -8  11   3        7.06        5.68      7.34 o 
  -7  11   3       91.16       89.70     13.42 o 
  -6  11   3      104.33       97.50     10.43 o 
  -5  11   3      284.14      248.25     30.18 o 
  -4  11   3      274.28      253.24     27.60 o 
  -3  11   3        0.89       -4.61      5.08 o 
  -2  11   3      250.80      260.20     17.61 o 
  -1  11   3       15.17       20.64      9.43 o 
   0  11   3       17.11       28.48      9.04 o 
   1  11   3      346.66      381.05     26.47 o 
   2  11   3        0.06       -0.66      8.24 o 
   3  11   3      189.49      231.57     22.39 o 
   4  11   3        3.40        7.65      8.44 o 
   5  11   3        2.81        1.80      7.93 o 
  -9  12   3       14.32       16.17      9.03 o 
  -8  12   3       36.46       28.09      9.63 o 
  -7  12   3      372.57      344.27     25.89 o 
  -6  12   3       56.24       53.00     11.13 o 
  -5  12   3       19.91        8.30      3.78 o 
  -4  12   3        5.98       -2.02      5.71 o 
  -3  12   3       50.72       52.95      9.18 o 
  -2  12   3       54.40       61.90      9.72 o 
  -1  12   3      481.66      506.60     19.71 o 
   0  12   3      394.30      471.08     29.79 o 
   1  12   3        0.02       -0.39      7.03 o 
   2  12   3       43.99       47.89     12.20 o 
   3  12   3        3.15       20.61     11.02 o 
  -7  13   3        0.46       12.45      8.42 o 
  -6  13   3       66.98       66.37     12.05 o 
  -5  13   3       41.60       18.67      4.65 o 
  -4  13   3       48.06       48.51     14.25 o 
  -3  13   3      164.02      165.75     13.86 o 
  -2  13   3       17.82       23.50      8.65 o 
  -1  13   3      119.55      135.52     14.83 o 
   0  13   3       37.71       37.16      7.27 o 
   1  13   3        2.20        6.10      7.84 o 
  -6  14   3      249.81      251.67     23.46 o 
  -5  14   3      116.80      110.24     15.79 o 
  -4  14   3       33.68       33.72      6.43 o 
  -3  14   3       13.38       28.89      7.02 o 
  -2  14   3      316.17      306.44     22.59 o 
  -1  14   3      117.33      146.58     16.77 o 
  -1 -15   4       33.98       27.88      9.31 o 
   0 -15   4       60.55       44.30     10.32 o 
   1 -15   4        0.24       -1.76      6.75 o 
   2 -15   4        1.61       -4.11      7.01 o 
   3 -15   4      174.89      185.55     18.28 o 
   4 -15   4      369.06      438.76     27.41 o 
   5 -15   4      135.12      155.45     16.62 o 
   6 -15   4       49.58       61.21     12.04 o 
   7 -15   4        1.14        2.79      7.63 o 
  -5 -14   4       13.07       -2.27     10.03 o 
  -4 -14   4       18.96       28.79      7.67 o 
  -3 -14   4       13.96       12.51      5.48 o 
  -2 -14   4       18.66       17.27      7.15 o 
  -1 -14   4       20.77       23.60      8.66 o 
   0 -14   4       17.24       22.58      7.95 o 
   1 -14   4      261.72      296.99     21.65 o 
   2 -14   4      197.79      169.28     16.34 o 
   3 -14   4      338.97      356.97     23.25 o 
   4 -14   4       76.52       73.63     11.59 o 
   5 -14   4        4.00       15.19      8.28 o 
   6 -14   4        1.48        2.78      5.69 o 
   7 -14   4       75.50       60.10     11.32 o 
  -7 -13   4      157.24      191.78     22.17 o 
  -6 -13   4      114.30      134.08     12.19 o 
  -5 -13   4       84.17      102.49     10.50 o 
  -4 -13   4        2.12       -0.03      4.80 o 
  -3 -13   4        8.43        5.05      5.04 o 
  -2 -13   4      344.67      338.53     16.99 o 
  -1 -13   4      184.35      168.72     16.17 o 
   0 -13   4      647.15      686.45     30.81 o 
   1 -13   4       53.58       64.52     10.86 o 
   2 -13   4      146.20      130.04     14.19 o 
   3 -13   4       66.86       57.43     10.20 o 
   4 -13   4       12.15        8.11      7.05 o 
   5 -13   4      572.13      620.79     29.36 o 
   6 -13   4      148.80      142.34     11.36 o 
   7 -13   4       33.84       44.82      7.84 o 
   8 -13   4       63.84       65.86      8.76 o 
  -9 -12   4       65.94       61.27     14.37 o 
  -8 -12   4        3.96        3.77      4.32 o 
  -7 -12   4      187.43      204.20     11.60 o 
  -6 -12   4       89.61       84.40      7.75 o 
  -5 -12   4      122.33      109.93     10.13 o 
  -4 -12   4      220.57      204.57     13.24 o 
  -3 -12   4      150.34      145.58     11.21 o 
  -2 -12   4      116.67      119.21      9.86 o 
  -1 -12   4       56.04       52.44      9.36 o 
   0 -12   4       19.66       18.55      7.27 o 
   1 -12   4      282.67      282.94     18.97 o 
   2 -12   4       92.30       89.90     11.24 o 
   3 -12   4        1.56        4.21      6.10 o 
   4 -12   4      419.10      416.98     22.86 o 
   5 -12   4      667.22      690.20     29.12 o 
   6 -12   4       72.70       59.12      9.80 o 
   7 -12   4       45.21       36.63      6.85 o 
   8 -12   4       15.52       15.52      5.81 o 
   9 -12   4       10.46        6.06      7.83 o 
 -10 -11   4       56.78       63.18     15.19 o 
  -9 -11   4      175.93      204.23     12.02 o 
  -8 -11   4       84.90       98.07      8.23 o 
  -7 -11   4       59.70       60.80      6.88 o 
  -6 -11   4      239.56      235.64     11.67 o 
  -5 -11   4      302.55      256.34     11.69 o 
  -4 -11   4       42.00       38.68      7.01 o 
  -3 -11   4      366.91      330.73     15.21 o 
  -2 -11   4        9.15       10.14      4.98 o 
  -1 -11   4       98.42       78.22      8.05 o 
   0 -11   4      137.87      129.01     12.75 o 
   1 -11   4       15.20       13.78      6.82 o 
   2 -11   4       68.81       59.55      9.79 o 
   3 -11   4       99.52       86.76     11.07 o 
   4 -11   4       22.10       17.74      7.08 o 
   5 -11   4      775.10      744.21     28.88 o 
   6 -11   4       74.36       75.54      8.04 o 
   7 -11   4        0.03        1.17      8.45 o 
   8 -11   4        0.02       -4.18      8.69 o 
   9 -11   4       41.88       44.18      7.49 o 
  10 -11   4       20.59       48.84     12.50 o 
 -11 -10   4        4.34        2.09      6.86 o 
 -10 -10   4      165.02      176.34     10.85 o 
  -9 -10   4      160.50      148.29      9.91 o 
  -8 -10   4        4.17        2.36      3.76 o 
  -7 -10   4       18.20       10.53      5.38 o 
  -6 -10   4       12.73       13.20      4.08 o 
  -5 -10   4      820.85      818.07     19.20 o 
  -4 -10   4      548.68      517.98     15.09 o 
  -3 -10   4      604.48      611.76     19.20 o 
  -2 -10   4       14.95        4.98      4.50 o 
  -1 -10   4       26.39       10.96      4.79 o 
   0 -10   4      259.39      251.45     12.45 o 
   1 -10   4      235.45      209.79     14.96 o 
   2 -10   4      115.71      110.12     11.10 o 
   3 -10   4      741.44      679.11     25.86 o 
   4 -10   4      361.31      361.30     19.27 o 
   5 -10   4        7.45        6.80      5.61 o 
   6 -10   4      356.64      379.35     20.28 o 
   7 -10   4      487.17      474.35     17.86 o 
   8 -10   4      445.21      439.75     17.76 o 
   9 -10   4      292.67      288.29     15.16 o 
  10 -10   4       76.89       90.67     15.70 o 
  11 -10   4        1.30        7.16      7.79 o 
 -11  -9   4        4.25        4.69      6.30 o 
 -10  -9   4        1.84       10.11     21.55 o 
  -9  -9   4      103.50      117.62     11.29 o 
  -8  -9   4      831.19      839.68     26.68 o 
  -7  -9   4       23.01       22.08      5.52 o 
  -6  -9   4       63.35       65.54      6.12 o 
  -5  -9   4      212.28      189.13      9.31 o 
  -4  -9   4      656.62      602.92     15.28 o 
  -3  -9   4     1634.88     1549.90     28.46 o 
  -2  -9   4     1220.65     1112.12     27.54 o 
  -1  -9   4     1263.91     1191.32     24.51 o 
   0  -9   4      320.11      328.86     13.09 o 
   1  -9   4      499.19      462.32     20.12 o 
   2  -9   4     1091.43     1131.17     31.06 o 
   3  -9   4       24.02       19.82      6.10 o 
   4  -9   4       75.49       68.24      9.04 o 
   5  -9   4      249.57      233.44     15.19 o 
   6  -9   4       38.32       33.07      5.97 o 
   7  -9   4       63.10       72.59      7.38 o 
   8  -9   4      117.21      127.22      9.96 o 
   9  -9   4      118.17      124.25     10.18 o 
  10  -9   4        2.31        8.76      8.59 o 
  11  -9   4        1.87        5.06      8.02 o 
 -12  -8   4       59.22       45.82     13.30 o 
 -11  -8   4        0.97        4.16      6.08 o 
 -10  -8   4      213.75      208.53     14.32 o 
  -9  -8   4      486.21      471.90     20.22 o 
  -8  -8   4       62.65       64.27      8.46 o 
  -7  -8   4       76.49      102.17      9.64 o 
  -6  -8   4      273.70      254.74     13.48 o 
  -5  -8   4       54.38       59.64      5.56 o 
  -4  -8   4      272.94      223.01      9.05 o 
  -3  -8   4       17.76       28.72      3.79 o 
  -2  -8   4      386.86      358.76     13.05 o 
  -1  -8   4       85.93       72.28      6.52 o 
   0  -8   4       61.26       43.38      5.40 o 
   1  -8   4      319.03      357.87     16.59 o 
   2  -8   4     1675.50     1682.03     35.33 o 
   3  -8   4      225.12      191.18     12.69 o 
   4  -8   4      342.29      338.11     16.62 o 
   5  -8   4       83.91       65.10      6.64 o 
   6  -8   4      130.36      128.32      8.63 o 
   7  -8   4      366.70      384.01     15.05 o 
   8  -8   4      183.61      185.91     11.27 o 
   9  -8   4        1.99       -1.58      4.42 o 
  10  -8   4       14.43       14.74      5.70 o 
  11  -8   4      268.03      302.15     24.53 o 
  12  -8   4       44.45       45.42     12.49 o 
 -13  -7   4        1.66        8.84     11.20 o 
 -12  -7   4       10.50       13.37     10.36 o 
 -11  -7   4       20.82       27.00      7.08 o 
 -10  -7   4      227.45      237.25     14.99 o 
  -9  -7   4      118.57      137.02     11.04 o 
  -8  -7   4       56.77       71.01      8.18 o 
  -7  -7   4      135.98      113.61      9.34 o 
  -6  -7   4      330.66      287.55     13.45 o 
  -5  -7   4        8.85       10.24      4.91 o 
  -4  -7   4      324.90      287.88      9.56 o 
  -3  -7   4      818.06      669.07     36.02 o 
  -2  -7   4      875.78      934.64     12.09 o 
  -1  -7   4     1489.00     1462.03     23.73 o 
   0  -7   4      520.58      575.21     14.96 o 
   1  -7   4       15.46        8.10      3.38 o 
   2  -7   4      479.07      489.25     18.09 o 
   3  -7   4      161.31      150.55     10.82 o 
   4  -7   4      201.80      200.97     12.53 o 
   5  -7   4        0.37       -3.38      3.64 o 
   6  -7   4       41.71       39.77      5.85 o 
   7  -7   4      617.27      622.59     18.21 o 
   8  -7   4        9.16       20.14      7.90 o 
   9  -7   4      212.52      209.26     12.19 o 
  10  -7   4      122.17      115.82      9.87 o 
  11  -7   4      110.32      127.66     12.03 o 
  12  -7   4       21.70       31.86     11.43 o 
 -13  -6   4       59.99       50.83     13.48 o 
 -12  -6   4       63.06       83.01     16.04 o 
 -11  -6   4      769.93      809.21     26.26 o 
 -10  -6   4      315.59      336.99     16.73 o 
  -9  -6   4       57.42       52.60      7.37 o 
  -8  -6   4        6.87        7.92      4.86 o 
  -7  -6   4      326.41      321.26     14.15 o 
  -6  -6   4      265.92      293.76     12.89 o 
  -5  -6   4        0.11        0.85      3.78 o 
  -4  -6   4      227.89      210.01      7.57 o 
  -3  -6   4     6794.72     6692.45     39.63 o 
  -2  -6   4      273.24      267.23      6.26 o 
  -1  -6   4      788.20      818.18     16.61 o 
   0  -6   4     1520.55     1546.01     22.56 o 
   1  -6   4      484.90      424.96     12.14 o 
   2  -6   4      488.79      493.91     17.21 o 
   3  -6   4     1083.06     1156.52     26.48 o 
   4  -6   4       40.61       27.09      5.98 o 
   5  -6   4        2.75        3.50      3.20 o 
   6  -6   4       75.07       79.40      6.66 o 
   7  -6   4      131.48      125.30      8.62 o 
   8  -6   4        1.01        0.88      4.35 o 
   9  -6   4      206.37      199.12     11.85 o 
  10  -6   4       75.42       70.13      8.43 o 
  11  -6   4       37.10       36.65      8.27 o 
  12  -6   4       53.58       57.74     12.45 o 
  13  -6   4       94.84       98.81     16.64 o 
 -13  -5   4      150.91      180.11     22.73 o 
 -12  -5   4       34.51       33.72     11.69 o 
 -11  -5   4      112.02      116.53     10.57 o 
 -10  -5   4       40.96       41.48      7.91 o 
  -9  -5   4      153.14      156.14     15.60 o 
  -8  -5   4        4.58        1.76      6.99 o 
  -7  -5   4      456.09      423.02     15.10 o 
  -6  -5   4      179.65      174.16      9.74 o 
  -5  -5   4       93.83       85.14      6.84 o 
  -4  -5   4       61.29       90.87      5.08 o 
  -3  -5   4     1293.11     1356.55     10.24 o 
  -2  -5   4       22.68       36.69      4.95 o 
  -1  -5   4        5.98       21.10      2.71 o 
   0  -5   4      878.13      998.58     16.72 o 
   1  -5   4     2863.63     2784.67     27.94 o 
   2  -5   4      553.86      572.20     17.38 o 
   3  -5   4     1912.04     1888.01     32.54 o 
   4  -5   4      285.75      312.28     10.38 o 
   5  -5   4      535.46      564.39     27.88 o 
   6  -5   4      142.45      161.97      8.83 o 
   7  -5   4       14.81       16.80      4.43 o 
   8  -5   4      390.32      412.77     15.01 o 
   9  -5   4       64.08       72.77      7.97 o 
  10  -5   4       52.62       54.99      7.57 o 
  11  -5   4      210.43      188.06     13.35 o 
  12  -5   4       27.52       31.14      8.44 o 
  13  -5   4       50.48       34.95     11.65 o 
 -14  -4   4       51.11       56.45     13.70 o 
 -13  -4   4      111.44      111.61     12.57 o 
 -12  -4   4       10.68        7.72      8.27 o 
 -11  -4   4       31.60       45.00      7.28 o 
 -10  -4   4       69.63       68.90      7.87 o 
  -9  -4   4     1088.89     1032.43     43.67 o 
  -8  -4   4      191.29      175.57     10.18 o 
  -7  -4   4       85.78       83.92      5.95 o 
  -6  -4   4      280.49      265.84      5.69 o 
  -5  -4   4        2.54        1.22      1.14 o 
  -4  -4   4       12.56        6.24      1.26 o 
  -3  -4   4      230.58      222.56     10.36 o 
  -2  -4   4     1844.63     1822.94     44.75 o 
  -1  -4   4      209.72      231.80      5.66 o 
   0  -4   4      932.27      909.32     14.49 o 
   1  -4   4      307.01      306.52     10.78 o 
   2  -4   4     1862.85     1969.57     30.58 o 
   3  -4   4     1621.72     1671.28     29.78 o 
   4  -4   4      161.65      158.20      7.45 o 
   5  -4   4     3446.28     3334.93     33.69 o 
   6  -4   4        5.23        6.34      3.69 o 
   7  -4   4      525.26      488.57     27.12 o 
   8  -4   4      162.95      146.33     10.03 o 
   9  -4   4       28.91       29.15      5.98 o 
  10  -4   4      265.11      259.47     14.12 o 
  11  -4   4      246.87      247.38     14.98 o 
  12  -4   4      364.69      375.05     18.71 o 
  13  -4   4      520.49      473.33     31.91 o 
 -14  -3   4      197.88      187.73     22.14 o 
 -13  -3   4        4.06       16.94      9.88 o 
 -12  -3   4        3.60       12.66     10.04 o 
 -11  -3   4      413.17      416.86     27.07 o 
 -10  -3   4      825.99      811.21     25.40 o 
  -9  -3   4      117.44      111.76      8.61 o 
  -8  -3   4        2.25        3.22      4.03 o 
  -7  -3   4        1.37        3.71      3.35 o 
  -6  -3   4       22.33       18.54      3.80 o 
  -5  -3   4      370.81      348.34     10.54 o 
  -4  -3   4       40.96       35.86      2.22 o 
  -3  -3   4      357.69      336.59      7.66 o 
  -2  -3   4       39.67       36.36      1.97 o 
  -1  -3   4      350.64      330.23      5.24 o 
   0  -3   4       10.22       13.07      2.55 o 
   1  -3   4       12.31       32.30     15.16 o 
   2  -3   4       21.94       12.36      4.65 o 
   3  -3   4      809.63      718.56     13.32 o 
   4  -3   4      369.46      351.22     10.26 o 
   5  -3   4      170.23      209.44      8.75 o 
   6  -3   4      802.39      816.75     22.31 o 
   7  -3   4      729.26      729.49     18.81 o 
   8  -3   4      360.99      356.09     14.25 o 
   9  -3   4      331.29      327.90     14.86 o 
  10  -3   4       93.84       90.66     10.82 o 
  11  -3   4      332.77      364.78     17.17 o 
  12  -3   4      118.26      111.44     11.19 o 
 -14  -2   4       48.89       58.95     14.55 o 
 -13  -2   4        5.85       -3.97      9.22 o 
 -12  -2   4      101.99      108.24     15.74 o 
 -11  -2   4      129.81      114.62     14.80 o 
 -10  -2   4      189.45      193.57     10.48 o 
  -9  -2   4      248.38      246.91     10.98 o 
  -8  -2   4      240.71      236.61     10.04 o 
  -7  -2   4       61.91       60.70      5.17 o 
  -6  -2   4      109.43      111.07      6.20 o 
  -5  -2   4       67.08       71.50      3.72 o 
  -4  -2   4      723.02      751.35      7.93 o 
  -3  -2   4     1499.92     1591.72     10.68 o 
  -2  -2   4      279.46      274.26      3.91 o 
  -1  -2   4      206.93      196.21      3.24 o 
   0  -2   4     1061.62     1125.23     13.30 o 
   1  -2   4     1711.18     1742.22     33.66 o 
   2  -2   4       12.67        3.69      2.41 o 
   3  -2   4     2113.28     2256.72     32.05 o 
   4  -2   4     1885.36     1974.90     38.07 o 
   5  -2   4      183.82      200.03      8.63 o 
   6  -2   4       62.25       57.80      5.59 o 
   7  -2   4      119.60       97.94      9.09 o 
   8  -2   4       59.07       45.61      6.03 o 
   9  -2   4        1.56        1.64      4.23 o 
  10  -2   4      762.25      774.34     23.37 o 
  11  -2   4       15.82        9.99      5.70 o 
  12  -2   4      105.86       96.65     10.20 o 
 -14  -1   4       45.69       33.10     12.27 o 
 -13  -1   4       98.25       75.26     14.08 o 
 -12  -1   4      169.70      164.48     18.62 o 
 -11  -1   4       31.08       26.45      9.24 o 
 -10  -1   4      232.72      230.80     10.89 o 
  -9  -1   4      100.38       97.12      6.93 o 
  -8  -1   4        4.71        1.94      2.97 o 
  -7  -1   4      227.49      210.64      7.85 o 
  -6  -1   4       25.38       34.82      2.67 o 
  -5  -1   4     7011.72     7156.26     37.21 o 
  -4  -1   4      262.75      327.64     11.11 o 
  -3  -1   4     3100.24     3485.71     17.91 o 
  -2  -1   4      725.31      798.22      7.97 o 
  -1  -1   4     1031.46     1048.27     12.30 o 
   0  -1   4    10033.25    10049.35    105.17 o 
   1  -1   4     1092.70     1017.19      9.72 o 
   2  -1   4     2401.65     2450.76     45.67 o 
   3  -1   4     5365.03     5645.78     28.66 o 
   4  -1   4      505.56      490.50     11.64 o 
   5  -1   4       19.79       21.15      3.90 o 
   6  -1   4      236.93      185.85      9.03 o 
   7  -1   4       37.23       32.04      5.26 o 
   8  -1   4      346.57      367.47     14.40 o 
   9  -1   4        2.18        4.13      4.74 o 
  10  -1   4      433.90      452.51     18.40 o 
  11  -1   4       57.96       46.51     10.32 o 
  12  -1   4        4.23       13.42      9.93 o 
  13  -1   4       50.53       53.68     13.24 o 
 -14   0   4       13.45        4.74      9.03 o 
 -13   0   4       45.93       32.39     11.50 o 
 -12   0   4       73.30       58.29     12.18 o 
 -11   0   4        0.42       20.51      8.85 o 
 -10   0   4      881.23      902.00     19.17 o 
  -9   0   4      650.85      607.90     14.70 o 
  -8   0   4     1880.80     1729.46     41.12 o 
  -7   0   4      630.82      634.17     12.13 o 
  -6   0   4      365.19      302.79     12.18 o 
  -5   0   4      184.78      200.64     12.40 o 
  -4   0   4       93.75      123.31      8.95 o 
  -3   0   4     4031.39     4255.18     67.05 o 
  -2   0   4     2951.89     3061.40     11.71 o 
  -1   0   4     1291.82     1250.29     10.13 o 
   0   0   4      446.29      434.13      4.97 o 
   1   0   4      708.65      713.73     12.31 o 
   2   0   4      865.11      868.82     13.19 o 
   3   0   4      236.92      213.15      5.10 o 
   4   0   4      228.23      228.22      8.15 o 
   5   0   4      307.69      309.74     11.31 o 
   6   0   4     1450.89     1430.35     47.22 o 
   7   0   4     2293.82     2283.57     32.89 o 
   8   0   4      183.64      211.99     11.32 o 
   9   0   4       88.96       93.62      8.60 o 
  10   0   4       55.07       62.78      7.65 o 
  11   0   4       39.17       44.93     11.31 o 
  12   0   4      138.11      154.58     18.67 o 
  13   0   4       26.73       35.74     12.37 o 
 -14   1   4      187.01      196.41     22.28 o 
 -13   1   4       45.98       57.19     12.87 o 
 -12   1   4       31.14       32.41     11.89 o 
 -11   1   4      121.93      118.71     14.94 o 
 -10   1   4       56.84       48.96     10.45 o 
  -9   1   4       24.71       20.88      3.52 o 
  -8   1   4       14.26       10.77      1.09 o 
  -7   1   4      251.68      218.28      9.22 o 
  -6   1   4      182.90      225.55     13.82 o 
  -5   1   4       88.17       75.79      8.00 o 
  -4   1   4     3676.83     3643.70     43.82 o 
  -3   1   4     1187.70     1145.24     18.28 o 
  -2   1   4      129.62      126.17      2.52 o 
  -1   1   4      224.03      230.47      6.94 o 
   0   1   4     1389.95     1356.73     16.22 o 
   1   1   4      939.52     1032.89     15.38 o 
   2   1   4     1946.76     2059.18     64.24 o 
   3   1   4      386.08      357.57      6.66 o 
   4   1   4      783.85      756.32     20.32 o 
   5   1   4      212.83      208.14      9.05 o 
   6   1   4       45.21       37.81      5.14 o 
   7   1   4       15.24       15.13      4.61 o 
   8   1   4      146.36      140.13      9.48 o 
   9   1   4      100.21      111.55      9.35 o 
  10   1   4       11.04       13.31      6.93 o 
  11   1   4      402.57      398.60     27.42 o 
  12   1   4      109.22       83.12     14.50 o 
  13   1   4       77.78       73.67     14.75 o 
 -14   2   4        0.88        2.10      8.71 o 
 -13   2   4        5.10        4.59      7.96 o 
 -12   2   4        3.48       19.02      9.25 o 
 -11   2   4      129.91      141.47     15.81 o 
 -10   2   4      460.99      453.36     25.25 o 
  -9   2   4        3.91        1.44      2.34 o 
  -8   2   4      559.91      508.33     10.04 o 
  -7   2   4        0.01        0.33      1.15 o 
  -6   2   4      202.30      191.79     12.74 o 
  -5   2   4        0.04        1.70      4.94 o 
  -4   2   4      430.87      386.71      5.76 o 
  -3   2   4     1511.88     1512.05     30.50 o 
  -2   2   4       80.00       82.61      3.10 o 
  -1   2   4     2998.29     3158.66     22.57 o 
   0   2   4      167.72      196.71      7.10 o 
   1   2   4     3784.80     3838.21     19.39 o 
   2   2   4        0.97        1.42      1.35 o 
   3   2   4       55.81       44.00      2.54 o 
   4   2   4        0.37        0.28      2.59 o 
   5   2   4        0.26       -2.06      2.46 o 
   6   2   4        0.34        0.03      3.44 o 
   7   2   4      268.84      271.52     13.41 o 
   8   2   4      392.20      380.92     15.43 o 
   9   2   4        7.32        6.61      4.58 o 
  10   2   4        0.86       -3.35      7.41 o 
  11   2   4       66.41       83.27     14.14 o 
  12   2   4       56.72       45.82     11.64 o 
  13   2   4       10.05       -0.16      9.60 o 
 -14   3   4       51.09       68.85     14.73 o 
 -13   3   4      274.98      292.16     25.29 o 
 -12   3   4      201.39      227.96     21.50 o 
 -11   3   4      567.19      545.14     29.83 o 
 -10   3   4      476.02      471.20     26.36 o 
  -9   3   4       15.39        4.18      6.11 o 
  -8   3   4      100.76       90.24      4.55 o 
  -7   3   4      901.51      851.19     14.09 o 
  -6   3   4       73.85       65.60      3.41 o 
  -5   3   4      680.54      697.16     12.98 o 
  -4   3   4      173.84      158.89      5.64 o 
  -3   3   4        5.19       18.43      2.38 o 
  -2   3   4       29.33       48.89      4.01 o 
  -1   3   4      827.79      786.56     10.50 o 
   0   3   4      778.57      824.28     10.65 o 
   1   3   4     1237.32     1221.14     16.97 o 
   2   3   4     1128.39     1188.55     11.05 o 
   3   3   4       33.43       43.66      3.29 o 
   4   3   4      220.27      205.97      8.25 o 
   5   3   4      189.30      187.60      8.70 o 
   6   3   4        0.01       -1.19      8.30 o 
   7   3   4        0.87        1.42      4.09 o 
   8   3   4        9.59       12.40      7.46 o 
   9   3   4        5.95       -7.47      8.40 o 
  10   3   4       31.03       35.28     11.67 o 
  11   3   4       79.53       86.18     14.53 o 
  12   3   4       46.10       35.62     11.75 o 
 -14   4   4       31.22       40.19     13.23 o 
 -13   4   4       63.47       48.96     12.72 o 
 -12   4   4      165.56      162.46     18.13 o 
 -11   4   4      100.14       95.64     14.21 o 
 -10   4   4      692.46      670.35     31.88 o 
  -9   4   4      274.81      269.38     19.06 o 
  -8   4   4     3086.70     2928.18     57.84 o 
  -7   4   4     1754.15     1696.80     13.01 o 
  -6   4   4     1884.81     1918.19     26.96 o 
  -5   4   4      434.59      480.16      7.68 o 
  -4   4   4     1828.89     1973.05     35.64 o 
  -3   4   4     1069.55     1251.08     17.64 o 
  -2   4   4      187.32      173.66      6.88 o 
  -1   4   4      958.33      918.14     16.40 o 
   0   4   4      246.62      264.52      9.20 o 
   1   4   4      225.85      169.59      5.66 o 
   2   4   4      278.83      312.87      7.60 o 
   3   4   4       78.54       90.24      4.46 o 
   4   4   4        0.13        5.10      2.52 o 
   5   4   4       42.04       41.48      5.07 o 
   6   4   4      540.45      499.61     15.57 o 
   7   4   4       49.32       52.81     10.89 o 
   8   4   4      450.42      455.69     28.03 o 
   9   4   4       73.90       60.30     12.01 o 
  10   4   4       45.79       31.74     10.87 o 
  11   4   4        4.18        3.00      8.47 o 
 -13   5   4        2.91        8.55      8.50 o 
 -12   5   4        6.34       -1.21      8.14 o 
 -11   5   4       24.73       16.75      7.88 o 
 -10   5   4      367.29      351.69     23.51 o 
  -9   5   4      613.40      647.80     29.93 o 
  -8   5   4       47.21       49.68      9.54 o 
  -7   5   4      487.20      450.46     10.00 o 
  -6   5   4      100.33       94.31      5.06 o 
  -5   5   4      393.35      379.73      9.76 o 
  -4   5   4      654.69      628.47     21.70 o 
  -3   5   4      550.35      656.75     14.40 o 
  -2   5   4     1569.50     1537.75     31.53 o 
  -1   5   4        1.25       -1.99      3.16 o 
   0   5   4      338.90      313.97     13.35 o 
   1   5   4      356.08      367.92     11.48 o 
   2   5   4      640.55      670.55     11.86 o 
   3   5   4     1303.13     1279.50     16.69 o 
   4   5   4      116.14      114.71      5.88 o 
   5   5   4      528.58      529.36     15.62 o 
   6   5   4       19.17       28.53      9.92 o 
   7   5   4       21.78       13.17      7.97 o 
   8   5   4        9.29       -5.44      9.10 o 
   9   5   4      281.65      278.67     24.69 o 
  10   5   4       35.60       19.56      9.03 o 
  11   5   4      109.12      113.48     17.84 o 
 -13   6   4        3.39        2.86      9.67 o 
 -12   6   4       39.04       51.13     12.40 o 
 -11   6   4      332.86      352.24     25.41 o 
 -10   6   4        6.63       20.50      8.66 o 
  -9   6   4      633.19      624.75     30.38 o 
  -8   6   4      110.96      109.36     13.80 o 
  -7   6   4     1077.06      994.26     28.62 o 
  -6   6   4      453.21      433.47     15.03 o 
  -5   6   4      806.51      771.98     15.45 o 
  -4   6   4       22.71       25.12      4.88 o 
  -3   6   4        2.01        1.29      2.63 o 
  -2   6   4        4.08        5.20      4.58 o 
  -1   6   4      995.92     1067.97     20.03 o 
   0   6   4       28.59       29.84      4.39 o 
   1   6   4        0.05       -1.73      3.17 o 
   2   6   4      821.85      799.26     18.72 o 
   3   6   4      159.63      159.07      6.78 o 
   4   6   4        0.65        3.82      3.45 o 
   5   6   4      144.22      126.07     15.36 o 
   6   6   4       28.00       21.34      7.84 o 
   7   6   4       56.39       36.65     10.34 o 
   8   6   4       60.98       71.50     13.22 o 
   9   6   4      263.44      313.33     26.74 o 
  10   6   4      129.04      138.04     19.23 o 
 -13   7   4       49.24       55.87     14.00 o 
 -12   7   4       86.25       94.19     15.91 o 
 -11   7   4      323.02      320.28     25.14 o 
 -10   7   4       15.25       20.53      8.37 o 
  -9   7   4      391.16      374.15     24.47 o 
  -8   7   4      368.38      372.40     23.29 o 
  -7   7   4       29.62       28.47      3.72 o 
  -6   7   4        0.38        6.71      3.43 o 
  -5   7   4       41.07       39.87      4.62 o 
  -4   7   4      802.56      797.98     27.73 o 
  -3   7   4      183.56      181.02      9.03 o 
  -2   7   4        7.77       10.45      6.21 o 
  -1   7   4      793.65      752.47     18.13 o 
   0   7   4     1275.65     1262.99     23.15 o 
   1   7   4       83.98       92.74     13.55 o 
   2   7   4       10.07        3.77      3.23 o 
   3   7   4     1158.40     1204.24     18.20 o 
   4   7   4       72.96       81.28      6.94 o 
   5   7   4       19.14       17.38      8.87 o 
   6   7   4       52.96       46.36     12.11 o 
   7   7   4      184.40      198.91     21.62 o 
   8   7   4       31.13       37.46     11.94 o 
   9   7   4        2.98       12.09     10.00 o 
 -12   8   4       56.33       57.80     13.03 o 
 -11   8   4        5.22       16.80      9.43 o 
 -10   8   4       31.17       50.81     12.50 o 
  -9   8   4       21.54       19.10      9.28 o 
  -8   8   4      129.32      103.88     13.94 o 
  -7   8   4     1191.90     1198.39     21.76 o 
  -6   8   4      500.98      498.10     28.60 o 
  -5   8   4      499.60      545.55     15.30 o 
  -4   8   4      118.31      112.76      7.37 o 
  -3   8   4       51.12       43.84      6.23 o 
  -2   8   4       73.91       73.24     10.35 o 
  -1   8   4       13.15       11.54      3.84 o 
   0   8   4       67.81       64.78     13.78 o 
   1   8   4      119.68      125.87      9.74 o 
   2   8   4      129.59      129.44      8.19 o 
   3   8   4       41.27       30.82      4.30 o 
   4   8   4      253.52      270.75     22.01 o 
   5   8   4      308.17      324.65     25.14 o 
   6   8   4       19.76       19.83      9.70 o 
   7   8   4       84.98      115.37     17.44 o 
   8   8   4      156.52      185.38     21.50 o 
 -11   9   4       25.98       13.22      9.78 o 
 -10   9   4      137.20      139.43     17.66 o 
  -9   9   4      120.58      137.54     16.47 o 
  -8   9   4     1095.58     1055.50     41.34 o 
  -7   9   4      331.44      314.29     21.76 o 
  -6   9   4      144.74      129.27     17.04 o 
  -5   9   4       53.13       36.99      4.83 o 
  -4   9   4      140.85      133.74      8.65 o 
  -3   9   4      233.62      227.52     11.64 o 
  -2   9   4      192.02      211.17     16.76 o 
  -1   9   4      182.41      192.02     10.58 o 
   0   9   4      199.84      183.35     10.37 o 
   1   9   4        0.64       11.12      7.08 o 
   2   9   4       76.73       72.95     12.16 o 
   3   9   4        3.75       11.32      8.15 o 
   4   9   4      207.43      202.25     20.44 o 
   5   9   4      458.99      499.53     32.13 o 
   6   9   4      265.16      299.37     26.58 o 
   7   9   4       11.60       17.46      9.87 o 
 -11  10   4      132.70      118.23     17.64 o 
 -10  10   4       34.66       38.03     10.72 o 
  -9  10   4      103.51      122.23     17.11 o 
  -8  10   4        5.93        4.80      6.73 o 
  -7  10   4       36.41       34.25      9.33 o 
  -6  10   4      171.90      164.29      9.66 o 
  -5  10   4      355.15      340.23     13.82 o 
  -4  10   4       15.56       15.23      9.45 o 
  -3  10   4       50.81       57.76      6.25 o 
  -2  10   4      113.42      122.82     13.96 o 
  -1  10   4      253.04      237.46     12.00 o 
   0  10   4       38.26       54.61      6.71 o 
   1  10   4      118.49      133.59     16.41 o 
   2  10   4       52.14       71.38     13.50 o 
   3  10   4       29.74       14.97      7.89 o 
   4  10   4      282.51      296.10     25.36 o 
   5  10   4       12.53       34.54     11.52 o 
   6  10   4        5.06        2.53      8.43 o 
 -10  11   4      346.93      338.51     27.93 o 
  -9  11   4       19.59       24.31      9.25 o 
  -8  11   4      111.94       89.62     14.41 o 
  -7  11   4      195.02      168.83     18.13 o 
  -6  11   4       44.37       36.69      9.55 o 
  -5  11   4       33.74       35.72      5.52 o 
  -4  11   4       27.53       22.59      5.14 o 
  -3  11   4      230.63      223.86     13.01 o 
  -2  11   4      162.18      172.78      8.91 o 
  -1  11   4      167.68      179.49     11.20 o 
   0  11   4       19.21       18.66      8.81 o 
   1  11   4        8.16        7.74      7.34 o 
   2  11   4      150.60      158.37     18.84 o 
   3  11   4        0.98       -0.05      7.41 o 
   4  11   4      257.08      271.20     25.59 o 
  -9  12   4        2.46        4.63      7.87 o 
  -8  12   4      110.72       92.61     15.28 o 
  -7  12   4       12.88        1.63      6.70 o 
  -6  12   4      356.86      332.41     24.57 o 
  -5  12   4       39.97       53.64      8.95 o 
  -4  12   4        0.20        0.14      4.14 o 
  -3  12   4       17.07       11.90      4.54 o 
  -2  12   4       61.68       69.43      7.25 o 
  -1  12   4       29.48       20.47      9.47 o 
   0  12   4       40.78       46.23     11.52 o 
   1  12   4        9.68        7.45      8.54 o 
   2  12   4      139.26      159.15     19.82 o 
   3  12   4       89.17      101.90     17.58 o 
  -7  13   4       20.74       11.13      7.80 o 
  -6  13   4       26.79       18.38      9.16 o 
  -5  13   4       23.39       25.72      9.14 o 
  -4  13   4      195.57      213.71     16.23 o 
  -3  13   4        9.27        8.71      4.50 o 
  -2  13   4      249.55      218.40     18.18 o 
  -1  13   4      128.46      109.86     13.93 o 
   0  13   4        0.27       -2.65      5.18 o 
   1  13   4       45.05       55.89     13.62 o 
  -5  14   4       31.79       30.16      9.99 o 
  -4  14   4       47.85       41.43      7.17 o 
  -3  14   4        8.03       19.74      6.37 o 
  -2  14   4      448.72      431.98     26.82 o 
  -1 -15   5        1.95       -1.88      7.03 o 
   0 -15   5        1.15       11.20      7.25 o 
   1 -15   5        1.04        8.97      7.75 o 
   2 -15   5       81.08       92.67     14.12 o 
   3 -15   5       79.80       68.52     11.96 o 
   4 -15   5      344.17      348.48     24.74 o 
   5 -15   5        5.73       13.37      8.47 o 
   6 -15   5       69.19       76.28     13.23 o 
   7 -15   5        9.03        9.56      8.27 o 
  -5 -14   5       65.35       65.33     14.28 o 
  -4 -14   5       21.67       21.42      7.00 o 
  -3 -14   5        2.14        7.65      6.01 o 
  -2 -14   5       49.93       47.07     10.37 o 
  -1 -14   5      439.13      454.78     26.56 o 
   0 -14   5       10.54        8.97      6.82 o 
   1 -14   5        1.12        1.07      6.24 o 
   2 -14   5       38.18       24.12      8.28 o 
   3 -14   5      343.27      362.76     23.88 o 
   4 -14   5       32.37       46.18     10.82 o 
   5 -14   5       19.61       24.68      8.33 o 
   6 -14   5      141.81      150.11     12.30 o 
   7 -14   5       36.30       44.73     10.43 o 
   8 -14   5       18.24       23.28     10.10 o 
  -7 -13   5       81.29       66.33      9.35 o 
  -6 -13   5      500.81      513.05     21.96 o 
  -5 -13   5      169.43      158.65     12.56 o 
  -4 -13   5       26.01       16.61     11.89 o 
  -3 -13   5       41.88       29.54      6.65 o 
  -2 -13   5       44.01       36.48      6.89 o 
  -1 -13   5      218.50      190.20     16.71 o 
   0 -13   5       33.38       22.48      7.96 o 
   1 -13   5       73.72       80.84     11.65 o 
   2 -13   5      274.46      291.39     20.48 o 
   3 -13   5       50.61       52.04      9.96 o 
   4 -13   5       90.45       99.35     13.15 o 
   5 -13   5      103.94       92.97     12.52 o 
   6 -13   5        3.53       10.22      5.73 o 
   7 -13   5      590.42      593.16     22.51 o 
   8 -13   5      130.56      138.45     16.18 o 
  -8 -12   5      190.66      209.67     14.37 o 
  -7 -12   5        0.86       -4.06      5.35 o 
  -6 -12   5        4.39       -0.68      6.57 o 
  -5 -12   5      254.09      231.41     14.27 o 
  -4 -12   5      118.15      115.12     10.26 o 
  -3 -12   5      488.97      456.78     18.66 o 
  -2 -12   5      245.60      240.84     13.71 o 
  -1 -12   5      190.31      205.90     12.78 o 
   0 -12   5       41.04       45.81      9.17 o 
   1 -12   5      242.58      241.72     17.90 o 
   2 -12   5       46.01       37.51      8.22 o 
   3 -12   5       31.71       36.52      8.79 o 
   4 -12   5      138.56      156.45     15.18 o 
   5 -12   5        1.72        6.94      6.30 o 
   6 -12   5       75.24       83.62      8.75 o 
   7 -12   5        8.13       10.97      5.29 o 
   8 -12   5        0.44        4.03      5.82 o 
   9 -12   5      148.49      139.37     12.18 o 
 -10 -11   5       52.81       56.01     11.64 o 
  -9 -11   5      419.36      415.54     16.07 o 
  -8 -11   5       11.13        8.17      4.50 o 
  -7 -11   5        3.03        5.80      4.32 o 
  -6 -11   5      210.11      200.43     12.97 o 
  -5 -11   5        9.19        1.24      4.44 o 
  -4 -11   5      473.32      474.40     18.36 o 
  -3 -11   5        8.35       19.30     11.75 o 
  -2 -11   5       91.39       80.36      8.41 o 
  -1 -11   5      241.56      240.10     12.82 o 
   0 -11   5       68.99       73.51     10.20 o 
   1 -11   5        0.51       -3.64      5.68 o 
   2 -11   5       10.25        3.58      5.93 o 
   3 -11   5      186.53      176.49     15.12 o 
   4 -11   5      470.63      487.36     23.99 o 
   5 -11   5      111.86      124.44     13.04 o 
   6 -11   5      246.67      249.37     13.67 o 
   7 -11   5       62.52       64.12      7.95 o 
   8 -11   5      196.08      205.69     21.18 o 
   9 -11   5      155.19      161.89     12.17 o 
  10 -11   5      344.98      346.16     28.39 o 
 -11 -10   5        0.35       -8.75      9.49 o 
 -10 -10   5       14.28        9.13      4.73 o 
  -9 -10   5       18.80       18.92      5.12 o 
  -8 -10   5       53.83       48.93      6.07 o 
  -7 -10   5      201.45      207.17     11.09 o 
  -6 -10   5       26.08       22.33      4.91 o 
  -5 -10   5       53.85       39.65      6.55 o 
  -4 -10   5        8.26        8.95      4.88 o 
  -3 -10   5        4.03        4.31      5.47 o 
  -2 -10   5       36.59       28.47      5.80 o 
  -1 -10   5      406.96      429.88     16.00 o 
   0 -10   5       19.19       13.87      7.93 o 
   1 -10   5       29.17       26.70      6.86 o 
   2 -10   5      193.23      189.02     14.66 o 
   3 -10   5       85.87       74.74     10.22 o 
   4 -10   5      195.53      190.55     14.55 o 
   5 -10   5      135.69      123.18     12.23 o 
   6 -10   5        2.82       10.05      4.47 o 
   7 -10   5      288.61      310.78     20.42 o 
   8 -10   5      314.91      314.02     15.36 o 
   9 -10   5       10.55       13.56      7.01 o 
  10 -10   5       12.82       17.01      9.16 o 
  11 -10   5       12.47       19.41     10.36 o 
 -11  -9   5      245.79      264.24     17.08 o 
 -10  -9   5        2.42        2.42      4.16 o 
  -9  -9   5       49.91       47.95      6.06 o 
  -8  -9   5      118.51      106.45     11.62 o 
  -7  -9   5      121.24      120.97      7.88 o 
  -6  -9   5      264.30      275.01     11.13 o 
  -5  -9   5       68.63       66.24      5.95 o 
  -4  -9   5     1529.57     1419.53     28.17 o 
  -3  -9   5      193.59      147.60      9.69 o 
  -2  -9   5      277.03      260.76     11.98 o 
  -1  -9   5      443.12      431.75     15.15 o 
   0  -9   5       28.02       19.51      5.76 o 
   1  -9   5     1857.22     1831.31     39.47 o 
   2  -9   5      405.36      409.88     19.35 o 
   3  -9   5        0.40        1.98      5.63 o 
   4  -9   5      386.84      382.85     19.22 o 
   5  -9   5      385.84      393.33     20.11 o 
   6  -9   5        7.28        6.53      8.33 o 
   7  -9   5       19.77       19.98      5.31 o 
   8  -9   5      124.08      147.68     10.98 o 
   9  -9   5       84.16       91.68     14.57 o 
  10  -9   5        0.69       -5.28      5.28 o 
  11  -9   5        0.43        8.43      8.27 o 
 -12  -8   5       16.48       27.87     11.65 o 
 -11  -8   5        6.86       11.59     12.31 o 
 -10  -8   5        2.73        4.11      8.65 o 
  -9  -8   5      604.45      607.78     16.96 o 
  -8  -8   5       31.18       30.94      4.75 o 
  -7  -8   5      144.09      132.76      7.88 o 
  -6  -8   5       11.17        6.85      3.57 o 
  -5  -8   5      246.79      240.32      9.52 o 
  -4  -8   5       97.96       93.42      7.60 o 
  -3  -8   5      209.15      234.13     10.23 o 
  -2  -8   5      381.35      340.81     12.91 o 
  -1  -8   5        7.32       11.08      4.23 o 
   0  -8   5      408.79      381.24     13.50 o 
   1  -8   5      213.40      214.67     13.42 o 
   2  -8   5      425.19      417.75     18.49 o 
   3  -8   5       69.59       64.68      8.41 o 
   4  -8   5       19.52       20.64      5.78 o 
   5  -8   5      612.31      617.18     17.76 o 
   6  -8   5      172.78      176.31     10.35 o 
   7  -8   5      655.31      682.78     29.87 o 
   8  -8   5      232.74      231.99     12.70 o 
   9  -8   5       93.47       81.05      8.56 o 
  10  -8   5        0.60       -3.87      7.18 o 
  11  -8   5       40.68       72.89      9.66 o 
  12  -8   5        0.32        2.78      7.68 o 
 -12  -7   5       17.47       21.24     11.36 o 
 -11  -7   5      167.72      158.11     12.60 o 
 -10  -7   5      421.83      429.33     19.09 o 
  -9  -7   5       72.48       61.37      8.22 o 
  -8  -7   5      110.20      105.93      9.36 o 
  -7  -7   5       26.82       32.30      5.06 o 
  -6  -7   5        0.51       -1.06      3.17 o 
  -5  -7   5      473.31      416.42     12.76 o 
  -4  -7   5      981.37      931.39     23.51 o 
  -3  -7   5     2697.97     2677.51     18.88 o 
  -2  -7   5       17.82       14.32      2.47 o 
  -1  -7   5      863.21      886.45     18.85 o 
   0  -7   5      524.37      595.19     15.40 o 
   1  -7   5      674.14      719.56     16.97 o 
   2  -7   5     1101.88     1137.65     28.35 o 
   3  -7   5      809.96      788.94     24.07 o 
   4  -7   5      328.26      322.33     16.36 o 
   5  -7   5     1233.97     1165.97     23.14 o 
   6  -7   5      186.97      163.33      9.54 o 
   7  -7   5      886.54      860.66     21.87 o 
   8  -7   5       32.34       19.09      4.91 o 
   9  -7   5      140.61      148.07     15.94 o 
  10  -7   5      337.51      348.12     16.41 o 
  11  -7   5       38.21       56.66      8.72 o 
  12  -7   5      226.00      212.65     21.98 o 
 -13  -6   5      158.35      189.64     23.16 o 
 -12  -6   5       42.76       36.17     12.16 o 
 -11  -6   5        0.01        8.07      5.88 o 
 -10  -6   5       14.60       14.61      6.24 o 
  -9  -6   5      101.52      117.45     18.44 o 
  -8  -6   5       46.55       35.87      5.96 o 
  -7  -6   5      254.92      229.76     11.91 o 
  -6  -6   5      837.02      745.01     14.96 o 
  -5  -6   5      280.77      260.41      8.71 o 
  -4  -6   5       77.01       86.96      6.47 o 
  -3  -6   5       16.28        8.76      2.51 o 
  -2  -6   5        4.20        8.04      3.80 o 
  -1  -6   5       12.94       19.50      3.93 o 
   0  -6   5       48.99       28.20      4.60 o 
   1  -6   5       84.33       81.72      6.74 o 
   2  -6   5     5920.36     6115.41     61.42 o 
   3  -6   5       84.60       91.59      8.81 o 
   4  -6   5      196.26      192.45     12.71 o 
   5  -6   5       31.36       43.20      5.37 o 
   6  -6   5        0.00        2.91      3.68 o 
   7  -6   5      364.12      387.43     14.82 o 
   8  -6   5      230.64      222.24     12.12 o 
   9  -6   5      340.97      337.64     15.24 o 
  10  -6   5       16.06       10.88      8.93 o 
  11  -6   5        2.63        5.90      8.41 o 
  12  -6   5        2.38        8.16      6.05 o 
 -13  -5   5       46.31       37.99     12.76 o 
 -12  -5   5      422.87      456.91     33.32 o 
 -11  -5   5      119.71      128.08     18.03 o 
 -10  -5   5      302.78      308.44     15.17 o 
  -9  -5   5       22.57       37.50      6.64 o 
  -8  -5   5      299.19      300.17     13.50 o 
  -7  -5   5       56.15       49.48      6.25 o 
  -6  -5   5      219.54      209.79     21.41 o 
  -5  -5   5      808.83      816.40      8.19 o 
  -4  -5   5      540.73      591.55     14.23 o 
  -3  -5   5       12.48       13.08      2.14 o 
  -2  -5   5        0.29        4.77      2.37 o 
  -1  -5   5       14.15        3.89      4.39 o 
   0  -5   5      303.19      333.13     11.33 o 
   1  -5   5       23.29       27.34      4.19 o 
   2  -5   5      571.71      602.82     19.12 o 
   3  -5   5        9.72       17.36      5.52 o 
   4  -5   5      180.52      173.98      8.42 o 
   5  -5   5      148.35      168.63      8.67 o 
   6  -5   5      775.60      725.28     18.27 o 
   7  -5   5       40.67       60.75      6.72 o 
   8  -5   5        7.33       -3.52      4.72 o 
   9  -5   5        2.54        5.90      4.81 o 
  10  -5   5       95.42       68.87      8.82 o 
  11  -5   5        1.07        2.82      4.98 o 
  12  -5   5        9.78        4.17      8.46 o 
 -14  -4   5      196.14      154.55     21.21 o 
 -13  -4   5      104.66      120.96     13.07 o 
 -12  -4   5        7.15       12.28      9.18 o 
 -11  -4   5        4.37       29.94     10.20 o 
 -10  -4   5      617.85      602.07     19.10 o 
  -9  -4   5        0.01       -0.37      3.94 o 
  -8  -4   5     1519.64     1445.01     32.33 o 
  -7  -4   5      583.30      564.26      9.47 o 
  -6  -4   5      369.83      382.61      9.05 o 
  -5  -4   5       45.06       44.06      2.53 o 
  -4  -4   5       16.48       13.27      2.00 o 
  -3  -4   5       68.42       60.62      5.17 o 
  -2  -4   5       18.98       19.23      2.87 o 
  -1  -4   5        0.79       11.70      3.61 o 
   0  -4   5      707.36      644.74     12.93 o 
   1  -4   5       23.85       32.96      4.14 o 
   2  -4   5      309.99      290.95     13.29 o 
   3  -4   5      101.16      118.54      9.48 o 
   4  -4   5      471.96      479.17     12.62 o 
   5  -4   5       83.33      103.56      6.80 o 
   6  -4   5      325.92      337.78     12.38 o 
   7  -4   5      226.79      242.10     11.27 o 
   8  -4   5      185.96      182.44     10.95 o 
   9  -4   5       35.89       37.87      6.41 o 
  10  -4   5       84.75       72.93      8.83 o 
  11  -4   5       30.72       50.55      8.09 o 
  12  -4   5       14.70       18.12      8.78 o 
 -14  -3   5        1.21        4.53      8.49 o 
 -13  -3   5        1.00        7.42      9.24 o 
 -12  -3   5        4.66       17.51      9.95 o 
 -11  -3   5     1343.22     1403.12     49.62 o 
 -10  -3   5      628.24      609.40     30.20 o 
  -9  -3   5      705.40      663.16     17.88 o 
  -8  -3   5     3054.06     2949.30     35.01 o 
  -7  -3   5      101.63      109.74     13.15 o 
  -6  -3   5     2598.46     2634.86     21.33 o 
  -5  -3   5      211.85      212.01      4.93 o 
  -4  -3   5      391.74      390.27      6.71 o 
  -3  -3   5     1536.02     1579.86     26.46 o 
  -2  -3   5       51.63       68.11      2.86 o 
  -1  -3   5        0.49        4.47      2.06 o 
   0  -3   5     1831.42     1872.30     19.86 o 
   1  -3   5        8.52        9.24      3.10 o 
   2  -3   5     2678.90     2901.97     39.13 o 
   3  -3   5       17.32       19.49      3.49 o 
   4  -3   5     1800.09     1767.20     22.82 o 
   5  -3   5     2337.23     2413.40     29.07 o 
   6  -3   5      469.63      447.25     11.52 o 
   7  -3   5        2.02        6.52      4.00 o 
   8  -3   5      157.98      132.80      9.32 o 
   9  -3   5       88.79       94.76      8.67 o 
  10  -3   5        7.80        6.22      4.98 o 
  11  -3   5      208.20      242.34     15.02 o 
  12  -3   5       71.53       96.23     15.07 o 
 -14  -2   5       38.83       50.14     14.14 o 
 -13  -2   5       93.09      107.65     16.84 o 
 -12  -2   5        0.09       11.23      8.84 o 
 -11  -2   5       38.18       27.38      9.55 o 
 -10  -2   5       71.35       77.44      6.93 o 
  -9  -2   5       56.84       47.34      5.28 o 
  -8  -2   5       40.10       44.36      4.83 o 
  -7  -2   5        0.00        1.18      1.72 o 
  -6  -2   5        3.28        0.48      1.38 o 
  -5  -2   5     1374.27     1476.71     15.43 o 
  -4  -2   5     4959.14     5164.69     24.23 o 
  -3  -2   5     5303.98     5678.29     42.99 o 
  -2  -2   5     3191.13     3473.84     30.64 o 
  -1  -2   5      415.47      445.89      6.38 o 
   0  -2   5      215.77      225.31      4.74 o 
   1  -2   5        4.13       16.48      2.36 o 
   2  -2   5      119.62      173.74      4.91 o 
   3  -2   5     2627.72     2641.36     24.42 o 
   4  -2   5      381.01      378.69     14.81 o 
   5  -2   5      778.99      795.18     16.78 o 
   6  -2   5        6.05        7.42      3.38 o 
   7  -2   5       53.25       49.76      6.09 o 
   8  -2   5      520.63      552.02     17.79 o 
   9  -2   5       41.64       52.33      6.96 o 
  10  -2   5       35.77       40.47      7.06 o 
  11  -2   5       77.41       56.69     11.84 o 
  12  -2   5        7.48        2.14      8.65 o 
  13  -2   5        2.23        5.02      8.90 o 
 -14  -1   5        0.38      -10.06     10.06 o 
 -13  -1   5       86.41       51.59     12.51 o 
 -12  -1   5        5.13       -9.45      9.45 o 
 -11  -1   5        0.78       -8.02      8.02 o 
 -10  -1   5       15.54       -0.48      7.40 o 
  -9  -1   5       89.30       77.39      7.61 o 
  -8  -1   5       51.16       50.53      2.88 o 
  -7  -1   5      604.25      591.32      6.70 o 
  -6  -1   5      244.69      284.10      4.97 o 
  -5  -1   5     1493.20     1622.53     16.10 o 
  -4  -1   5      718.95      775.09      7.52 o 
  -3  -1   5       82.87      127.72      3.02 o 
  -2  -1   5     4976.13     5479.32     80.63 o 
  -1  -1   5     2175.38     2305.94     28.36 o 
   0  -1   5    12539.33    12861.21    145.42 o 
   1  -1   5      149.42      161.25      7.06 o 
   2  -1   5       15.54       23.17      2.10 o 
   3  -1   5      161.48      179.50      6.44 o 
   4  -1   5      847.18      913.07     15.77 o 
   5  -1   5       29.81       20.87      3.67 o 
   6  -1   5     1141.83     1114.53     21.25 o 
   7  -1   5      251.71      225.11     10.90 o 
   8  -1   5       41.65       38.95      5.81 o 
   9  -1   5      156.01      166.16     19.42 o 
  10  -1   5       16.26       16.39      4.85 o 
  11  -1   5       14.52        9.16      7.79 o 
  12  -1   5       10.79        1.31      8.64 o 
  13  -1   5       39.09       48.75     14.03 o 
 -14   0   5       58.14       71.82     14.16 o 
 -13   0   5      234.43      240.09     23.62 o 
 -12   0   5      209.08      173.43     19.00 o 
 -11   0   5      571.61      539.01     29.75 o 
 -10   0   5       87.15      108.69     14.64 o 
  -9   0   5        5.19        4.26      2.31 o 
  -8   0   5       52.81       50.63      4.21 o 
  -7   0   5      224.87      232.08      5.45 o 
  -6   0   5     3504.33     3438.51     53.35 o 
  -5   0   5     1268.65     1386.98     30.98 o 
  -4   0   5     1914.66     2147.38     43.05 o 
  -3   0   5     1891.65     2024.85     12.90 o 
  -2   0   5      485.11      558.59      6.93 o 
  -1   0   5       31.17       24.42      1.58 o 
   0   0   5     2625.52     2782.97     20.84 o 
   1   0   5     5365.93     5407.14     44.05 o 
   2   0   5       94.52      115.25      4.99 o 
   3   0   5      246.72      277.33      7.57 o 
   4   0   5       63.59       59.36      4.54 o 
   5   0   5       59.31       44.01     11.12 o 
   6   0   5      156.52      166.63      8.91 o 
   7   0   5        1.02        4.38      6.12 o 
   8   0   5       38.94       42.14      5.98 o 
   9   0   5      223.87      221.97     12.49 o 
  10   0   5        0.63        8.89      7.84 o 
  11   0   5        3.06        0.07      8.39 o 
  12   0   5      244.65      257.22     23.83 o 
  13   0   5       77.78       72.30     14.58 o 
 -14   1   5        0.05       -1.80      8.53 o 
 -13   1   5       25.84       13.93      8.73 o 
 -12   1   5       23.36       22.25      9.40 o 
 -11   1   5        0.25        1.49      8.07 o 
 -10   1   5      869.45      864.51     34.91 o 
  -9   1   5     2815.82     2685.69     57.59 o 
  -8   1   5      537.99      489.99     23.23 o 
  -7   1   5      130.72      121.00     11.02 o 
  -6   1   5        4.95        2.47      5.41 o 
  -5   1   5      205.11      182.70     11.86 o 
  -4   1   5     1358.31     1361.24     11.31 o 
  -3   1   5      179.35      178.62      9.21 o 
  -2   1   5     2998.58     2973.24     17.26 o 
  -1   1   5      188.13      185.26      3.54 o 
   0   1   5      487.04      446.43     10.76 o 
   1   1   5      628.60      678.01     13.82 o 
   2   1   5     1098.90      991.99     76.36 o 
   3   1   5     2478.23     2475.92     26.61 o 
   4   1   5        9.64       11.36      2.12 o 
   5   1   5      512.44      538.84     14.29 o 
   6   1   5      171.89      165.81      8.97 o 
   7   1   5      146.22      154.00      9.48 o 
   8   1   5       35.34       46.22      6.52 o 
   9   1   5        8.72       15.41      9.01 o 
  10   1   5      159.37      160.12     18.28 o 
  11   1   5        0.43       -3.31      7.21 o 
  12   1   5       33.67       37.97     12.27 o 
 -14   2   5        0.15       -8.53      8.53 o 
 -13   2   5       32.22       39.75     11.26 o 
 -12   2   5      644.32      605.82     33.69 o 
 -11   2   5      672.38      609.24     32.14 o 
 -10   2   5      303.77      277.35     20.55 o 
  -9   2   5       96.26       82.42     11.10 o 
  -8   2   5       92.58       87.70     11.18 o 
  -7   2   5       20.99       19.56      6.08 o 
  -6   2   5        3.63       -0.01      4.70 o 
  -5   2   5     1645.47     1579.93     32.50 o 
  -4   2   5     1466.90     1374.13     12.38 o 
  -3   2   5      101.79      148.58      4.15 o 
  -2   2   5     2441.19     2533.07     15.66 o 
  -1   2   5        0.43        7.52      2.13 o 
   0   2   5        0.83       10.36      1.36 o 
   1   2   5     1018.17     1051.64     81.30 o 
   2   2   5      678.64      569.80     18.25 o 
   3   2   5        2.67       10.28      1.40 o 
   4   2   5      113.62      103.50      5.83 o 
   5   2   5      815.24      840.80     21.24 o 
   6   2   5      563.99      562.36     15.71 o 
   7   2   5      140.29      138.41      9.19 o 
   8   2   5      137.45      122.60     14.95 o 
   9   2   5       48.77       45.43     11.51 o 
  10   2   5      326.00      301.88     24.62 o 
  11   2   5       76.24       81.43     14.97 o 
  12   2   5       35.96       27.69     10.02 o 
 -14   3   5       33.93       54.73     13.68 o 
 -13   3   5      134.08      169.10     19.34 o 
 -12   3   5       34.14       36.18      9.87 o 
 -11   3   5        2.93        4.41      7.42 o 
 -10   3   5       48.72       50.87     10.66 o 
  -9   3   5       44.69       47.49      9.39 o 
  -8   3   5      787.38      709.10     28.19 o 
  -7   3   5      213.26      216.04     15.06 o 
  -6   3   5      390.73      341.67     28.40 o 
  -5   3   5      488.89      481.39      6.33 o 
  -4   3   5      475.23      532.31      8.02 o 
  -3   3   5      529.91      562.04     14.87 o 
  -2   3   5       32.76       28.06      4.01 o 
  -1   3   5      323.04      386.24      7.69 o 
   0   3   5     2037.80     2009.05     16.80 o 
   1   3   5      373.11      398.82     13.80 o 
   2   3   5      481.31      430.91      8.26 o 
   3   3   5      304.61      269.08      5.44 o 
   4   3   5       51.92       57.55      3.89 o 
   5   3   5       69.24       72.98      5.68 o 
   6   3   5      370.97      329.61     21.83 o 
   7   3   5      718.58      713.61     33.17 o 
   8   3   5        9.88        1.60      7.24 o 
   9   3   5       97.05       92.04     14.77 o 
  10   3   5       22.02       16.91      8.64 o 
  11   3   5       36.92       53.64     13.10 o 
 -14   4   5       50.23       52.51     13.55 o 
 -13   4   5      165.03      153.13     19.73 o 
 -12   4   5      197.88      190.90     19.89 o 
 -11   4   5       16.15       -0.88      7.31 o 
 -10   4   5      203.78      196.29     18.12 o 
  -9   4   5        0.02       -6.28      6.98 o 
  -8   4   5      178.29      154.70     14.29 o 
  -7   4   5     1018.16      917.13     33.66 o 
  -6   4   5      122.63      128.32      3.73 o 
  -5   4   5      245.99      243.60      5.69 o 
  -4   4   5       75.47       89.22      5.06 o 
  -3   4   5      506.53      514.05     15.74 o 
  -2   4   5      196.01      188.69      7.39 o 
  -1   4   5      770.19      825.75     12.40 o 
   0   4   5      634.55      738.50     11.59 o 
   1   4   5      661.11      664.61     11.04 o 
   2   4   5      111.91      134.16      9.22 o 
   3   4   5      985.71     1063.89     32.24 o 
   4   4   5      464.30      451.15      9.93 o 
   5   4   5       66.68       69.91     12.01 o 
   6   4   5       12.20       14.59      7.42 o 
   7   4   5      161.82      168.32     18.14 o 
   8   4   5        9.28       24.66      9.47 o 
   9   4   5       12.40       21.02      9.65 o 
  10   4   5       10.53       14.64      9.65 o 
  11   4   5      209.13      208.69     23.28 o 
 -13   5   5       14.15       10.44      8.79 o 
 -12   5   5      132.36      132.63     17.50 o 
 -11   5   5        2.61       -0.49      7.03 o 
 -10   5   5        0.12        1.61      6.78 o 
  -9   5   5        0.75       -1.25      6.65 o 
  -8   5   5      484.94      481.74     24.63 o 
  -7   5   5       78.80       84.56      4.33 o 
  -6   5   5        8.29        7.57      6.14 o 
  -5   5   5      357.23      380.15      9.86 o 
  -4   5   5      165.22      155.77      7.20 o 
  -3   5   5      838.07      818.59     16.13 o 
  -2   5   5        1.63        3.99      3.39 o 
  -1   5   5      472.32      454.41     13.13 o 
   0   5   5      309.53      275.44     15.24 o 
   1   5   5      455.28      471.76     13.78 o 
   2   5   5       30.42       28.78      6.68 o 
   3   5   5      204.17      215.79      8.82 o 
   4   5   5       23.62       23.05     10.46 o 
   5   5   5     1218.65     1222.89     42.59 o 
   6   5   5       95.50      102.83     14.84 o 
   7   5   5      415.13      442.05     28.50 o 
   8   5   5       60.77       57.17     12.04 o 
   9   5   5       67.44       71.60     14.26 o 
  10   5   5        1.42       -5.85      9.06 o 
 -13   6   5       98.61      118.43     18.59 o 
 -12   6   5      106.07      104.96     16.09 o 
 -11   6   5      171.46      178.27     18.78 o 
 -10   6   5       85.55       99.05     14.74 o 
  -9   6   5      138.67      150.71     16.04 o 
  -8   6   5       25.59       22.22      7.95 o 
  -7   6   5      527.97      512.13     11.77 o 
  -6   6   5      117.77      131.42     11.86 o 
  -5   6   5      123.44      114.94      6.39 o 
  -4   6   5      800.95      789.95     17.30 o 
  -3   6   5     1170.28     1187.18     21.14 o 
  -2   6   5       16.12       21.35      4.46 o 
  -1   6   5      194.48      186.40      9.23 o 
   0   6   5      287.89      275.42     10.96 o 
   1   6   5      577.64      538.38     15.36 o 
   2   6   5      250.77      258.09     13.67 o 
   3   6   5      189.78      183.80      9.71 o 
   4   6   5     1676.90     1776.26     28.92 o 
   5   6   5       23.62       16.52      8.37 o 
   6   6   5        1.43       10.20      8.14 o 
   7   6   5       52.07       40.25     12.07 o 
   8   6   5       34.86       40.80     11.49 o 
   9   6   5       51.15       78.11     14.93 o 
 -12   7   5        8.05       12.01      8.15 o 
 -11   7   5       27.16       19.19     10.20 o 
 -10   7   5       10.59       12.71      7.64 o 
  -9   7   5        3.54       12.37      9.07 o 
  -8   7   5       75.37       56.85     10.60 o 
  -7   7   5      157.98      162.50      7.78 o 
  -6   7   5     1440.73     1432.44     22.59 o 
  -5   7   5      200.32      196.53      8.89 o 
  -4   7   5      167.79      166.66      8.96 o 
  -3   7   5       45.76       55.56      5.91 o 
  -2   7   5        6.86        2.49      6.70 o 
  -1   7   5      304.03      304.66     12.15 o 
   0   7   5      712.53      707.41     18.23 o 
   1   7   5      228.97      232.18     10.98 o 
   2   7   5      748.56      770.55     19.28 o 
   3   7   5      867.94      857.80     20.66 o 
   4   7   5       93.52      101.41      8.04 o 
   5   7   5        4.57       -1.21      7.31 o 
   6   7   5        4.42       -1.63      7.57 o 
   7   7   5        2.71      -10.04     10.04 o 
   8   7   5      326.00      314.89     27.87 o 
 -12   8   5       76.94       83.61     15.51 o 
 -11   8   5      115.48      136.18     17.65 o 
 -10   8   5      112.70      107.86     15.57 o 
  -9   8   5       11.25        0.88      7.02 o 
  -8   8   5       12.68        9.67      7.10 o 
  -7   8   5      220.96      220.47     18.27 o 
  -6   8   5       61.48       67.54      6.19 o 
  -5   8   5      505.33      489.41     19.56 o 
  -4   8   5       19.05       27.75      7.03 o 
  -3   8   5       42.90       50.97      5.69 o 
  -2   8   5     1301.64     1336.38     26.26 o 
  -1   8   5        0.18       -2.79      3.76 o 
   0   8   5        0.27        0.17      6.96 o 
   1   8   5      144.48      137.54      8.77 o 
   2   8   5      121.69      128.60      8.78 o 
   3   8   5       97.98       85.39     13.08 o 
   4   8   5       85.09       92.85     15.06 o 
   5   8   5      122.19      137.38     17.77 o 
   6   8   5      128.37      151.97     18.85 o 
   7   8   5       23.92       19.62      9.81 o 
 -11   9   5        1.26        4.17      8.68 o 
 -10   9   5        5.22        7.83      7.97 o 
  -9   9   5      274.69      280.36     23.23 o 
  -8   9   5      183.03      205.78     19.26 o 
  -7   9   5      369.39      346.84     23.32 o 
  -6   9   5      580.74      589.91     39.20 o 
  -5   9   5      241.18      234.47     11.09 o 
  -4   9   5        7.71        5.70      3.86 o 
  -3   9   5       27.48       27.37      9.28 o 
  -2   9   5      324.35      312.46     13.68 o 
  -1   9   5      149.50      143.97      9.67 o 
   0   9   5        3.14        2.11      4.25 o 
   1   9   5      412.52      406.46     15.20 o 
   2   9   5        0.09        0.81      6.92 o 
   3   9   5       31.21       19.48      9.01 o 
   4   9   5       37.16       38.71     11.49 o 
   5   9   5       87.02       87.82     14.91 o 
   6   9   5       18.99       28.24     11.75 o 
 -11  10   5      268.15      268.66     25.12 o 
 -10  10   5       13.57       22.27     11.19 o 
  -9  10   5      330.95      353.60     26.39 o 
  -8  10   5      136.72       94.28     14.14 o 
  -7  10   5       35.28       46.50      9.91 o 
  -6  10   5       14.29        1.00      6.02 o 
  -5  10   5       57.07       38.45      5.56 o 
  -4  10   5      411.32      419.53     16.80 o 
  -3  10   5      498.14      492.80     33.61 o 
  -2  10   5      539.72      595.23     19.56 o 
  -1  10   5       38.83       39.95      6.08 o 
   0  10   5        7.88        7.64      3.98 o 
   1  10   5       51.69       69.20     12.22 o 
   2  10   5       70.01       70.75     13.47 o 
   3  10   5       19.94       24.43     10.09 o 
   4  10   5        2.42        7.62      9.13 o 
   5  10   5      152.47      122.22     18.28 o 
 -10  11   5       21.06       37.53     11.70 o 
  -9  11   5       34.18       42.40     11.87 o 
  -8  11   5       15.13       19.43      7.98 o 
  -7  11   5      144.88      154.77     17.09 o 
  -6  11   5        7.36       -4.73      7.93 o 
  -5  11   5      232.91      254.86     24.41 o 
  -4  11   5        9.24        4.38      4.66 o 
  -3  11   5      377.06      377.46     17.91 o 
  -2  11   5      353.69      374.12     14.78 o 
  -1  11   5        1.39        2.45      4.66 o 
   0  11   5      141.21      136.80     16.60 o 
   1  11   5       80.35       79.93     13.35 o 
   2  11   5       96.34      115.16     17.38 o 
   3  11   5      236.40      261.49     25.33 o 
  -8  12   5       88.05      103.31     15.57 o 
  -7  12   5      324.40      314.72     24.66 o 
  -6  12   5        6.58        5.55      7.04 o 
  -5  12   5       43.01       39.66      9.31 o 
  -4  12   5       72.74       62.33      7.36 o 
  -3  12   5      159.18      171.26      9.19 o 
  -2  12   5      173.66      176.24      9.70 o 
  -1  12   5      294.73      307.97     24.84 o 
   0  12   5      360.66      370.34     27.66 o 
   1  12   5       58.00       58.66     13.01 o 
   2  12   5        1.85        7.19      8.97 o 
  -7  13   5       26.20       26.65      9.95 o 
  -6  13   5        1.15        1.17      6.91 o 
  -5  13   5       99.28       99.00     14.81 o 
  -4  13   5        4.50       -1.75      3.89 o 
  -3  13   5       20.07        8.16      6.44 o 
  -2  13   5       59.14       43.58      9.94 o 
  -1  13   5      177.53      200.17     13.94 o 
  -5  14   5       13.14       16.31      7.98 o 
  -3  14   5      160.00      194.90     18.41 o 
  -1 -15   6        0.13       -6.28      6.28 o 
   0 -15   6       10.82        9.31      6.90 o 
   1 -15   6      153.22      151.89     16.66 o 
   2 -15   6        5.44       14.00      9.35 o 
   3 -15   6      420.97      443.22     27.55 o 
   4 -15   6      131.00      147.87     16.91 o 
   5 -15   6       17.09       21.89      8.52 o 
   6 -15   6       65.92       87.30     14.65 o 
  -5 -14   6       58.13       64.09      9.14 o 
  -4 -14   6       12.79        2.95      5.21 o 
  -3 -14   6      168.92      153.72     22.83 o 
  -2 -14   6        2.13        2.53      5.58 o 
  -1 -14   6       23.03       18.93      7.67 o 
   0 -14   6       63.62       64.66     11.53 o 
   1 -14   6       83.41       99.30     13.72 o 
   2 -14   6      255.04      270.26     21.07 o 
   3 -14   6      430.92      468.56     27.10 o 
   4 -14   6       21.68        7.21      6.32 o 
   5 -14   6        4.43        7.52      6.90 o 
   6 -14   6       30.50       30.56      7.25 o 
   7 -14   6       41.83       55.85     11.57 o 
   8 -14   6      183.53      217.24     20.77 o 
  -7 -13   6       59.93       73.15      9.70 o 
  -6 -13   6        0.83        4.71      5.25 o 
  -5 -13   6       19.99       28.74      7.09 o 
  -4 -13   6        2.02        2.18      8.66 o 
  -3 -13   6      137.02      133.25     14.30 o 
  -2 -13   6      396.56      365.98     28.72 o 
  -1 -13   6      170.09      171.96     15.84 o 
   0 -13   6      225.17      250.11     19.23 o 
   1 -13   6       17.43       11.11      6.39 o 
   2 -13   6        2.29       -2.87      5.79 o 
   3 -13   6        5.18        9.12      6.95 o 
   4 -13   6      159.30      145.65     15.24 o 
   5 -13   6        1.31        4.46      6.74 o 
   6 -13   6      156.51      154.43     18.92 o 
   7 -13   6      556.59      554.72     22.38 o 
   8 -13   6       49.06       66.38     12.43 o 
  -9 -12   6      101.95      122.51     14.83 o 
  -8 -12   6        0.24        1.56      4.86 o 
  -7 -12   6      146.55      147.60     12.00 o 
  -6 -12   6      124.73      149.77     12.16 o 
  -5 -12   6      136.63       99.92      9.86 o 
  -4 -12   6       39.64       45.88      6.94 o 
  -3 -12   6      637.79      604.72     21.39 o 
  -2 -12   6       18.30       14.26      5.23 o 
  -1 -12   6        4.44       -1.81      8.94 o 
   0 -12   6        9.15        7.73      6.91 o 
   1 -12   6      154.09      149.90     14.34 o 
   2 -12   6       14.95       18.49      7.53 o 
   3 -12   6       41.42       61.81     10.89 o 
   4 -12   6      399.21      404.03     23.04 o 
   5 -12   6       81.72       82.07     11.38 o 
   6 -12   6       35.30       38.64      7.02 o 
   7 -12   6      129.26      120.61     10.86 o 
   8 -12   6        8.71        9.44      5.76 o 
   9 -12   6      181.56      199.41     14.43 o 
 -10 -11   6       39.51       36.41      9.83 o 
  -9 -11   6      228.64      211.78     14.12 o 
  -8 -11   6        7.90       20.04      6.52 o 
  -7 -11   6       10.39       21.78      5.68 o 
  -6 -11   6      499.31      467.72     19.14 o 
  -5 -11   6       47.84       40.92     11.99 o 
  -4 -11   6        8.51       12.05      5.29 o 
  -3 -11   6       68.50       67.23      7.93 o 
  -2 -11   6      143.81      136.07     10.12 o 
  -1 -11   6      374.30      353.76     15.50 o 
   0 -11   6        7.23       -3.94      4.64 o 
   1 -11   6        2.75        3.88      5.84 o 
   2 -11   6        1.32        0.16      5.44 o 
   3 -11   6      767.72      771.48     30.07 o 
   4 -11   6        6.22       10.44      6.14 o 
   5 -11   6      134.35      126.49     13.49 o 
   6 -11   6        8.38       16.20      5.21 o 
   7 -11   6       23.61       28.78      6.58 o 
   8 -11   6       45.49       42.86      7.41 o 
   9 -11   6        1.70        5.73      5.53 o 
  10 -11   6       26.67       24.76      9.90 o 
 -11 -10   6      288.09      266.42     23.45 o 
 -10 -10   6      219.24      195.78     11.23 o 
  -9 -10   6       13.54       18.46      4.82 o 
  -8 -10   6       12.25        7.77      4.08 o 
  -7 -10   6      300.58      265.13     14.18 o 
  -6 -10   6      210.21      208.47     12.64 o 
  -5 -10   6      817.49      793.19     22.98 o 
  -4 -10   6      551.76      488.92     17.67 o 
  -3 -10   6      511.76      493.15     17.48 o 
  -2 -10   6       22.44        9.86      4.91 o 
  -1 -10   6      410.54      398.83     15.79 o 
   0 -10   6        3.44        1.32      4.51 o 
   1 -10   6       38.94       36.42      7.92 o 
   2 -10   6      997.49      996.95     31.81 o 
   3 -10   6      116.01      122.47     12.59 o 
   4 -10   6       34.48       24.86      7.35 o 
   5 -10   6       16.86       26.06      8.00 o 
   6 -10   6       60.94       52.00      6.95 o 
   7 -10   6      377.23      374.56     21.64 o 
   8 -10   6       25.78       30.21      6.26 o 
   9 -10   6      656.25      669.49     23.48 o 
  10 -10   6       74.46       68.41     11.81 o 
 -11  -9   6       61.96       96.06     11.35 o 
 -10  -9   6       26.69       30.79      5.37 o 
  -9  -9   6      351.02      326.37     13.02 o 
  -8  -9   6      484.56      440.70     14.51 o 
  -7  -9   6      219.74      199.00      9.81 o 
  -6  -9   6       59.53       48.07      6.76 o 
  -5  -9   6        2.80        9.01      4.40 o 
  -4  -9   6      283.29      251.14     12.52 o 
  -3  -9   6      739.64      716.59     19.81 o 
  -2  -9   6      144.63      119.40      8.86 o 
  -1  -9   6     1516.74     1451.12     27.51 o 
   0  -9   6      141.31      137.11      9.18 o 
   1  -9   6      374.25      376.83     18.74 o 
   2  -9   6       28.34       26.80      7.34 o 
   3  -9   6       55.23       55.21      8.30 o 
   4  -9   6       81.58       74.98      9.49 o 
   5  -9   6        3.82       -1.61      5.61 o 
   6  -9   6        2.70       13.01      8.23 o 
   7  -9   6       52.07       46.89      6.84 o 
   8  -9   6       63.49       60.97      7.73 o 
   9  -9   6      262.86      265.48     14.99 o 
  10  -9   6       41.99       35.19     10.75 o 
  11  -9   6        0.78        2.45      7.83 o 
 -12  -8   6       82.76       69.71     15.58 o 
 -11  -8   6      105.53      145.01     19.54 o 
 -10  -8   6        5.70        8.18      4.73 o 
  -9  -8   6      123.38      125.95      8.22 o 
  -8  -8   6       99.98       99.21      7.06 o 
  -7  -8   6       34.15       40.49      5.48 o 
  -6  -8   6       19.13        7.52      4.34 o 
  -5  -8   6        9.80       19.90      4.83 o 
  -4  -8   6      501.11      459.44     15.50 o 
  -3  -8   6      957.83      888.23     12.71 o 
  -2  -8   6      219.33      214.53     10.64 o 
  -1  -8   6      120.76      125.73      8.21 o 
   0  -8   6     1072.73     1065.00     22.21 o 
   1  -8   6      109.57      130.72      8.53 o 
   2  -8   6      247.21      268.62     15.39 o 
   3  -8   6      256.95      251.96     15.19 o 
   4  -8   6      489.17      478.16     21.42 o 
   5  -8   6      174.94      163.43     10.05 o 
   6  -8   6       20.50       14.95      4.80 o 
   7  -8   6       76.91       95.77     14.31 o 
   8  -8   6      275.28      250.58     13.60 o 
   9  -8   6        1.14       -5.44      5.44 o 
  10  -8   6      180.15      187.53     17.73 o 
  11  -8   6      239.03      249.12     16.28 o 
  12  -8   6        9.09        4.14      8.63 o 
 -12  -7   6       16.85       11.11     10.67 o 
 -11  -7   6       56.99       73.05     14.76 o 
 -10  -7   6      255.19      242.92     10.69 o 
  -9  -7   6      123.76      121.45      7.51 o 
  -8  -7   6      214.12      199.01      9.06 o 
  -7  -7   6        2.23        2.98      3.12 o 
  -6  -7   6        4.12       11.68      4.59 o 
  -5  -7   6      691.32      660.58     17.73 o 
  -4  -7   6       26.12       36.66      5.23 o 
  -3  -7   6       37.82       28.48      2.96 o 
  -2  -7   6      106.37      101.93      7.18 o 
  -1  -7   6      208.22      167.34      8.70 o 
   0  -7   6      199.52      196.27      9.39 o 
   1  -7   6        4.52        9.91      3.93 o 
   2  -7   6       49.32       49.65      7.20 o 
   3  -7   6      658.66      680.67     23.79 o 
   4  -7   6      314.62      349.34     18.04 o 
   5  -7   6       57.14       50.50      6.18 o 
   6  -7   6      142.85      140.31      9.34 o 
   7  -7   6       29.60       25.15      5.37 o 
   8  -7   6       60.85       54.26      7.08 o 
   9  -7   6       17.25       18.26      7.37 o 
  10  -7   6      182.49      219.20     14.45 o 
  11  -7   6       17.99       16.75      6.43 o 
  12  -7   6       12.77       29.71      7.76 o 
 -13  -6   6      229.28      243.01     25.79 o 
 -12  -6   6      451.88      519.83     34.99 o 
 -11  -6   6     1634.67     1754.09     60.24 o 
 -10  -6   6        1.21       -2.12      4.86 o 
  -9  -6   6      137.61      123.49      7.24 o 
  -8  -6   6       20.34       17.31      3.72 o 
  -7  -6   6       54.28       50.40      4.82 o 
  -6  -6   6      422.61      412.60     13.74 o 
  -5  -6   6      978.84      992.63     21.99 o 
  -4  -6   6     1994.41     1991.56     27.71 o 
  -3  -6   6       58.63       56.26      4.55 o 
  -2  -6   6       22.82       31.25      4.46 o 
  -1  -6   6       34.35       35.83      4.75 o 
   0  -6   6      535.65      548.84     16.62 o 
   1  -6   6       66.67       55.31      5.34 o 
   2  -6   6       76.26       81.67      8.35 o 
   3  -6   6      224.68      199.58     13.00 o 
   4  -6   6      589.47      566.98     21.92 o 
   5  -6   6      124.58      124.12      8.21 o 
   6  -6   6        4.92       11.41      4.57 o 
   7  -6   6      116.72       93.96     17.81 o 
   8  -6   6      707.36      710.79     21.30 o 
   9  -6   6      191.65      207.03     10.27 o 
  10  -6   6       22.17       21.54      6.11 o 
  11  -6   6       47.69       32.76      7.39 o 
  12  -6   6       13.21       47.35     12.70 o 
 -13  -5   6        6.45       12.94     10.73 o 
 -12  -5   6        9.71       18.52     10.70 o 
 -11  -5   6      133.94      118.58     17.55 o 
 -10  -5   6       56.30       60.62      7.48 o 
  -9  -5   6      637.05      644.36     28.47 o 
  -8  -5   6     1130.29     1115.08     38.31 o 
  -7  -5   6      818.89      744.88      9.71 o 
  -6  -5   6     1331.17     1353.77     18.05 o 
  -5  -5   6      503.76      551.14      8.99 o 
  -4  -5   6      330.02      367.54      7.65 o 
  -3  -5   6        9.97       15.84      2.50 o 
  -2  -5   6      242.02      218.95      8.75 o 
  -1  -5   6       45.33       51.46      5.11 o 
   0  -5   6       64.88       41.11      8.08 o 
   1  -5   6      182.31      148.97      7.40 o 
   2  -5   6        3.15        3.36      4.91 o 
   3  -5   6       74.05       64.24      7.61 o 
   4  -5   6      438.81      449.80     13.15 o 
   5  -5   6      107.55      104.85      7.28 o 
   6  -5   6      227.03      228.42     10.96 o 
   7  -5   6      552.36      589.73     18.07 o 
   8  -5   6      139.71      156.49     10.35 o 
   9  -5   6       78.66       65.55      8.10 o 
  10  -5   6      253.76      248.57     14.62 o 
  11  -5   6       33.29       31.99      7.37 o 
  12  -5   6        3.28       -7.66      8.48 o 
 -13  -4   6       53.35       58.43     10.07 o 
 -12  -4   6       43.90       56.50     13.24 o 
 -11  -4   6      276.85      252.97     22.38 o 
 -10  -4   6       97.37      109.71      8.67 o 
  -9  -4   6       78.42       72.38      5.21 o 
  -8  -4   6      199.97      185.61      5.55 o 
  -7  -4   6      545.96      508.39      8.07 o 
  -6  -4   6     1403.96     1396.20     14.37 o 
  -5  -4   6      425.76      436.34      8.31 o 
  -4  -4   6      240.55      243.28      6.18 o 
  -3  -4   6     1589.84     1627.66     15.92 o 
  -2  -4   6     1395.87     1429.82     20.54 o 
  -1  -4   6      917.93      943.96     34.34 o 
   0  -4   6      395.61      366.79     10.43 o 
   1  -4   6        5.31        7.65      3.64 o 
   2  -4   6      744.51      812.25     22.82 o 
   3  -4   6       37.66       28.86      6.05 o 
   4  -4   6      353.11      434.29     12.45 o 
   5  -4   6      837.20      786.81     22.28 o 
   6  -4   6      116.96       96.59      7.38 o 
   7  -4   6      191.83      174.28      8.99 o 
   8  -4   6       46.74       43.16      6.59 o 
   9  -4   6      156.69      153.73     11.10 o 
  10  -4   6       99.74       94.37      9.51 o 
  11  -4   6       61.43       65.78     12.99 o 
  12  -4   6      103.60      107.85     16.46 o 
 -14  -3   6       94.01       99.95     17.24 o 
 -13  -3   6        5.74        6.42     10.74 o 
 -12  -3   6       34.73       43.59     12.34 o 
 -11  -3   6       48.42       43.52     11.83 o 
 -10  -3   6       55.57       51.74     11.42 o 
  -9  -3   6      239.01      230.51      7.40 o 
  -8  -3   6      133.22      141.57      5.68 o 
  -7  -3   6       87.41       87.88      3.66 o 
  -6  -3   6      826.75      894.61     12.55 o 
  -5  -3   6     5023.55     5182.57     42.70 o 
  -4  -3   6        2.13        0.52      1.85 o 
  -3  -3   6      733.90      706.74     10.18 o 
  -2  -3   6     3760.39     3830.11     38.81 o 
  -1  -3   6       69.30       83.02      4.28 o 
   0  -3   6      288.51      285.35      7.17 o 
   1  -3   6       23.45       35.83      4.13 o 
   2  -3   6      726.14      658.42     20.50 o 
   3  -3   6       26.03       22.35      3.40 o 
   4  -3   6       24.55       17.75      3.48 o 
   5  -3   6      217.00      237.28      9.77 o 
   6  -3   6     1434.67     1494.30     25.75 o 
   7  -3   6      158.95      145.42      9.35 o 
   8  -3   6       49.64       49.15      6.87 o 
   9  -3   6      131.27      154.56     10.80 o 
  10  -3   6      208.03      217.45     20.09 o 
  11  -3   6       28.38       45.32     11.68 o 
  12  -3   6       25.23        2.04      8.59 o 
  13  -3   6        2.64       10.77     10.75 o 
 -14  -2   6       19.28       19.30      9.70 o 
 -13  -2   6       64.56       54.93     13.21 o 
 -12  -2   6       52.06       50.10     11.45 o 
 -11  -2   6       68.73       53.79     11.86 o 
 -10  -2   6      886.15      861.31     36.26 o 
  -9  -2   6      259.14      252.76      9.87 o 
  -8  -2   6       20.92       24.48      2.51 o 
  -7  -2   6        3.09        5.40      1.64 o 
  -6  -2   6        4.81       13.48      1.90 o 
  -5  -2   6     1748.46     1924.44     16.47 o 
  -4  -2   6     3739.10     3990.50     31.87 o 
  -3  -2   6      117.43      146.73      4.82 o 
  -2  -2   6     1487.29     1431.24     21.32 o 
  -1  -2   6     4461.52     4781.85     35.10 o 
   0  -2   6     2862.82     2925.54     50.91 o 
   1  -2   6       24.19       23.39      2.90 o 
   2  -2   6     1260.25     1338.49     18.36 o 
   3  -2   6      113.64      119.37      4.58 o 
   4  -2   6       57.08       55.06      3.93 o 
   5  -2   6     1962.58     1952.66     26.44 o 
   6  -2   6      284.60      270.34     11.13 o 
   7  -2   6       71.84       56.47      6.35 o 
   8  -2   6       79.43       70.91      7.34 o 
   9  -2   6        8.81        8.83      4.52 o 
  10  -2   6      191.60      226.05     21.00 o 
  11  -2   6       30.81       29.95     10.20 o 
  12  -2   6       53.54       46.87     13.24 o 
  13  -2   6        7.37       13.97     10.25 o 
 -14  -1   6       10.54       12.79      9.81 o 
 -13  -1   6       64.53       70.64     13.65 o 
 -12  -1   6       37.26       44.34     11.63 o 
 -11  -1   6        4.33        5.97      7.57 o 
 -10  -1   6       25.66       27.87      8.84 o 
  -9  -1   6      106.96      103.41      5.53 o 
  -8  -1   6      113.93      100.46      3.71 o 
  -7  -1   6      234.23      219.28      4.03 o 
  -6  -1   6     1353.59     1321.09     16.94 o 
  -5  -1   6      458.86      439.14      8.91 o 
  -4  -1   6      115.26      106.48      2.59 o 
  -3  -1   6       31.42       17.15      1.94 o 
  -2  -1   6     1036.87     1187.77     10.55 o 
  -1  -1   6        0.22        4.92      1.73 o 
   0  -1   6     1767.53     1743.86     11.28 o 
   1  -1   6        4.33        2.93      1.87 o 
   2  -1   6     2433.25     2277.58     16.40 o 
   3  -1   6      468.11      544.68     26.23 o 
   4  -1   6       14.15       16.60      3.10 o 
   5  -1   6     1123.29     1097.71     19.48 o 
   6  -1   6        1.34        4.35      6.25 o 
   7  -1   6       68.35       84.11      7.20 o 
   8  -1   6        2.18        0.58      4.04 o 
   9  -1   6      576.01      529.93     29.84 o 
  10  -1   6        0.48        5.57      7.72 o 
  11  -1   6       10.88       21.25      9.70 o 
  12  -1   6       35.18       40.84     11.80 o 
 -14   0   6       46.95       36.57     11.66 o 
 -13   0   6       55.02       45.36     12.58 o 
 -12   0   6       58.88       43.82     10.37 o 
 -11   0   6        1.42       -8.25      8.25 o 
 -10   0   6      549.41      566.00     29.21 o 
  -9   0   6     1536.70     1497.51     43.82 o 
  -8   0   6      851.51      848.99     30.92 o 
  -7   0   6      133.90      154.56     13.31 o 
  -6   0   6      118.18      112.68     10.38 o 
  -5   0   6      394.13      456.62     18.39 o 
  -4   0   6        0.84        0.82      1.11 o 
  -3   0   6     1236.84     1357.82     14.76 o 
  -2   0   6     1171.54     1287.53     12.75 o 
  -1   0   6      954.88      896.12      7.84 o 
   0   0   6      719.89      751.15     11.08 o 
   1   0   6       11.73       -4.28     24.36 o 
   2   0   6      212.16      221.49      9.22 o 
   3   0   6     1018.89      974.65     17.33 o 
   4   0   6     1047.60      944.49     35.15 o 
   5   0   6      243.78      223.63      9.13 o 
   6   0   6     1804.74     1856.43     58.38 o 
   7   0   6     1048.50     1053.71     35.22 o 
   8   0   6      157.01      172.83     17.41 o 
   9   0   6       18.80       28.58      9.86 o 
  10   0   6        5.94        0.94      7.35 o 
  11   0   6      123.16      120.72     17.84 o 
  12   0   6       84.58      108.02     17.71 o 
 -14   1   6       77.06      106.29     16.83 o 
 -13   1   6        3.01       -6.12      9.19 o 
 -12   1   6        5.02       12.61      9.10 o 
 -11   1   6      302.72      311.05     23.11 o 
 -10   1   6      259.97      253.21     19.90 o 
  -9   1   6       49.08       45.71     10.01 o 
  -8   1   6      111.25      110.72     12.27 o 
  -7   1   6      350.95      347.44     18.55 o 
  -6   1   6      372.69      423.71     18.72 o 
  -5   1   6       62.15       58.66      7.42 o 
  -4   1   6     1701.52     1682.22     14.61 o 
  -3   1   6     1087.49     1175.02     11.72 o 
  -2   1   6      656.11      711.88     12.40 o 
  -1   1   6     1495.59     1589.03     27.16 o 
   0   1   6     1888.99     1937.70     23.53 o 
   1   1   6       33.40       58.30      5.24 o 
   2   1   6      158.56      147.29      7.87 o 
   3   1   6      440.27      386.58     14.14 o 
   4   1   6      852.98      806.14     10.89 o 
   5   1   6       80.98       84.21      6.14 o 
   6   1   6      229.92      242.96     10.61 o 
   7   1   6       21.49       31.34      9.47 o 
   8   1   6      159.78      151.48     17.11 o 
   9   1   6      204.84      199.38     20.07 o 
  10   1   6      125.87      142.99     18.14 o 
  11   1   6       96.00       93.71     16.51 o 
  12   1   6       55.51       60.06     14.50 o 
 -14   2   6       21.11       18.64     10.79 o 
 -13   2   6       36.32       58.80     12.90 o 
 -12   2   6       39.11       52.69     11.98 o 
 -11   2   6       18.24       23.94      8.82 o 
 -10   2   6      261.99      237.08     19.24 o 
  -9   2   6        8.12        0.07      6.62 o 
  -8   2   6     1109.82      940.18     32.69 o 
  -7   2   6      691.44      658.73     25.56 o 
  -6   2   6        0.15        1.06      4.90 o 
  -5   2   6      156.68      163.60      4.14 o 
  -4   2   6     1084.62     1171.14     21.29 o 
  -3   2   6     1585.03     1615.05     16.21 o 
  -2   2   6      992.81     1014.21     19.91 o 
  -1   2   6        6.47        2.08      2.06 o 
   0   2   6      119.50      108.41     13.11 o 
   1   2   6     1076.67     1149.50     20.07 o 
   2   2   6      422.89      496.91     14.10 o 
   3   2   6      315.71      314.32     14.17 o 
   4   2   6       84.43       74.83      3.15 o 
   5   2   6      115.38      100.87     13.26 o 
   6   2   6       22.56       13.89      7.49 o 
   7   2   6        6.78        4.18      6.92 o 
   8   2   6       25.02       22.32      9.46 o 
   9   2   6       55.77       51.79     12.66 o 
  10   2   6        0.38        2.80      7.90 o 
  11   2   6      100.32      100.82     16.90 o 
 -14   3   6       24.14       35.35     11.93 o 
 -13   3   6      357.43      349.07     27.94 o 
 -12   3   6      216.08      229.75     21.41 o 
 -11   3   6      349.42      393.43     25.87 o 
 -10   3   6      283.26      274.23     20.46 o 
  -9   3   6      233.69      209.28     17.03 o 
  -8   3   6      236.76      217.25     16.32 o 
  -7   3   6        0.00       -0.64      5.00 o 
  -6   3   6     3826.51     3143.39     13.52 o 
  -5   3   6       12.59       14.92      2.74 o 
  -4   3   6     3184.96     3168.82     33.36 o 
  -3   3   6       91.64       78.98      4.81 o 
  -2   3   6      817.01      904.31     12.49 o 
  -1   3   6      437.71      433.73      8.32 o 
   0   3   6       88.45      102.99      3.23 o 
   1   3   6      525.62      438.93     22.73 o 
   2   3   6      465.29      437.11     29.91 o 
   3   3   6       46.54       43.11      3.83 o 
   4   3   6      103.19      122.00      8.52 o 
   5   3   6      819.68      756.69     32.35 o 
   6   3   6       86.98       64.15     11.35 o 
   7   3   6        1.15       -4.17      8.10 o 
   8   3   6        0.16        2.83      6.97 o 
   9   3   6      164.87      170.94     19.23 o 
  10   3   6       26.09       11.91      8.53 o 
  11   3   6       26.89       46.67     13.15 o 
 -13   4   6      131.61      115.89     17.17 o 
 -12   4   6       49.14       34.94     10.62 o 
 -11   4   6       86.04      106.55     14.88 o 
 -10   4   6       20.95       14.95      7.82 o 
  -9   4   6      513.04      442.82     24.63 o 
  -8   4   6     1235.31     1177.96     37.11 o 
  -7   4   6     2227.83     2155.15     46.78 o 
  -6   4   6      269.75      260.46      5.86 o 
  -5   4   6       65.13       79.58      4.89 o 
  -4   4   6     1352.61     1396.69     20.07 o 
  -3   4   6        1.20        2.13      2.19 o 
  -2   4   6     2191.71     2261.86     21.13 o 
  -1   4   6      118.38      108.77      4.86 o 
   0   4   6     1013.18      941.50     13.71 o 
   1   4   6       68.56       78.55      4.16 o 
   2   4   6        3.75        4.40      4.79 o 
   3   4   6      125.62      121.54      8.23 o 
   4   4   6      164.30      181.95     22.38 o 
   5   4   6      144.02      133.81     15.49 o 
   6   4   6      213.78      234.74     20.45 o 
   7   4   6       46.50       50.78     11.51 o 
   8   4   6      319.24      298.10     24.51 o 
   9   4   6        0.12        9.02      8.99 o 
  10   4   6        0.18        5.73      8.49 o 
 -13   5   6      400.42      413.82     30.39 o 
 -12   5   6      145.56      145.30     18.25 o 
 -11   5   6      137.57      118.64     15.74 o 
 -10   5   6       31.78       13.80      7.57 o 
  -9   5   6      338.50      308.42     21.17 o 
  -8   5   6        7.89        7.63      7.54 o 
  -7   5   6       11.26        9.79      3.68 o 
  -6   5   6       19.48       16.85      3.07 o 
  -5   5   6        0.04       -1.74      5.04 o 
  -4   5   6       62.95       59.03      5.01 o 
  -3   5   6      148.07      130.23      7.04 o 
  -2   5   6      864.51      866.53     14.11 o 
  -1   5   6      123.83      118.42      5.52 o 
   0   5   6        0.11       -3.79      3.79 o 
   1   5   6       75.15       91.12      7.06 o 
   2   5   6      244.18      216.57     10.50 o 
   3   5   6        0.58        5.47      6.75 o 
   4   5   6     1127.96     1128.24     45.52 o 
   5   5   6      843.75      891.32     38.16 o 
   6   5   6      127.47      128.09     16.48 o 
   7   5   6       97.14      105.05     16.02 o 
   8   5   6       18.15       15.57      9.81 o 
   9   5   6       94.78      123.38     18.51 o 
 -13   6   6      118.71      117.70     18.37 o 
 -12   6   6        0.46        6.71      8.02 o 
 -11   6   6      257.97      249.67     22.09 o 
 -10   6   6       15.09       12.06      7.69 o 
  -9   6   6      374.13      381.85     24.15 o 
  -8   6   6      202.88      189.02     16.81 o 
  -7   6   6       25.81       28.93      7.99 o 
  -6   6   6       20.38       17.26      3.46 o 
  -5   6   6      633.92      565.82     23.32 o 
  -4   6   6      406.63      416.67     14.16 o 
  -3   6   6       43.82       46.78      5.08 o 
  -2   6   6      556.46      550.10     12.20 o 
  -1   6   6       39.90       40.23      4.99 o 
   0   6   6     2139.35     2163.18     31.75 o 
   1   6   6       57.03       53.93      5.82 o 
   2   6   6      735.83      732.67     19.26 o 
   3   6   6      204.18      194.65     10.58 o 
   4   6   6      263.94      262.42     12.62 o 
   5   6   6        0.44        5.56      8.21 o 
   6   6   6        9.23       14.08      9.52 o 
   7   6   6       68.85       67.87     14.48 o 
   8   6   6       17.65        7.36      8.13 o 
 -12   7   6      721.49      721.34     39.29 o 
 -11   7   6       19.53       31.26     10.09 o 
 -10   7   6       81.71       73.44     13.30 o 
  -9   7   6       98.47       91.90     13.25 o 
  -8   7   6       33.44       27.61      8.36 o 
  -7   7   6       95.01       98.96     12.73 o 
  -6   7   6        1.30        0.46      2.92 o 
  -5   7   6      584.43      617.99     15.90 o 
  -4   7   6     1738.63     1715.02     27.62 o 
  -3   7   6        4.27        6.84      3.47 o 
  -2   7   6       42.44       39.64      4.47 o 
  -1   7   6      418.42      392.82     14.35 o 
   0   7   6        0.76        2.21      5.32 o 
   1   7   6      460.88      443.73     15.57 o 
   2   7   6      108.33      108.83      9.68 o 
   3   7   6      600.61      618.21     20.35 o 
   4   7   6       87.14       90.86     14.61 o 
   5   7   6       83.23       85.58     14.12 o 
   6   7   6      460.23      494.59     32.34 o 
   7   7   6       21.81       18.04      9.89 o 
   8   7   6        2.75       30.11     13.08 o 
 -12   8   6      101.01       83.17     15.53 o 
 -11   8   6       31.53       36.81     11.01 o 
 -10   8   6       49.07       70.20     12.59 o 
  -9   8   6       33.51       21.09      8.42 o 
  -8   8   6      106.09      114.06     14.71 o 
  -7   8   6      367.44      360.31     22.88 o 
  -6   8   6      205.55      198.07     20.54 o 
  -5   8   6        1.20       -1.75      5.78 o 
  -4   8   6       98.63       85.40      7.39 o 
  -3   8   6       27.35       39.43      5.71 o 
  -2   8   6       38.34       27.50      6.60 o 
  -1   8   6        0.12       -0.18      3.68 o 
   0   8   6      417.08      424.76     15.62 o 
   1   8   6       63.39       64.42      6.77 o 
   2   8   6      504.81      565.12     18.11 o 
   3   8   6        0.98       -4.03      7.60 o 
   4   8   6        6.67       17.72      8.54 o 
   5   8   6        0.99       20.72     10.66 o 
   6   8   6        6.00       -1.23      7.86 o 
   7   8   6      194.14      211.26     23.92 o 
 -11   9   6       37.23       52.36     13.21 o 
 -10   9   6      234.34      250.20     22.66 o 
  -9   9   6      131.44      145.48     17.22 o 
  -8   9   6      532.52      555.01     30.62 o 
  -7   9   6        4.70        4.19      6.10 o 
  -6   9   6       10.95       12.83      6.01 o 
  -5   9   6       60.37       49.35     11.08 o 
  -4   9   6        1.29       -0.97      3.54 o 
  -3   9   6      664.90      687.56     16.34 o 
  -2   9   6      109.97      117.16      7.25 o 
  -1   9   6      511.32      540.70     18.25 o 
   0   9   6      258.03      252.61     12.77 o 
   1   9   6       12.42       22.80      5.24 o 
   2   9   6       71.16       64.28     12.90 o 
   3   9   6       15.49        9.59      8.44 o 
   4   9   6      579.49      665.65     37.67 o 
   5   9   6       63.84       56.12     14.13 o 
 -10  10   6       97.60      123.69     17.43 o 
  -9  10   6        7.20       11.73      7.00 o 
  -8  10   6        0.05       -6.29      7.44 o 
  -7  10   6       15.46       10.59      7.12 o 
  -6  10   6      134.44      105.61     13.16 o 
  -5  10   6       18.03       18.72      6.90 o 
  -4  10   6      241.33      250.41     12.24 o 
  -3  10   6      167.74      175.09      9.06 o 
  -2  10   6        4.83        6.10      4.85 o 
  -1  10   6        5.35        3.33      5.06 o 
   0  10   6        0.48        1.43      4.05 o 
   1  10   6      140.43      121.96     16.47 o 
   2  10   6      320.19      355.42     27.38 o 
   3  10   6      122.82      135.74     18.30 o 
   4  10   6       60.50       63.68     14.19 o 
  -9  11   6       31.81       30.16     10.33 o 
  -8  11   6        5.07        4.26      7.56 o 
  -7  11   6       89.69       90.34     13.86 o 
  -6  11   6        8.92       -4.75      7.48 o 
  -5  11   6       37.16       49.74     10.26 o 
  -4  11   6      165.83      163.55      8.83 o 
  -3  11   6      116.55      129.84      8.03 o 
  -2  11   6      106.32      115.73      9.86 o 
  -1  11   6      104.51      116.85     15.12 o 
   0  11   6        4.42       -4.16      7.41 o 
   1  11   6        1.77       -4.44      7.47 o 
   2  11   6      285.90      282.30     25.40 o 
   3  11   6       35.68       38.42     12.14 o 
  -8  12   6       58.42       59.61     13.44 o 
  -7  12   6      160.40      170.12     18.30 o 
  -6  12   6      298.80      234.40     20.92 o 
  -5  12   6        8.52        6.67      5.90 o 
  -4  12   6       29.56       22.35      4.45 o 
  -3  12   6       16.55       11.96      4.45 o 
  -2  12   6       23.84       26.03      9.69 o 
  -1  12   6        0.21        4.43      6.89 o 
   0  12   6        1.97        5.88      8.79 o 
   1  12   6      208.28      233.26     23.58 o 
  -7  13   6       56.77       54.74     12.29 o 
  -6  13   6       14.93       21.47      7.09 o 
  -5  13   6        3.62       -0.02      8.34 o 
  -3  13   6      115.65      107.99     13.43 o 
  -2  13   6      105.22       99.84     13.72 o 
  -1 -15   7       17.78       11.77      7.03 o 
   0 -15   7        9.75        6.18      6.93 o 
   1 -15   7       78.67       80.49     13.11 o 
   2 -15   7      146.55      180.82     18.76 o 
   3 -15   7       70.41       94.92     14.71 o 
   4 -15   7       36.79       55.19     11.16 o 
  -5 -14   7      190.01      189.49     16.35 o 
  -4 -14   7       74.88       84.71      9.97 o 
  -3 -14   7       10.85        9.53      5.35 o 
  -2 -14   7      174.93      175.52     13.37 o 
  -1 -14   7      196.69      194.28     17.68 o 
   0 -14   7       29.06       28.21      9.04 o 
   1 -14   7       15.43       18.51      8.10 o 
   2 -14   7      139.68      156.39     16.85 o 
   3 -14   7        6.59       14.17      8.07 o 
   4 -14   7       21.70       19.15      7.26 o 
   5 -14   7       61.65       67.77     12.14 o 
   6 -14   7       29.14       35.91      9.99 o 
   7 -14   7        6.41        2.17      7.64 o 
  -7 -13   7       17.11       10.51      5.29 o 
  -6 -13   7     1115.25     1053.87     30.82 o 
  -5 -13   7      456.07      426.70     19.64 o 
  -4 -13   7        6.26        7.04      5.24 o 
  -3 -13   7        2.92       -0.64      5.28 o 
  -2 -13   7        0.19       -4.69      9.61 o 
  -1 -13   7       90.90       96.73      9.75 o 
   0 -13   7      248.96      247.17     19.31 o 
   1 -13   7       16.76       16.63      7.81 o 
   2 -13   7       15.78       12.54      6.94 o 
   3 -13   7       50.34       48.66     10.46 o 
   4 -13   7       17.63       18.45      8.43 o 
   5 -13   7        1.52       -3.12      6.83 o 
   6 -13   7       46.76       44.80      7.88 o 
   7 -13   7      244.94      257.91     18.85 o 
   8 -13   7      197.09      190.16     19.29 o 
   9 -13   7       84.93      129.23     17.36 o 
  -9 -12   7      383.95      397.19     25.28 o 
  -8 -12   7      151.48      162.86     13.09 o 
  -7 -12   7        0.34        1.78      4.65 o 
  -6 -12   7        0.01        2.26      5.06 o 
  -5 -12   7       88.28       66.74      8.58 o 
  -4 -12   7      827.23      754.14     27.32 o 
  -3 -12   7       10.01        9.68      5.40 o 
  -2 -12   7      258.14      245.73     14.09 o 
  -1 -12   7       63.37       69.26      8.07 o 
   0 -12   7       51.56       38.71      8.83 o 
   1 -12   7       73.70       70.48     10.95 o 
   2 -12   7        6.94        6.95      5.94 o 
   3 -12   7        0.05        3.96      5.83 o 
   4 -12   7        0.07        0.16      6.12 o 
   5 -12   7       26.66       15.76      7.09 o 
   6 -12   7      231.23      233.70     14.16 o 
   7 -12   7        6.09        9.31      5.19 o 
   8 -12   7        3.35       -4.58      7.11 o 
   9 -12   7       17.17       19.59      9.58 o 
 -10 -11   7      271.03      264.91     20.22 o 
  -9 -11   7       12.11       30.97     11.10 o 
  -8 -11   7       81.13       75.01     10.36 o 
  -7 -11   7        4.88       11.65      5.35 o 
  -6 -11   7       32.01       41.44      6.83 o 
  -5 -11   7       56.60       44.19      7.04 o 
  -4 -11   7      515.00      521.33     19.24 o 
  -3 -11   7       13.19        9.92      4.52 o 
  -2 -11   7       18.54       16.66      5.46 o 
  -1 -11   7      626.07      563.63     19.60 o 
   0 -11   7       34.46       45.20      7.14 o 
   1 -11   7       79.38       85.92     11.00 o 
   2 -11   7      473.12      467.25     24.03 o 
   3 -11   7      150.26      168.42     14.74 o 
   4 -11   7       14.05       -1.37      5.94 o 
   5 -11   7       42.69       39.03      8.92 o 
   6 -11   7       11.45       13.02      5.73 o 
   7 -11   7        2.93       -0.20      4.77 o 
   8 -11   7      162.93      162.36     13.78 o 
   9 -11   7       97.92      107.35     11.13 o 
 -10 -10   7       10.63        5.63     11.74 o 
  -9 -10   7        0.51        2.87      9.45 o 
  -8 -10   7        3.39        6.35      4.73 o 
  -7 -10   7        1.05        1.82      4.43 o 
  -6 -10   7      355.09      339.29     15.47 o 
  -5 -10   7       18.13       24.38     10.06 o 
  -4 -10   7       88.36       84.28      8.31 o 
  -3 -10   7       14.41       18.78      4.91 o 
  -2 -10   7        5.94        2.80      4.19 o 
  -1 -10   7       69.91       82.19      8.04 o 
   0 -10   7      820.53      834.47     22.47 o 
   1 -10   7        6.27        5.45      6.65 o 
   2 -10   7      101.86      111.74     12.16 o 
   3 -10   7        7.69        7.25      5.62 o 
   4 -10   7        0.07       -1.53      6.43 o 
   5 -10   7        0.04       -0.42      5.82 o 
   6 -10   7      117.83      117.12      9.74 o 
   7 -10   7      168.27      173.17     11.79 o 
   8 -10   7      140.94      139.99     11.16 o 
   9 -10   7        8.12        8.53      6.87 o 
  10 -10   7        1.26        1.86      5.70 o 
 -11  -9   7       13.72       19.68     10.95 o 
 -10  -9   7       12.02       -1.62      9.05 o 
  -9  -9   7      111.67      100.36      9.11 o 
  -8  -9   7        2.26        3.66      5.13 o 
  -7  -9   7     1067.35     1021.38     25.62 o 
  -6  -9   7      256.63      236.84     12.55 o 
  -5  -9   7      649.10      635.37     19.52 o 
  -4  -9   7       38.52       42.33      6.14 o 
  -3  -9   7      413.90      372.50     14.65 o 
  -2  -9   7       46.68       48.28      6.28 o 
  -1  -9   7        1.62        1.70      4.25 o 
   0  -9   7      950.16      924.45     22.37 o 
   1  -9   7      697.24      685.53     25.71 o 
   2  -9   7      686.18      690.13     26.01 o 
   3  -9   7      257.83      259.62     16.67 o 
   4  -9   7      269.35      261.49     17.27 o 
   5  -9   7       29.58       40.84      9.08 o 
   6  -9   7       54.69       57.86      7.03 o 
   7  -9   7      251.67      247.78     13.45 o 
   8  -9   7      286.81      279.27     14.89 o 
   9  -9   7      145.80      130.22     11.68 o 
  10  -9   7       38.94       38.56     12.43 o 
  11  -9   7        5.68       14.49     17.31 o 
 -12  -8   7       35.77       36.75     13.67 o 
 -11  -8   7       87.10      108.57     18.61 o 
 -10  -8   7       59.20       68.07     13.93 o 
  -9  -8   7       92.75      101.03      8.96 o 
  -8  -8   7       37.28       22.68      5.42 o 
  -7  -8   7      562.01      587.86     18.61 o 
  -6  -8   7        9.40        2.69      4.22 o 
  -5  -8   7       60.78       57.15      6.62 o 
  -4  -8   7       14.08        7.13     12.75 o 
  -3  -8   7      388.93      364.37     13.73 o 
  -2  -8   7      659.85      626.51     17.47 o 
  -1  -8   7      194.32      163.57      9.33 o 
   0  -8   7      156.26      136.28      8.87 o 
   1  -8   7      108.28      117.84      8.51 o 
   2  -8   7       17.35        7.67      5.47 o 
   3  -8   7      264.49      287.63     16.87 o 
   4  -8   7      142.49      134.57     13.03 o 
   5  -8   7     1215.58     1259.10     27.78 o 
   6  -8   7      287.71      272.83     13.24 o 
   7  -8   7      639.14      641.49     22.43 o 
   8  -8   7       32.40       34.76      6.55 o 
   9  -8   7        3.67        3.12      7.37 o 
  10  -8   7       29.83       33.33      6.84 o 
  11  -8   7       19.30        4.95      6.94 o 
  12  -8   7       69.67       94.41     16.73 o 
 -12  -7   7      567.32      608.68     38.75 o 
 -11  -7   7      137.34      151.04     19.67 o 
 -10  -7   7      152.58      165.84     23.59 o 
  -9  -7   7      109.72       87.08      7.97 o 
  -8  -7   7        1.70       -3.59      9.01 o 
  -7  -7   7        2.36        3.15      4.75 o 
  -6  -7   7      700.41      700.50     18.94 o 
  -5  -7   7     1282.51     1196.71     23.79 o 
  -4  -7   7      401.80      393.95      8.55 o 
  -3  -7   7      803.81      770.27     18.36 o 
  -2  -7   7       33.53       44.10      6.57 o 
  -1  -7   7       65.44       61.67      6.58 o 
   0  -7   7      124.02      136.33      8.21 o 
   1  -7   7      687.16      717.86     17.76 o 
   2  -7   7     1160.20     1145.85     30.83 o 
   3  -7   7      400.58      389.06     18.95 o 
   4  -7   7      922.32      906.05     29.48 o 
   5  -7   7      342.98      301.70     12.83 o 
   6  -7   7       84.71       74.79      7.65 o 
   7  -7   7        1.59        3.69      4.46 o 
   8  -7   7        0.25       -5.02      5.02 o 
   9  -7   7      225.18      240.76     14.08 o 
  10  -7   7        3.20        5.36      5.81 o 
  11  -7   7       78.74       84.60     15.13 o 
  12  -7   7       33.48       39.86     12.91 o 
 -13  -6   7        0.04       26.79     12.88 o 
 -12  -6   7        0.27       -0.71      9.68 o 
 -11  -6   7        0.74       16.21     10.26 o 
 -10  -6   7      132.73      129.71     10.34 o 
  -9  -6   7        9.09        4.96      3.11 o 
  -8  -6   7       17.25       21.65      4.49 o 
  -7  -6   7      116.67      113.02      7.85 o 
  -6  -6   7     3029.08     2972.28     35.75 o 
  -5  -6   7      346.28      325.43     11.88 o 
  -4  -6   7     1158.07     1182.39     21.77 o 
  -3  -6   7        6.55        7.33      3.42 o 
  -2  -6   7     1374.49     1415.72     22.99 o 
  -1  -6   7      156.84      135.95      7.80 o 
   0  -6   7      168.95      171.94      8.63 o 
   1  -6   7     1728.72     1689.14     25.60 o 
   2  -6   7     1422.17     1448.55     33.33 o 
   3  -6   7       23.81       26.82      7.07 o 
   4  -6   7       28.45       26.43      6.98 o 
   5  -6   7       20.27       19.31      4.67 o 
   6  -6   7       38.84       30.93      5.45 o 
   7  -6   7      105.19      102.29     11.36 o 
   8  -6   7       43.71       51.54      8.09 o 
   9  -6   7      118.03      131.17     13.37 o 
  10  -6   7        0.00        0.21      5.09 o 
  11  -6   7       35.05       34.76     10.76 o 
  12  -6   7        1.39        8.79      9.45 o 
 -13  -5   7      248.87      293.56     28.27 o 
 -12  -5   7      508.84      539.50     36.08 o 
 -11  -5   7       66.46       78.44     16.30 o 
 -10  -5   7       95.30       99.78     15.97 o 
  -9  -5   7       43.36       43.10      5.60 o 
  -8  -5   7      298.76      311.56     12.03 o 
  -7  -5   7      147.07      169.82      9.26 o 
  -6  -5   7       43.31       56.17      3.63 o 
  -5  -5   7     1708.58     1757.71     17.71 o 
  -4  -5   7        0.90        2.45      1.92 o 
  -3  -5   7      333.91      333.52      8.14 o 
  -2  -5   7      283.52      308.69     10.90 o 
  -1  -5   7     1658.78     1710.51     23.67 o 
   0  -5   7     1141.93     1180.42     19.88 o 
   1  -5   7      503.27      481.91     13.14 o 
   2  -5   7        3.12        5.32      4.61 o 
   3  -5   7       72.76       66.49      8.69 o 
   4  -5   7       10.90        6.65      4.40 o 
   5  -5   7       43.72       44.51      5.37 o 
   6  -5   7      797.30      743.87     19.44 o 
   7  -5   7       42.80       47.50      6.23 o 
   8  -5   7      182.13      162.04     11.03 o 
   9  -5   7        3.26        9.78      6.65 o 
  10  -5   7        0.42       -1.75      7.37 o 
  11  -5   7       30.41       45.34     11.71 o 
  12  -5   7        5.10       -1.85      8.13 o 
 -13  -4   7      272.82      275.05     18.42 o 
 -12  -4   7       82.23       73.80     13.95 o 
 -11  -4   7      147.85      131.81     17.67 o 
 -10  -4   7        2.26        9.58      8.13 o 
  -9  -4   7      190.20      191.64      8.97 o 
  -8  -4   7      314.83      313.90      8.25 o 
  -7  -4   7      948.39      932.53     12.61 o 
  -6  -4   7      852.34      858.83     12.56 o 
  -5  -4   7      278.10      324.27      7.71 o 
  -4  -4   7      428.73      413.69      8.57 o 
  -3  -4   7     1045.85     1049.16     18.23 o 
  -2  -4   7      337.77      365.71      8.33 o 
  -1  -4   7     1641.15     1577.45     30.06 o 
   0  -4   7      283.58      342.60     10.50 o 
   1  -4   7       14.70       23.30      3.95 o 
   2  -4   7      290.50      286.09     14.93 o 
   3  -4   7      202.02      211.21     13.51 o 
   4  -4   7      162.69      175.07      8.40 o 
   5  -4   7      954.08      946.87     19.80 o 
   6  -4   7        9.22        7.15      3.75 o 
   7  -4   7      304.69      306.72     13.58 o 
   8  -4   7       91.53       89.56      8.30 o 
   9  -4   7       34.21       39.51      6.73 o 
  10  -4   7      115.92      137.32     17.46 o 
  11  -4   7        0.29       11.49      9.93 o 
  12  -4   7        0.05        1.16      7.93 o 
 -13  -3   7       86.45       96.04     16.85 o 
 -12  -3   7       77.56       86.20     15.30 o 
 -11  -3   7      610.36      669.86     35.31 o 
 -10  -3   7      144.21      155.75     17.69 o 
  -9  -3   7      193.47      183.75     17.47 o 
  -8  -3   7      534.13      538.86     10.28 o 
  -7  -3   7      437.86      418.71      8.87 o 
  -6  -3   7       77.27       83.07      4.10 o 
  -5  -3   7      128.76      146.48      5.16 o 
  -4  -3   7        3.05        1.19      2.18 o 
  -3  -3   7     1796.52     1938.61     35.66 o 
  -2  -3   7     1418.43     1515.50     32.46 o 
  -1  -3   7      671.84      657.04     10.91 o 
   0  -3   7      297.11      372.83      8.58 o 
   1  -3   7     1094.86     1165.54     20.09 o 
   2  -3   7      144.64      149.44     11.41 o 
   3  -3   7      712.59      724.32     14.41 o 
   4  -3   7     1817.46     1790.25     24.11 o 
   5  -3   7     1732.02     1652.66     31.17 o 
   6  -3   7      230.68      242.37     10.98 o 
   7  -3   7      887.13      822.22     21.05 o 
   8  -3   7       25.71       31.67      6.07 o 
   9  -3   7      111.87      128.98     15.77 o 
  10  -3   7       44.28       47.04     12.21 o 
  11  -3   7      111.00      127.61     17.60 o 
  12  -3   7        4.79       17.12     10.41 o 
 -14  -2   7       93.03       92.91     17.04 o 
 -13  -2   7       19.39       24.94     10.83 o 
 -12  -2   7        0.80       -5.64      7.46 o 
 -11  -2   7       15.43        7.93      7.46 o 
 -10  -2   7      137.98      138.01     15.83 o 
  -9  -2   7      190.89      155.48     15.10 o 
  -8  -2   7      517.48      491.73     10.00 o 
  -7  -2   7      912.30      889.78     10.32 o 
  -6  -2   7     1761.57     1823.37     48.64 o 
  -5  -2   7        2.39        0.85      1.39 o 
  -4  -2   7      550.22      560.44     13.32 o 
  -3  -2   7       17.13       32.63      2.79 o 
  -2  -2   7     1502.83     1656.18     16.35 o 
  -1  -2   7     3339.91     3591.51     25.19 o 
   0  -2   7      749.67      712.52     13.86 o 
   1  -2   7     1858.86     1743.54     29.60 o 
   2  -2   7       49.26       57.86      3.09 o 
   3  -2   7     1415.44     1348.81     14.09 o 
   4  -2   7       42.13       30.52      3.64 o 
   5  -2   7      433.28      419.90     12.55 o 
   6  -2   7       44.55       34.63      5.04 o 
   7  -2   7        0.24        0.05      6.28 o 
   8  -2   7      281.40      260.45     20.80 o 
   9  -2   7      169.40      155.95     18.13 o 
  10  -2   7      114.73      116.49     16.46 o 
  11  -2   7       33.35       38.92     11.88 o 
  12  -2   7        6.54       12.48      9.29 o 
 -14  -1   7        2.99        1.33      8.77 o 
 -13  -1   7       55.56       79.92     15.05 o 
 -12  -1   7      130.19      111.60     15.61 o 
 -11  -1   7      289.72      287.97     22.96 o 
 -10  -1   7       11.86        4.17      6.84 o 
  -9  -1   7        1.74       -1.44      7.60 o 
  -8  -1   7      504.80      534.64     25.52 o 
  -7  -1   7      493.13      393.15     66.62 o 
  -6  -1   7      603.71      578.60     27.76 o 
  -5  -1   7      720.35      760.88      6.47 o 
  -4  -1   7     2073.97     2138.33     17.52 o 
  -3  -1   7      806.56      817.14     11.21 o 
  -2  -1   7     2076.82     2259.07     22.21 o 
  -1  -1   7     2561.60     2870.93     30.10 o 
   0  -1   7     3524.40     3486.18     44.79 o 
   1  -1   7      292.73      290.12     11.69 o 
   2  -1   7      248.44      185.40      5.14 o 
   3  -1   7      168.16      168.94      4.46 o 
   4  -1   7       35.34       29.85      2.63 o 
   5  -1   7     1669.57     1570.48     23.31 o 
   6  -1   7        0.61        5.61      3.52 o 
   7  -1   7        0.16       -0.19      7.11 o 
   8  -1   7        4.90       17.77      8.76 o 
   9  -1   7      109.45      120.82     16.79 o 
  10  -1   7       18.83       23.28     10.32 o 
  11  -1   7       12.09       13.81      9.66 o 
  12  -1   7       24.95        9.01      9.73 o 
 -14   0   7      206.54      209.66     22.73 o 
 -13   0   7       44.92       29.41     10.47 o 
 -12   0   7       23.25       15.87      9.40 o 
 -11   0   7      439.88      405.48     26.74 o 
 -10   0   7        1.00        8.36      7.93 o 
  -9   0   7      359.63      370.07     22.66 o 
  -8   0   7      218.02      225.71     16.72 o 
  -7   0   7      786.34      761.48     27.87 o 
  -6   0   7        0.10        1.84      4.73 o 
  -5   0   7       95.59      115.79      4.81 o 
  -4   0   7       40.94       35.82      3.22 o 
  -3   0   7       72.64       67.56      3.70 o 
  -2   0   7      381.01      399.83      6.40 o 
  -1   0   7       50.37       37.49      2.21 o 
   0   0   7     1829.02     1769.65     49.88 o 
   1   0   7      834.23      798.25     17.02 o 
   2   0   7      141.55      142.06      8.00 o 
   3   0   7       17.17       15.18      3.15 o 
   4   0   7      575.67      532.10     11.60 o 
   5   0   7       41.20       25.17      3.82 o 
   6   0   7      126.04      109.82     13.58 o 
   7   0   7      218.71      194.92     18.12 o 
   8   0   7      368.46      338.79     24.91 o 
   9   0   7       32.60       42.98     10.97 o 
  10   0   7       22.93       19.03      9.37 o 
  11   0   7       71.80       72.73     14.67 o 
 -14   1   7       63.26       45.99     12.43 o 
 -13   1   7       22.68       10.56      8.51 o 
 -12   1   7       29.94       27.64     10.13 o 
 -11   1   7      323.64      289.33     22.79 o 
 -10   1   7     1683.57     1567.84     47.73 o 
  -9   1   7     2937.62     2788.99     59.94 o 
  -8   1   7      432.11      414.85     22.29 o 
  -7   1   7      907.59      842.50     28.99 o 
  -6   1   7      836.81      802.68     26.12 o 
  -5   1   7      564.19      559.91      9.76 o 
  -4   1   7      534.36      549.38      7.00 o 
  -3   1   7      368.27      423.76      8.30 o 
  -2   1   7     5063.08     5184.66     32.48 o 
  -1   1   7       35.04       44.37      5.45 o 
   0   1   7       13.04        9.90      3.54 o 
   1   1   7       72.68       99.31      6.78 o 
   2   1   7       14.41       17.99      4.07 o 
   3   1   7      701.65      651.28     17.25 o 
   4   1   7      134.67      119.56     13.06 o 
   5   1   7      136.42      131.28     14.24 o 
   6   1   7       24.40       25.21      9.01 o 
   7   1   7       18.47       21.43      8.48 o 
   8   1   7        1.98       -8.89      8.89 o 
   9   1   7       60.41       68.19     12.99 o 
  10   1   7       38.84       37.60     11.69 o 
  11   1   7       97.63      117.70     18.95 o 
 -14   2   7        4.55       -1.34      8.66 o 
 -13   2   7       49.67       51.83     13.20 o 
 -12   2   7      178.74      199.26     20.30 o 
 -11   2   7        0.23        5.22      7.41 o 
 -10   2   7      440.23      415.29     25.17 o 
  -9   2   7       76.72       67.51     11.16 o 
  -8   2   7       70.24       51.35      8.58 o 
  -7   2   7       10.65       -1.56      4.74 o 
  -6   2   7       90.03       94.12      9.75 o 
  -5   2   7     1113.70     1024.18     27.07 o 
  -4   2   7       18.90       17.73      1.87 o 
  -3   2   7     1855.17     1803.17     17.46 o 
  -2   2   7       80.79       71.01      3.73 o 
  -1   2   7      169.31      155.32      4.72 o 
   0   2   7      105.21      102.56      6.69 o 
   1   2   7      625.58      681.18     16.60 o 
   2   2   7      207.32      186.98      9.55 o 
   3   2   7      839.66      790.32     19.40 o 
   4   2   7      258.83      241.26     18.46 o 
   5   2   7       19.12       20.86      7.87 o 
   6   2   7      217.62      222.66     19.05 o 
   7   2   7        8.80       -7.25      8.14 o 
   8   2   7       35.21       34.50     10.22 o 
   9   2   7      221.84      232.71     22.84 o 
  10   2   7       64.94       76.56     15.03 o 
 -14   3   7      183.42      195.12     22.83 o 
 -13   3   7       45.44       47.52     12.44 o 
 -12   3   7      196.35      194.15     19.72 o 
 -11   3   7      799.17      764.35     36.11 o 
 -10   3   7        1.86        9.36      7.33 o 
  -9   3   7       12.13       15.78      7.29 o 
  -8   3   7      235.83      201.12     16.06 o 
  -7   3   7      155.88      139.40     12.83 o 
  -6   3   7       14.79        6.94      1.76 o 
  -5   3   7       93.00       77.71      2.95 o 
  -4   3   7       40.31       45.28      3.89 o 
  -3   3   7      877.90      858.39     12.87 o 
  -2   3   7        1.12       -0.02      2.10 o 
  -1   3   7     1654.13     1616.27     16.11 o 
   0   3   7      128.39      129.93      3.33 o 
   1   3   7      419.17      434.81     13.92 o 
   2   3   7      147.66      149.19     11.25 o 
   3   3   7       95.55       88.46      7.60 o 
   4   3   7      701.91      655.45     18.93 o 
   5   3   7        3.63       -3.51      7.02 o 
   6   3   7      139.74      130.78     15.84 o 
   7   3   7      535.66      519.72     30.88 o 
   8   3   7        4.06       -0.56      8.37 o 
   9   3   7       60.23       61.26     12.12 o 
  10   3   7        1.71       -2.25      8.57 o 
 -13   4   7      535.84      568.22     35.08 o 
 -12   4   7      385.19      381.76     27.51 o 
 -11   4   7        6.29        7.36      8.11 o 
 -10   4   7      283.23      259.47     20.73 o 
  -9   4   7        2.59        1.72      6.71 o 
  -8   4   7      595.53      574.88     26.42 o 
  -7   4   7       36.76       36.23      8.00 o 
  -6   4   7      135.48      126.56      5.20 o 
  -5   4   7     1979.63     1903.88     41.45 o 
  -4   4   7      102.31       98.86      5.84 o 
  -3   4   7      623.25      624.88     11.92 o 
  -2   4   7      240.27      243.16      7.48 o 
  -1   4   7      308.02      333.17      8.21 o 
   0   4   7     1124.34     1048.20     15.86 o 
   1   4   7       45.42       37.75      3.80 o 
   2   4   7      342.62      352.95     14.62 o 
   3   4   7       21.91        9.40      4.77 o 
   4   4   7      350.39      342.00     23.78 o 
   5   4   7      238.54      231.08     19.98 o 
   6   4   7       23.58       18.45      8.32 o 
   7   4   7      333.60      326.61     26.03 o 
   8   4   7        8.50      -10.46     10.46 o 
   9   4   7        3.24        0.40      7.54 o 
 -13   5   7       19.59       29.67     10.98 o 
 -12   5   7        2.50       10.90      9.59 o 
 -11   5   7      657.34      665.50     34.59 o 
 -10   5   7      451.53      438.87     26.79 o 
  -9   5   7       28.84       31.65      8.74 o 
  -8   5   7        0.33        7.51      6.66 o 
  -7   5   7        0.56       15.32      7.70 o 
  -6   5   7      520.10      506.24     11.56 o 
  -5   5   7      198.23      192.09      8.30 o 
  -4   5   7        0.30       -1.05      2.72 o 
  -3   5   7      114.08      109.10      7.16 o 
  -2   5   7      227.27      210.90      7.45 o 
  -1   5   7      191.85      185.56      6.78 o 
   0   5   7       88.48      107.06      5.32 o 
   1   5   7      153.01      154.07     12.15 o 
   2   5   7      359.15      355.05     13.82 o 
   3   5   7        1.83        2.47      7.64 o 
   4   5   7        0.58       12.40      5.29 o 
   5   5   7        0.66       10.52      7.53 o 
   6   5   7      821.94      756.13     37.96 o 
   7   5   7       29.47       26.93     10.19 o 
   8   5   7        1.58        3.51      7.68 o 
 -13   6   7        0.09       -8.96     10.63 o 
 -12   6   7        4.28        1.49      9.04 o 
 -11   6   7       68.91       71.51     13.83 o 
 -10   6   7       20.19       23.71      9.33 o 
  -9   6   7      318.48      301.11     21.72 o 
  -8   6   7        3.69       10.67      7.05 o 
  -7   6   7      133.36      146.99     14.08 o 
  -6   6   7        1.05       -0.79      2.74 o 
  -5   6   7      346.67      352.14     11.94 o 
  -4   6   7     2537.20     2563.27     32.01 o 
  -3   6   7     1363.17     1380.67     21.21 o 
  -2   6   7      670.54      614.39     13.10 o 
  -1   6   7      124.29      112.55      5.99 o 
   0   6   7        3.29        5.50      2.75 o 
   1   6   7      306.25      290.91     12.91 o 
   2   6   7      671.52      664.58     19.35 o 
   3   6   7      392.00      393.04     15.54 o 
   4   6   7     1194.26     1251.41     27.47 o 
   5   6   7       57.31       68.12     14.02 o 
   6   6   7       57.42       65.56     13.93 o 
   7   6   7       17.86       10.89      8.16 o 
   8   6   7        3.74        5.48      8.84 o 
 -12   7   7        7.40        3.85      8.64 o 
 -11   7   7       35.80       45.03     11.94 o 
 -10   7   7       95.95      112.10     15.39 o 
  -9   7   7      133.48      128.59     15.28 o 
  -8   7   7        8.92        3.14      6.03 o 
  -7   7   7      435.20      408.21     23.21 o 
  -6   7   7      165.36      174.54     17.83 o 
  -5   7   7      246.25      229.39     10.45 o 
  -4   7   7      571.92      596.72     16.81 o 
  -3   7   7        1.98        2.10      3.08 o 
  -2   7   7       56.42       54.44      5.00 o 
  -1   7   7       58.93       57.49      7.48 o 
   0   7   7        0.22        3.98      3.84 o 
   1   7   7     1587.80     1641.97     30.76 o 
   2   7   7      166.76      155.76     23.58 o 
   3   7   7      703.83      693.83     20.76 o 
   4   7   7       13.54       19.13      9.74 o 
   5   7   7      139.36      119.31     17.18 o 
   6   7   7       25.78       37.64     11.27 o 
   7   7   7       58.21       60.48     15.06 o 
 -12   8   7      193.22      222.73     23.07 o 
 -11   8   7      153.79      156.21     18.80 o 
 -10   8   7       11.14       19.34      9.64 o 
  -9   8   7      353.23      359.13     25.14 o 
  -8   8   7       24.30       21.72      8.44 o 
  -7   8   7        5.13       -0.87      6.25 o 
  -6   8   7      314.93      335.77     21.28 o 
  -5   8   7      300.02      272.02     18.10 o 
  -4   8   7       87.58       80.73      6.07 o 
  -3   8   7      609.45      566.05     14.52 o 
  -2   8   7       75.94       76.87      5.81 o 
  -1   8   7       31.27       28.75      8.35 o 
   0   8   7       92.43       89.90     13.71 o 
   1   8   7      310.11      324.75     14.43 o 
   2   8   7      109.10      103.12     23.28 o 
   3   8   7        2.78       -1.61      8.01 o 
   4   8   7       16.46        6.52      8.59 o 
   5   8   7      217.59      251.51     24.72 o 
   6   8   7        0.21       -2.62      9.32 o 
 -11   9   7        9.00        6.80      8.41 o 
 -10   9   7      138.37      162.06     19.49 o 
  -9   9   7      288.97      298.90     24.02 o 
  -8   9   7      318.81      328.57     24.14 o 
  -7   9   7      262.61      249.28     20.31 o 
  -6   9   7      362.34      333.06     21.81 o 
  -5   9   7       30.43       34.41      8.68 o 
  -4   9   7       23.78       22.98      6.95 o 
  -3   9   7      267.28      271.01     10.75 o 
  -2   9   7       75.39       80.20      6.33 o 
  -1   9   7       36.11       24.79      5.09 o 
   0   9   7       48.96       48.93      6.66 o 
   1   9   7      444.69      478.57     17.97 o 
   2   9   7        2.69        7.04      8.87 o 
   3   9   7       95.70       90.55     15.36 o 
   4   9   7        0.51       -3.71      7.71 o 
 -10  10   7       49.58       44.17     11.96 o 
  -9  10   7      125.38      123.35     16.82 o 
  -8  10   7       35.72       32.16      9.53 o 
  -7  10   7      166.01      150.22     16.72 o 
  -6  10   7       24.23       11.00      6.37 o 
  -5  10   7      215.51      238.28     18.41 o 
  -4  10   7     1060.91     1056.62     27.74 o 
  -3  10   7      214.05      224.25     10.31 o 
  -2  10   7      157.72      159.89     10.88 o 
  -1  10   7      144.96      151.81     10.99 o 
   0  10   7      344.31      398.43     27.64 o 
   1  10   7        2.36       14.03      9.42 o 
   2  10   7        4.86       11.84      9.49 o 
   3  10   7       98.65       80.02     15.41 o 
  -9  11   7        2.47       -1.49      8.10 o 
  -8  11   7       18.14       28.94     10.19 o 
  -7  11   7      182.06      207.24     19.80 o 
  -6  11   7      120.84      129.15     15.55 o 
  -5  11   7      306.78      326.13     25.53 o 
  -4  11   7       10.81        7.44      6.50 o 
  -3  11   7       60.57       65.03      7.99 o 
  -2  11   7       33.52       38.92      7.86 o 
  -1  11   7        0.05       -8.93      8.93 o 
   0  11   7       52.47       73.25     15.00 o 
   1  11   7      275.82      281.52     25.46 o 
   2  11   7      672.28      674.61     39.43 o 
  -8  12   7      120.24      138.91     18.52 o 
  -7  12   7        1.07       -2.07      7.11 o 
  -6  12   7        3.88       -8.03      8.03 o 
  -5  12   7       81.99       85.40     13.10 o 
  -4  12   7        8.39        5.67      6.60 o 
  -3  12   7       62.87       64.02      7.68 o 
  -2  12   7       41.53       47.51     12.02 o 
  -1  12   7      102.07      140.49     18.29 o 
   0  12   7       59.40       68.95     13.97 o 
  -5  13   7        0.59       -0.56      7.52 o 
  -3  13   7       62.55       55.59     10.62 o 
  -1 -15   8        9.92        5.27      6.83 o 
   0 -15   8       43.83       55.94     11.33 o 
   1 -15   8       34.10       55.61     12.04 o 
   2 -15   8      326.37      356.18     25.58 o 
   3 -15   8        9.24       12.92      7.60 o 
  -5 -14   8      263.30      236.71     24.90 o 
  -4 -14   8       21.55       16.98      6.78 o 
  -3 -14   8       24.40       42.94      7.78 o 
  -2 -14   8        5.46        6.42     10.59 o 
  -1 -14   8       12.22       16.71      7.84 o 
   0 -14   8      593.83      621.46     31.02 o 
   1 -14   8      293.20      319.53     22.83 o 
   2 -14   8      245.31      276.94     21.61 o 
   3 -14   8       71.23       68.69     11.67 o 
   4 -14   8        0.75        3.56      7.24 o 
   5 -14   8        3.99        0.87      7.76 o 
   6 -14   8       12.54        8.98      8.03 o 
  -7 -13   8        0.10        2.00      5.01 o 
  -6 -13   8       62.83       48.70      8.39 o 
  -5 -13   8       14.28        5.47      5.34 o 
  -4 -13   8       37.93       45.49      7.60 o 
  -3 -13   8      113.11      104.72     10.80 o 
  -2 -13   8      158.88      182.95     12.89 o 
  -1 -13   8      484.98      440.77     19.30 o 
   0 -13   8      190.19      186.71     17.17 o 
   1 -13   8       38.81       42.41     10.26 o 
   2 -13   8       59.22       67.32     11.49 o 
   3 -13   8        2.53        4.96      7.20 o 
   4 -13   8       64.66       67.71     11.51 o 
   5 -13   8      122.96      137.68     16.03 o 
   6 -13   8      172.33      195.73     14.11 o 
   7 -13   8      104.23       95.98     10.61 o 
   8 -13   8       79.72       90.24     14.80 o 
  -9 -12   8      177.18      163.97     16.54 o 
  -8 -12   8      104.38       98.95     10.67 o 
  -7 -12   8      344.51      333.92     17.35 o 
  -6 -12   8       38.76       30.01      7.06 o 
  -5 -12   8        4.13        8.15      5.00 o 
  -4 -12   8        3.53       -1.87      6.53 o 
  -3 -12   8        1.20        6.44      7.26 o 
  -2 -12   8       30.72       25.89      5.82 o 
  -1 -12   8        0.32       12.55      5.75 o 
   0 -12   8      404.98      396.68     23.26 o 
   1 -12   8       62.96       64.39     10.54 o 
   2 -12   8        8.91        7.86      6.58 o 
   3 -12   8        1.20       -3.49      6.96 o 
   4 -12   8       94.71      103.91     13.16 o 
   5 -12   8       63.61       78.78     12.63 o 
   6 -12   8        1.24        4.11      5.03 o 
   7 -12   8       44.39       36.75      7.34 o 
   8 -12   8        5.34       14.11      6.10 o 
   9 -12   8       40.70       19.34      9.04 o 
  -9 -11   8       14.56       23.17      6.13 o 
  -8 -11   8      132.04      145.23     11.77 o 
  -7 -11   8        0.30       -5.18      5.18 o 
  -6 -11   8        2.55       -0.94      4.73 o 
  -5 -11   8      346.33      335.03     15.99 o 
  -4 -11   8       47.22       47.86      7.14 o 
  -3 -11   8      301.22      300.92     14.75 o 
  -2 -11   8      409.59      396.41     16.82 o 
  -1 -11   8      157.06      146.26     10.78 o 
   0 -11   8        8.00       -1.00      4.47 o 
   1 -11   8      208.43      229.11     17.38 o 
   2 -11   8      250.20      225.85     17.36 o 
   3 -11   8        0.02       -5.90      5.90 o 
   4 -11   8       61.61       65.45     10.51 o 
   5 -11   8        0.03        6.41      6.57 o 
   6 -11   8      118.22      112.62     10.20 o 
   7 -11   8        2.49        0.15      4.82 o 
   8 -11   8       32.81       41.66      7.91 o 
   9 -11   8        7.40       12.28      6.25 o 
  10 -11   8        0.35       -3.47      8.62 o 
 -10 -10   8      104.76      119.31     18.61 o 
  -9 -10   8       10.40       11.10      7.77 o 
  -8 -10   8       57.78       45.21     10.55 o 
  -7 -10   8       15.32       13.31      4.85 o 
  -6 -10   8      313.16      318.06     15.30 o 
  -5 -10   8      316.45      311.32     14.80 o 
  -4 -10   8       33.34       38.24      8.41 o 
  -3 -10   8      829.06      807.30     22.42 o 
  -2 -10   8       19.40       16.77      7.73 o 
  -1 -10   8       78.52       76.32      7.66 o 
   0 -10   8     1200.51     1174.10     26.90 o 
   1 -10   8      774.43      776.71     29.33 o 
   2 -10   8      313.17      307.67     18.99 o 
   3 -10   8       28.79       38.15      8.92 o 
   4 -10   8      185.24      191.55     15.93 o 
   5 -10   8      246.48      252.75     18.75 o 
   6 -10   8       62.39       52.20      7.16 o 
   7 -10   8        3.25       11.42      5.10 o 
   8 -10   8       26.57       31.74      7.32 o 
   9 -10   8       92.20       90.77      9.85 o 
  10 -10   8       38.42       36.88      7.87 o 
 -11  -9   8       59.01       52.89     13.81 o 
 -10  -9   8       37.33       39.51     13.32 o 
  -9  -9   8       22.77       34.30      6.53 o 
  -8  -9   8      160.34      163.00     11.15 o 
  -7  -9   8      103.31      109.83     11.09 o 
  -6  -9   8      350.01      327.94     14.53 o 
  -5  -9   8       12.87       13.12      4.48 o 
  -4  -9   8        2.82       -3.67      4.51 o 
  -3  -9   8        1.79        1.48      4.33 o 
  -2  -9   8      254.78      234.67     13.85 o 
  -1  -9   8     1277.97     1217.11     25.94 o 
   0  -9   8        7.72       10.48      4.62 o 
   1  -9   8      114.33      113.74     11.68 o 
   2  -9   8       36.97       24.02      6.22 o 
   3  -9   8       15.74       19.03      6.71 o 
   4  -9   8      269.53      285.24     18.69 o 
   5  -9   8      116.18      131.55      9.95 o 
   6  -9   8      590.19      601.33     38.50 o 
   7  -9   8        0.69        7.22      4.82 o 
   8  -9   8       58.73       77.55      8.82 o 
   9  -9   8        3.28        3.43      5.17 o 
  10  -9   8       46.41       48.20     21.11 o 
  11  -9   8       43.86       47.79     13.25 o 
 -12  -8   8       31.74       19.75     12.18 o 
 -11  -8   8       46.95       71.10     15.88 o 
 -10  -8   8        3.53        4.97     10.21 o 
  -9  -8   8        0.03       -2.40      4.45 o 
  -8  -8   8      445.40      435.48     16.57 o 
  -7  -8   8       26.76       29.00      7.22 o 
  -6  -8   8      110.16      117.94      8.93 o 
  -5  -8   8        0.98       -0.53      4.22 o 
  -4  -8   8     1800.16     1731.20     29.98 o 
  -3  -8   8      781.05      776.90     19.78 o 
  -2  -8   8      215.25      224.77     10.98 o 
  -1  -8   8      346.73      346.16     13.53 o 
   0  -8   8      268.42      262.50     12.00 o 
   1  -8   8      286.22      279.29     15.77 o 
   2  -8   8        0.42       -0.22      5.49 o 
   3  -8   8      193.58      187.46     14.78 o 
   4  -8   8      279.06      269.64     17.92 o 
   5  -8   8      922.21      874.17     22.50 o 
   6  -8   8        8.68       12.10      5.15 o 
   7  -8   8      181.03      184.70     12.13 o 
   8  -8   8        0.10       -0.58      4.54 o 
   9  -8   8       25.35       24.83      9.46 o 
  10  -8   8      122.33      122.59      9.56 o 
  11  -8   8       14.45       21.96      9.98 o 
 -12  -7   8       19.60        7.42     10.43 o 
 -11  -7   8      375.19      386.18     30.61 o 
 -10  -7   8       36.38       57.21     13.42 o 
  -9  -7   8       13.25       23.72      5.31 o 
  -8  -7   8        0.05       -1.77      5.28 o 
  -7  -7   8       14.68       13.33      4.29 o 
  -6  -7   8        3.74        3.09      3.88 o 
  -5  -7   8      544.97      507.91     15.77 o 
  -4  -7   8      109.09      100.11      7.46 o 
  -3  -7   8      632.00      601.17     24.87 o 
  -2  -7   8        2.70        3.81      3.69 o 
  -1  -7   8      163.31      162.34      9.07 o 
   0  -7   8      160.81      169.25      9.29 o 
   1  -7   8      101.30      108.04      7.78 o 
   2  -7   8       65.68       56.69      8.37 o 
   3  -7   8      490.77      475.34     21.99 o 
   4  -7   8        3.20        5.59      5.96 o 
   5  -7   8       95.46      100.50      8.33 o 
   6  -7   8        0.46        5.72      5.50 o 
   7  -7   8       33.56       40.55      6.83 o 
   8  -7   8      149.61      139.44     10.66 o 
   9  -7   8       81.22       74.98      8.69 o 
  10  -7   8        0.07        0.84      7.68 o 
  11  -7   8        2.55        7.60      8.98 o 
 -13  -6   8      310.53      325.80     29.73 o 
 -12  -6   8      735.96      774.21     43.17 o 
 -11  -6   8      503.94      512.13     34.05 o 
 -10  -6   8       12.31       15.43      9.73 o 
  -9  -6   8       27.20       19.39      4.39 o 
  -8  -6   8       60.04       62.46      6.35 o 
  -7  -6   8      502.17      518.11     15.79 o 
  -6  -6   8       45.13       51.86      5.44 o 
  -5  -6   8      805.26      795.92     12.91 o 
  -4  -6   8     2253.92     2199.03     29.80 o 
  -3  -6   8       17.35       21.96      4.54 o 
  -2  -6   8       16.30       30.09      5.43 o 
  -1  -6   8        0.77        1.80      3.26 o 
   0  -6   8      390.85      447.74     13.68 o 
   1  -6   8      706.85      752.21     17.73 o 
   2  -6   8        8.23        7.67      5.30 o 
   3  -6   8     1437.51     1405.07     36.33 o 
   4  -6   8      931.71      860.64     19.71 o 
   5  -6   8        0.19        4.01      3.66 o 
   6  -6   8        0.12       -1.29      4.14 o 
   7  -6   8      200.26      189.78     11.39 o 
   8  -6   8      227.65      236.42     13.06 o 
   9  -6   8      222.32      215.49     14.97 o 
  10  -6   8       30.51       28.44     10.78 o 
  11  -6   8        4.08       11.77      9.66 o 
 -13  -5   8       77.91       77.25     17.42 o 
 -12  -5   8      115.15      115.70     18.55 o 
 -11  -5   8        1.20        4.46      9.59 o 
 -10  -5   8       13.70       30.07     11.63 o 
  -9  -5   8      313.79      367.20     26.43 o 
  -8  -5   8       11.22       12.79      3.56 o 
  -7  -5   8     1012.84     1057.14     24.14 o 
  -6  -5   8     1112.69     1119.53     23.84 o 
  -5  -5   8     2243.01     2240.73     21.34 o 
  -4  -5   8       67.06       75.72      4.50 o 
  -3  -5   8      221.06      238.08      7.40 o 
  -2  -5   8      208.12      181.62      6.66 o 
  -1  -5   8       61.33       62.91      5.49 o 
   0  -5   8      759.57      701.84     16.08 o 
   1  -5   8      548.19      520.54     14.22 o 
   2  -5   8      227.13      223.38     14.29 o 
   3  -5   8        7.72       12.29      6.23 o 
   4  -5   8      226.75      230.33     10.17 o 
   5  -5   8       85.17       82.62      6.86 o 
   6  -5   8        0.55        0.42      3.83 o 
   7  -5   8      336.59      337.83     14.25 o 
   8  -5   8      638.49      604.85     20.95 o 
   9  -5   8      123.49      101.15     14.83 o 
  10  -5   8      116.10      137.36     18.01 o 
  11  -5   8       28.44       39.26     12.57 o 
 -13  -4   8        4.04       12.77      7.18 o 
 -12  -4   8       24.98       36.75     11.79 o 
 -11  -4   8       10.13       12.29      9.03 o 
 -10  -4   8      878.79      836.67     37.87 o 
  -9  -4   8      190.43      181.48     17.69 o 
  -8  -4   8      382.40      382.99      8.64 o 
  -7  -4   8      389.89      387.27      8.48 o 
  -6  -4   8      576.75      607.04     11.16 o 
  -5  -4   8      468.76      488.71      9.90 o 
  -4  -4   8      117.37      126.80      5.29 o 
  -3  -4   8     2849.40     2920.25     24.14 o 
  -2  -4   8      119.37      122.74      5.51 o 
  -1  -4   8       17.66       23.07      3.28 o 
   0  -4   8        0.03        3.42      3.18 o 
   1  -4   8        7.23       -0.39      3.12 o 
   2  -4   8      364.12      339.37     17.04 o 
   3  -4   8      197.29      187.68      8.25 o 
   4  -4   8      363.04      344.63     11.61 o 
   5  -4   8      198.70      167.67      9.00 o 
   6  -4   8       24.47       25.90      4.15 o 
   7  -4   8        9.15        2.65      4.81 o 
   8  -4   8      128.37      124.86     16.04 o 
   9  -4   8       25.12       14.17      8.37 o 
  10  -4   8      192.27      211.85     21.52 o 
  11  -4   8        0.56       11.11      9.70 o 
 -13  -3   8       63.83       63.60     14.46 o 
 -12  -3   8       64.41       49.64     12.03 o 
 -11  -3   8       47.85       34.48      9.80 o 
 -10  -3   8       56.57       68.00     12.58 o 
  -9  -3   8        4.70       10.00      4.05 o 
  -8  -3   8      528.99      524.39     10.06 o 
  -7  -3   8      238.87      235.64     12.18 o 
  -6  -3   8      805.64      892.16     35.35 o 
  -5  -3   8        7.06        5.39      1.93 o 
  -4  -3   8      427.20      465.17     11.81 o 
  -3  -3   8      434.71      439.05      9.32 o 
  -2  -3   8     2946.59     2995.93     30.51 o 
  -1  -3   8     1286.08     1387.51     19.89 o 
   0  -3   8     1905.19     1996.96     30.99 o 
   1  -3   8       35.51       34.01      4.66 o 
   2  -3   8        0.76       -0.86      4.74 o 
   3  -3   8      274.99      266.69      9.04 o 
   4  -3   8       10.91       14.50      4.82 o 
   5  -3   8       55.88       52.80      6.04 o 
   6  -3   8      176.42      164.47      9.29 o 
   7  -3   8        0.24       -2.02      7.27 o 
   8  -3   8      137.47      142.24     16.81 o 
   9  -3   8      355.69      347.90     25.84 o 
  10  -3   8       39.95       42.26     12.24 o 
  11  -3   8       84.36       93.14     16.04 o 
 -14  -2   8       13.94       13.59     10.75 o 
 -13  -2   8       48.72       61.01     13.84 o 
 -12  -2   8      295.84      310.95     25.77 o 
 -11  -2   8       58.65       52.16     11.76 o 
 -10  -2   8     1223.41     1166.32     43.22 o 
  -9  -2   8      272.59      217.99     18.27 o 
  -8  -2   8        0.67       -0.95      3.52 o 
  -7  -2   8      585.17      594.51      9.59 o 
  -6  -2   8     2574.98     2786.29     16.98 o 
  -5  -2   8     1238.81     1284.10     14.60 o 
  -4  -2   8      268.51      262.58      6.94 o 
  -3  -2   8      890.11      891.49     20.96 o 
  -2  -2   8       66.83       52.93      3.83 o 
  -1  -2   8     1683.01     1704.29     23.09 o 
   0  -2   8     1431.46     1486.63     14.57 o 
   1  -2   8        0.21        2.74      2.13 o 
   2  -2   8     1624.64     1596.27     19.81 o 
   3  -2   8      206.96      189.29      5.06 o 
   4  -2   8       63.38       70.78      6.50 o 
   5  -2   8        2.61       -2.52      4.55 o 
   6  -2   8       22.07       10.98      7.84 o 
   7  -2   8        0.29       -7.26      7.42 o 
   8  -2   8       53.89       65.89     12.92 o 
   9  -2   8        0.17        5.20      7.51 o 
  10  -2   8      168.72      212.61     21.84 o 
  11  -2   8       22.83       20.35      9.07 o 
 -14  -1   8       86.30       74.40     15.00 o 
 -13  -1   8      272.79      309.97     26.80 o 
 -12  -1   8        0.04        7.47      8.16 o 
 -11  -1   8       75.82       72.08     12.91 o 
 -10  -1   8       81.22       82.46     13.26 o 
  -9  -1   8      440.00      433.47     24.99 o 
  -8  -1   8     2214.09     2211.60     51.71 o 
  -7  -1   8      199.88      195.37      9.60 o 
  -6  -1   8      400.49      334.14     10.41 o 
  -5  -1   8      522.40      485.55      5.73 o 
  -4  -1   8        0.35       -0.81      2.04 o 
  -3  -1   8       99.73      108.04      4.75 o 
  -2  -1   8     1603.34     1696.00     47.11 o 
  -1  -1   8       31.51       43.64      2.58 o 
   0  -1   8     1192.33     1115.23     24.92 o 
   1  -1   8       84.89      101.24      6.91 o 
   2  -1   8     2173.20     2088.52     29.91 o 
   3  -1   8      271.07      199.55     13.69 o 
   4  -1   8       23.04       17.97      3.27 o 
   5  -1   8      127.15      128.09     14.47 o 
   6  -1   8       26.17       25.23      9.00 o 
   7  -1   8      298.72      347.46     24.41 o 
   8  -1   8      439.30      479.85     29.57 o 
   9  -1   8      246.94      240.95     22.68 o 
  10  -1   8        1.05        8.79      8.73 o 
  11  -1   8       70.78       59.61     13.49 o 
 -14   0   8       31.55       38.09     12.72 o 
 -13   0   8       56.91       46.61     12.02 o 
 -12   0   8       39.12       36.21     10.84 o 
 -11   0   8       63.04       76.53     13.31 o 
 -10   0   8       48.73       59.63     10.68 o 
  -9   0   8       29.58       27.10      7.84 o 
  -8   0   8      500.09      472.14     24.33 o 
  -7   0   8      217.99      248.44     16.66 o 
  -6   0   8       61.68       52.35      6.64 o 
  -5   0   8      956.15      904.23     15.78 o 
  -4   0   8       76.27       63.47      3.58 o 
  -3   0   8       40.90       37.03      3.06 o 
  -2   0   8     1647.37     1641.43     13.20 o 
  -1   0   8      791.67      742.61      7.95 o 
   0   0   8       76.44       73.94      5.20 o 
   1   0   8      226.69      265.04     10.87 o 
   2   0   8      125.41      132.18      8.32 o 
   3   0   8       49.30       33.83      5.39 o 
   4   0   8      931.56      851.70     32.29 o 
   5   0   8      154.16      130.29     14.81 o 
   6   0   8     1957.13     1961.56     54.15 o 
   7   0   8      149.64      158.76     17.42 o 
   8   0   8      505.82      520.78     31.20 o 
   9   0   8        6.63        5.96      8.88 o 
  10   0   8        0.31       -9.87      9.87 o 
 -14   1   8      162.48      181.70     21.40 o 
 -13   1   8       41.78       25.31      9.99 o 
 -12   1   8      138.71      145.25     17.71 o 
 -11   1   8       24.38       19.87      9.79 o 
 -10   1   8       26.02       34.63     10.04 o 
  -9   1   8      183.40      183.01     16.38 o 
  -8   1   8      607.05      538.13     25.57 o 
  -7   1   8      572.16      550.62     24.03 o 
  -6   1   8      122.23      111.08     10.86 o 
  -5   1   8       61.65       65.42      3.43 o 
  -4   1   8     1807.67     1698.91     16.96 o 
  -3   1   8      339.50      317.88      8.48 o 
  -2   1   8      149.51      138.83      3.92 o 
  -1   1   8      420.59      417.55     10.77 o 
   0   1   8       38.43       36.52      4.64 o 
   1   1   8       25.18       15.78      3.88 o 
   2   1   8       44.54       44.31      5.64 o 
   3   1   8     2675.86     2571.55     35.80 o 
   4   1   8      698.17      700.97     30.69 o 
   5   1   8      122.65      137.25     15.52 o 
   6   1   8      136.07      132.76     15.57 o 
   7   1   8       18.87       42.16     11.14 o 
   8   1   8      288.74      310.78     24.91 o 
   9   1   8       84.21       82.67     14.88 o 
  10   1   8      122.99      167.98     20.77 o 
 -14   2   8      103.23       89.79     16.71 o 
 -13   2   8       23.72       28.76     10.15 o 
 -12   2   8        1.25       14.82      8.87 o 
 -11   2   8      394.52      377.56     25.48 o 
 -10   2   8      432.23      431.37     25.59 o 
  -9   2   8      225.04      238.31     18.57 o 
  -8   2   8      173.43      159.46     14.31 o 
  -7   2   8       63.95       62.47      9.60 o 
  -6   2   8       98.75       90.63      5.24 o 
  -5   2   8       13.22        8.07      1.49 o 
  -4   2   8      167.93      164.19     14.18 o 
  -3   2   8     1568.65     1526.15     16.89 o 
  -2   2   8       34.31       31.75      2.72 o 
  -1   2   8      447.57      386.51     24.52 o 
   0   2   8      134.62       98.87      7.04 o 
   1   2   8        2.67        6.11      4.18 o 
   2   2   8       14.53       14.52      4.40 o 
   3   2   8        0.01       -4.22      4.29 o 
   4   2   8        0.10        3.72      6.50 o 
   5   2   8        0.47       -2.09      7.66 o 
   6   2   8      121.24      139.41     16.43 o 
   7   2   8       25.42       14.29      9.19 o 
   8   2   8       81.90       76.71     14.42 o 
   9   2   8       21.52       35.00     12.09 o 
  10   2   8       18.90       10.21      9.13 o 
 -13   3   8       82.35       62.90     13.58 o 
 -12   3   8       29.88       50.57     13.02 o 
 -11   3   8       60.28       59.48     12.10 o 
 -10   3   8       66.82       58.23     11.01 o 
  -9   3   8      289.13      305.91     20.82 o 
  -8   3   8      494.70      526.19     25.03 o 
  -7   3   8       33.09       42.56      8.68 o 
  -6   3   8      775.05      770.22     26.12 o 
  -5   3   8     1648.57     1565.19     21.68 o 
  -4   3   8      257.66      241.25     10.09 o 
  -3   3   8       62.56       67.56      5.36 o 
  -2   3   8        2.28       -1.11      4.27 o 
  -1   3   8       81.44       82.66      3.22 o 
   0   3   8        2.65        3.36      2.01 o 
   1   3   8      798.17      773.31     19.54 o 
   2   3   8      210.22      193.55     10.54 o 
   3   3   8      555.68      539.16     17.62 o 
   4   3   8       30.35       44.80      6.90 o 
   5   3   8        4.45       -4.09      7.94 o 
   6   3   8        0.31       -0.45      7.41 o 
   7   3   8        6.71        1.67      8.22 o 
   8   3   8      296.61      261.67     24.17 o 
   9   3   8        0.49        6.83      8.80 o 
 -13   4   8       62.97       72.80     14.56 o 
 -12   4   8       44.14       62.54     12.98 o 
 -11   4   8      138.64      130.72     16.37 o 
 -10   4   8      163.76      148.36     16.37 o 
  -9   4   8       54.62       56.11     10.27 o 
  -8   4   8        4.84        0.65      5.66 o 
  -7   4   8     1653.35     1590.83     41.25 o 
  -6   4   8      132.54      154.94     12.72 o 
  -5   4   8      187.20      167.58      7.51 o 
  -4   4   8      217.26      209.84      7.22 o 
  -3   4   8       38.04       37.63      3.28 o 
  -2   4   8     2971.24     2858.64     30.16 o 
  -1   4   8      756.99      734.26     16.39 o 
   0   4   8      238.27      222.00     16.57 o 
   1   4   8      246.74      251.68     13.90 o 
   2   4   8        0.43       -4.51      4.80 o 
   3   4   8     1470.48     1409.98     28.56 o 
   4   4   8        1.59       10.46      6.20 o 
   5   4   8      140.94      131.24     16.24 o 
   6   4   8      878.02      839.83     39.95 o 
   7   4   8      315.11      327.02     26.98 o 
   8   4   8        0.26        5.64      8.91 o 
 -13   5   8       68.39       83.87     15.10 o 
 -12   5   8       49.56       61.61     12.68 o 
 -11   5   8       27.18       34.13     10.30 o 
 -10   5   8      249.90      260.29     21.27 o 
  -9   5   8      136.51      133.63     14.81 o 
  -8   5   8      142.46      143.21     14.42 o 
  -7   5   8       62.26       74.24     10.77 o 
  -6   5   8      502.60      485.27     22.62 o 
  -5   5   8      111.71      118.76      8.30 o 
  -4   5   8      836.05      833.85     15.04 o 
  -3   5   8      920.46      879.03     15.39 o 
  -2   5   8       41.93       39.78      3.91 o 
  -1   5   8      127.04      113.51      5.45 o 
   0   5   8      223.79      206.49      6.85 o 
   1   5   8       48.53       54.06     14.73 o 
   2   5   8      216.73      199.27     11.26 o 
   3   5   8      257.76      247.70     12.93 o 
   4   5   8      295.45      285.68     14.33 o 
   5   5   8      571.70      539.45     32.14 o 
   6   5   8        0.35       -4.81      7.63 o 
   7   5   8        3.51       15.68      9.92 o 
   8   5   8        2.57        5.42      9.22 o 
 -13   6   8       20.90       27.91     12.12 o 
 -12   6   8        3.33       14.68      8.87 o 
 -11   6   8       47.06       43.39     10.80 o 
 -10   6   8       39.19       44.04     11.25 o 
  -9   6   8      482.84      489.67     27.57 o 
  -8   6   8        1.28       10.19      7.15 o 
  -7   6   8       55.20       80.83     12.14 o 
  -6   6   8       96.76       81.33     10.50 o 
  -5   6   8       10.65       18.05      4.17 o 
  -4   6   8        8.45        5.84      3.56 o 
  -3   6   8      154.21      144.32      7.17 o 
  -2   6   8        5.50        3.04      4.59 o 
  -1   6   8      386.49      371.02     10.25 o 
   0   6   8      112.85      124.82      9.22 o 
   1   6   8      301.49      308.91     20.49 o 
   2   6   8      222.27      231.26     12.46 o 
   3   6   8        1.58        8.64      5.09 o 
   4   6   8       80.18       79.65      9.19 o 
   5   6   8      208.12      207.78     22.02 o 
   6   6   8       85.28       92.32     15.83 o 
   7   6   8      165.18      196.93     22.99 o 
 -12   7   8      317.56      357.98     28.56 o 
 -11   7   8       55.08       22.34      9.48 o 
 -10   7   8       46.16       67.29     12.73 o 
  -9   7   8       54.97       49.15     12.25 o 
  -8   7   8      178.68      173.21     16.86 o 
  -7   7   8      628.58      653.55     29.45 o 
  -6   7   8      101.74      114.69     12.65 o 
  -5   7   8     2462.23     2517.28     51.25 o 
  -4   7   8      157.67      158.76      7.78 o 
  -3   7   8       72.84       87.45      6.04 o 
  -2   7   8      125.46      150.69      8.65 o 
  -1   7   8       33.63       39.32      6.18 o 
   0   7   8        2.18        5.68      4.26 o 
   1   7   8        3.73       16.10      5.40 o 
   2   7   8       75.59       68.83     23.82 o 
   3   7   8      320.07      326.75     15.32 o 
   4   7   8        1.15        5.06      7.70 o 
   5   7   8        4.63       15.50      8.50 o 
   6   7   8       98.31       95.54     16.23 o 
 -11   8   8       32.69       54.26     12.98 o 
 -10   8   8       59.95       50.37     12.58 o 
  -9   8   8       49.74       31.76     11.29 o 
  -8   8   8      585.39      602.84     30.88 o 
  -7   8   8      108.70      140.78     15.12 o 
  -6   8   8        5.62       11.31      5.59 o 
  -5   8   8      696.61      683.73     20.84 o 
  -4   8   8       23.24       20.07      4.63 o 
  -3   8   8        5.70       11.93      5.62 o 
  -2   8   8       24.40       18.31      7.33 o 
  -1   8   8      481.14      487.39     17.98 o 
   0   8   8      385.95      414.59     16.91 o 
   1   8   8      633.51      687.31     30.41 o 
   2   8   8      276.28      279.06     14.43 o 
   3   8   8       27.95       45.60     12.38 o 
   4   8   8       42.65       62.10     14.84 o 
   5   8   8       23.24       16.79      8.86 o 
 -11   9   8       12.47       26.53     12.33 o 
 -10   9   8      264.64      294.85     25.02 o 
  -9   9   8      191.84      210.64     20.39 o 
  -8   9   8       30.28       37.21      9.91 o 
  -7   9   8        9.20       14.89      7.25 o 
  -6   9   8       13.13       -3.57      6.32 o 
  -5   9   8       23.93       18.00      5.07 o 
  -4   9   8      160.94      178.46     11.12 o 
  -3   9   8      383.36      395.27     16.52 o 
  -2   9   8        1.99       -5.56      5.56 o 
  -1   9   8      178.80      181.45     11.76 o 
   0   9   8       46.44       47.33      6.97 o 
   1   9   8        1.09       -3.78      7.79 o 
   2   9   8       26.30       23.90     10.04 o 
   3   9   8       37.10       31.81     11.54 o 
   4   9   8       96.64      102.41     16.75 o 
 -10  10   8        1.42        5.17      9.59 o 
  -9  10   8        1.55        7.58      8.91 o 
  -8  10   8      153.30      161.30     18.25 o 
  -7  10   8      330.43      312.15     23.18 o 
  -6  10   8        6.49        9.40      4.65 o 
  -5  10   8        2.96       -1.31      6.92 o 
  -4  10   8      234.08      211.91     18.15 o 
  -3  10   8        0.31       -3.12      4.69 o 
  -2  10   8        5.47       -5.21      5.21 o 
  -1  10   8        0.64       -5.41      5.41 o 
   0  10   8       56.13       58.56     12.51 o 
   1  10   8      210.34      209.20     22.08 o 
   2  10   8       58.30       62.77     14.00 o 
  -9  11   8       14.52       30.70     10.55 o 
  -8  11   8        2.91       -3.38      7.18 o 
  -7  11   8        1.93        4.92      7.12 o 
  -6  11   8       80.69       81.26     13.24 o 
  -5  11   8      325.68      331.05     23.96 o 
  -4  11   8       18.20       15.54      7.24 o 
  -3  11   8       44.72       39.89      9.07 o 
  -2  11   8       30.08       32.48      6.14 o 
  -1  11   8        0.00       -8.42      8.42 o 
   0  11   8        0.02        3.51      8.50 o 
   1  11   8       16.98       -5.44      8.93 o 
  -5  12   8        0.01       -9.26      9.26 o 
  -4  12   8        0.06       -8.78      8.78 o 
  -1  12   8       16.41       31.94     11.18 o 
   0 -15   9       55.31       45.26     10.93 o 
   1 -15   9      385.13      417.29     27.63 o 
  -5 -14   9       94.89      114.97     14.38 o 
  -4 -14   9       46.85       48.48      8.38 o 
  -3 -14   9       74.67       87.28     10.01 o 
  -2 -14   9       49.10       45.58      8.13 o 
  -1 -14   9        3.34       10.31      7.67 o 
   0 -14   9       63.48       62.39     11.92 o 
   1 -14   9       14.25       18.88      9.16 o 
   2 -14   9       39.31       42.02     10.06 o 
   3 -14   9       31.64       33.80     10.39 o 
   4 -14   9       17.53       26.80      9.00 o 
   5 -14   9      142.81      152.40     17.78 o 
  -8 -13   9      394.94      406.69     25.60 o 
  -7 -13   9      251.36      240.56     19.74 o 
  -6 -13   9      293.80      300.84     17.08 o 
  -5 -13   9        0.00        3.00      4.81 o 
  -4 -13   9        0.03       -4.48      5.17 o 
  -3 -13   9        2.88        2.70      7.98 o 
  -2 -13   9       21.57       18.74      6.09 o 
  -1 -13   9      164.10      182.99     13.01 o 
   0 -13   9      237.26      235.34     19.50 o 
   1 -13   9      247.40      276.37     20.95 o 
   2 -13   9        0.15       -7.64      7.64 o 
   3 -13   9       46.27       31.59      8.43 o 
   4 -13   9        0.16        5.95      7.22 o 
   5 -13   9        7.26        3.63      7.76 o 
   6 -13   9       56.78       75.51      9.91 o 
   7 -13   9        0.02        3.37      5.38 o 
  -9 -12   9      249.46      231.85     19.48 o 
  -8 -12   9       89.42      110.07     10.94 o 
  -7 -12   9        0.94        6.90      5.47 o 
  -6 -12   9        2.84        5.79     10.13 o 
  -5 -12   9       46.50       51.56      7.71 o 
  -4 -12   9       96.97       92.28      9.03 o 
  -3 -12   9       33.68       26.62      5.91 o 
  -2 -12   9       20.20       23.84      5.80 o 
  -1 -12   9      190.96      195.25     13.00 o 
   0 -12   9       29.30       30.30      8.17 o 
   1 -12   9       31.01       23.24      7.99 o 
   2 -12   9        0.19        4.40      6.09 o 
   3 -12   9      454.41      454.30     25.76 o 
   4 -12   9      187.24      188.22     17.65 o 
   5 -12   9       65.99       75.67     13.03 o 
   6 -12   9      131.57      118.45     11.70 o 
   7 -12   9       23.85       30.36      7.57 o 
   8 -12   9       27.85       33.63      7.92 o 
  -9 -11   9      146.18      135.53     11.74 o 
  -8 -11   9       30.58       27.03     11.13 o 
  -7 -11   9       34.23       43.05      6.99 o 
  -6 -11   9        0.47       -0.25      5.00 o 
  -5 -11   9      178.88      185.97     12.23 o 
  -4 -11   9      163.14      149.30     11.33 o 
  -3 -11   9      154.17      138.46     10.69 o 
  -2 -11   9       30.54       30.81      6.24 o 
  -1 -11   9      568.41      546.23     19.75 o 
   0 -11   9      378.77      370.22     16.56 o 
   1 -11   9      339.87      340.32     20.93 o 
   2 -11   9       87.79       88.12     12.66 o 
   3 -11   9       95.92       92.18     12.53 o 
   4 -11   9       11.97       19.86      8.29 o 
   5 -11   9      118.94      126.60     14.56 o 
   6 -11   9       10.54       15.89      6.80 o 
   7 -11   9       64.68       70.37      8.89 o 
   8 -11   9      162.86      139.76     12.06 o 
   9 -11   9       17.10       21.81      7.20 o 
 -10 -10   9       61.88       58.84     15.33 o 
  -9 -10   9       46.18       38.52      6.85 o 
  -8 -10   9       41.08       32.85      6.24 o 
  -7 -10   9        5.42        3.84      4.57 o 
  -6 -10   9        2.13       -2.13      4.64 o 
  -5 -10   9      103.14       98.10     12.22 o 
  -4 -10   9       33.48       41.97      6.83 o 
  -3 -10   9        0.91       -2.76      4.33 o 
  -2 -10   9      522.41      534.72     18.60 o 
  -1 -10   9      397.72      402.05     16.36 o 
   0 -10   9      226.94      224.07     12.48 o 
   1 -10   9       42.75       36.46      8.23 o 
   2 -10   9       30.79       31.95      8.61 o 
   3 -10   9       10.02        7.11      6.24 o 
   4 -10   9       91.66       83.91     11.94 o 
   5 -10   9        0.26        0.77      4.37 o 
   6 -10   9       13.50       20.03      6.18 o 
   7 -10   9      319.91      332.54     19.17 o 
   8 -10   9       70.39       81.10      9.61 o 
   9 -10   9        0.77       -5.81      5.81 o 
  10 -10   9       27.85       34.85     11.54 o 
 -11  -9   9        1.96      -11.10     11.10 o 
 -10  -9   9       10.85       27.41     12.40 o 
  -9  -9   9      319.06      325.22     23.48 o 
  -8  -9   9       24.62       17.10      7.67 o 
  -7  -9   9      310.51      325.66     15.01 o 
  -6  -9   9        8.05       10.65      4.86 o 
  -5  -9   9      393.09      390.77     23.15 o 
  -4  -9   9       13.13       14.66      5.05 o 
  -3  -9   9      304.17      313.48     13.89 o 
  -2  -9   9        8.22       11.20      5.13 o 
  -1  -9   9      709.59      703.18     20.32 o 
   0  -9   9      155.60      155.88     14.31 o 
   1  -9   9      619.73      590.19     25.10 o 
   2  -9   9      147.52      154.98     14.16 o 
   3  -9   9      809.74      816.54     30.96 o 
   4  -9   9        4.42        7.92      6.52 o 
   5  -9   9       14.92       20.97      5.54 o 
   6  -9   9      159.07      155.73     11.23 o 
   7  -9   9      645.24      619.84     21.69 o 
   8  -9   9      191.90      212.63     18.39 o 
   9  -9   9        0.00        0.68      5.85 o 
  10  -9   9       32.61       27.60     10.29 o 
 -11  -8   9       59.38       64.81     15.77 o 
 -10  -8   9      168.12      169.68     20.87 o 
  -9  -8   9        4.81       -0.73      7.71 o 
  -8  -8   9      201.76      205.10     11.73 o 
  -7  -8   9      140.97      138.96      9.72 o 
  -6  -8   9      135.12      153.50     10.20 o 
  -5  -8   9      886.32      879.62     21.90 o 
  -4  -8   9       28.46       31.14      5.50 o 
  -3  -8   9     2203.02     2138.70     46.54 o 
  -2  -8   9      288.73      273.06     12.50 o 
  -1  -8   9      325.93      312.33     13.14 o 
   0  -8   9      240.87      239.17     11.50 o 
   1  -8   9       74.13       72.21      9.58 o 
   2  -8   9        0.06       -4.27      6.64 o 
   3  -8   9      112.27      114.04     12.23 o 
   4  -8   9        3.00       17.17      7.50 o 
   5  -8   9      978.08      974.41     24.08 o 
   6  -8   9      199.56      199.66     11.86 o 
   7  -8   9      491.85      484.20     18.77 o 
   8  -8   9        0.22        2.15      4.75 o 
   9  -8   9       12.02       18.06      8.39 o 
  10  -8   9        0.37        9.09      9.53 o 
 -12  -7   9      195.58      179.54     22.54 o 
 -11  -7   9       87.11      100.48     17.26 o 
 -10  -7   9      106.46      110.51     17.28 o 
  -9  -7   9       23.01       28.54     10.53 o 
  -8  -7   9       28.70       31.93      5.16 o 
  -7  -7   9        1.92        4.76      7.49 o 
  -6  -7   9       51.29       43.53      5.58 o 
  -5  -7   9       54.46       51.28      6.23 o 
  -4  -7   9      924.59      885.19     20.62 o 
  -3  -7   9     3949.23     3951.81     82.75 o 
  -2  -7   9      556.73      563.65     22.73 o 
  -1  -7   9      272.49      254.80     11.30 o 
   0  -7   9      107.40       95.77      7.30 o 
   1  -7   9      696.25      703.60     19.60 o 
   2  -7   9      936.72      929.84     30.35 o 
   3  -7   9     1375.06     1349.47     37.94 o 
   4  -7   9      462.70      457.60     23.44 o 
   5  -7   9        4.45        7.06      4.47 o 
   6  -7   9      136.02      126.92      9.62 o 
   7  -7   9      155.37      142.46     10.45 o 
   8  -7   9       53.70       53.74      8.92 o 
   9  -7   9      287.19      283.69     24.68 o 
  10  -7   9       23.63       33.01     12.03 o 
 -12  -6   9       97.21       89.28     17.65 o 
 -11  -6   9        4.08        4.45     11.42 o 
 -10  -6   9      160.13      174.10     20.03 o 
  -9  -6   9      294.88      287.81     24.22 o 
  -8  -6   9      174.78      171.82      9.75 o 
  -7  -6   9        1.25        4.05      8.31 o 
  -6  -6   9       96.78       94.33      5.18 o 
  -5  -6   9       13.77        7.29      3.54 o 
  -4  -6   9       23.69       30.91      4.77 o 
  -3  -6   9      606.91      639.96     16.53 o 
  -2  -6   9      643.28      670.34     16.90 o 
  -1  -6   9      401.45      368.06     12.81 o 
   0  -6   9      421.86      437.21     14.20 o 
   1  -6   9      747.43      712.91     18.01 o 
   2  -6   9      130.05      157.75     13.52 o 
   3  -6   9      242.06      248.48     16.97 o 
   4  -6   9       10.86        6.60      8.09 o 
   5  -6   9      265.40      234.93     15.77 o 
   6  -6   9        0.16        4.91      4.40 o 
   7  -6   9       88.43       99.44      8.66 o 
   8  -6   9      637.56      630.72     23.48 o 
   9  -6   9      351.51      388.74     28.36 o 
  10  -6   9       11.08        6.62      9.01 o 
  11  -6   9       51.21       49.84     13.18 o 
 -13  -5   9      350.14      405.11     34.43 o 
 -12  -5   9      425.89      473.38     34.58 o 
 -11  -5   9      127.12      127.88     18.14 o 
 -10  -5   9       17.22       19.60     10.44 o 
  -9  -5   9       13.70       19.52      9.54 o 
  -8  -5   9      586.35      606.14     16.24 o 
  -7  -5   9     1259.30     1326.76     17.54 o 
  -6  -5   9      586.77      598.39     11.72 o 
  -5  -5   9     2543.74     2551.60     24.02 o 
  -4  -5   9      172.03      156.45      6.32 o 
  -3  -5   9       98.39      124.63      5.90 o 
  -2  -5   9      357.70      362.90      9.69 o 
  -1  -5   9       24.79       39.03      5.17 o 
   0  -5   9      362.45      352.42     12.14 o 
   1  -5   9      166.31      184.40      9.03 o 
   2  -5   9      632.87      613.07     24.17 o 
   3  -5   9      119.11      117.85     12.24 o 
   4  -5   9      351.64      361.86     13.84 o 
   5  -5   9       98.08       92.44      7.49 o 
   6  -5   9       63.79       68.29      7.06 o 
   7  -5   9      110.68      115.21     15.43 o 
   8  -5   9       19.67       25.85      9.70 o 
   9  -5   9       20.92       33.46     10.87 o 
  10  -5   9      239.32      235.36     23.66 o 
  11  -5   9      134.28      112.07     18.66 o 
 -13  -4   9      166.03      192.89     16.15 o 
 -12  -4   9       51.79       61.08     13.39 o 
 -11  -4   9       66.78       67.66     13.78 o 
 -10  -4   9       61.40       60.85     12.23 o 
  -9  -4   9       12.81       21.99     10.20 o 
  -8  -4   9     1180.33     1215.18     15.43 o 
  -7  -4   9      324.18      311.84      8.52 o 
  -6  -4   9      635.95      598.20     20.23 o 
  -5  -4   9      234.16      228.14      7.25 o 
  -4  -4   9       45.97       47.57      3.77 o 
  -3  -4   9      605.66      628.30     12.00 o 
  -2  -4   9      476.15      527.78     11.15 o 
  -1  -4   9     1887.15     1779.52     29.33 o 
   0  -4   9        6.97       11.75      3.23 o 
   1  -4   9       39.70       40.15      7.50 o 
   2  -4   9      187.20      181.33     13.68 o 
   3  -4   9      591.00      565.99     14.11 o 
   4  -4   9      161.09      170.35      8.62 o 
   5  -4   9        6.81       -1.98      7.34 o 
   6  -4   9      227.26      258.09     11.85 o 
   7  -4   9      142.69      147.13     17.33 o 
   8  -4   9       10.64        1.45      7.64 o 
   9  -4   9      190.42      159.18     19.07 o 
  10  -4   9       64.48       49.77     13.58 o 
  11  -4   9       52.96       70.47     14.99 o 
 -13  -3   9        9.45        2.07      8.89 o 
 -12  -3   9      134.15      145.23     19.44 o 
 -11  -3   9      760.47      750.57     37.82 o 
 -10  -3   9        2.34        7.86      7.71 o 
  -9  -3   9      435.44      436.49     15.12 o 
  -8  -3   9      701.97      750.80     18.72 o 
  -7  -3   9        1.70        1.19      2.22 o 
  -6  -3   9      570.70      622.62     12.21 o 
  -5  -3   9      222.74      225.06      7.03 o 
  -4  -3   9      846.54      865.31     13.60 o 
  -3  -3   9      234.34      222.10      8.54 o 
  -2  -3   9      456.77      451.89     10.14 o 
  -1  -3   9     1341.17     1358.31     26.24 o 
   0  -3   9       52.47       46.91      3.94 o 
   1  -3   9     1740.07     1739.69     26.91 o 
   2  -3   9      139.82      125.22      5.97 o 
   3  -3   9     1947.65     1841.31     44.19 o 
   4  -3   9      492.76      484.97     11.59 o 
   5  -3   9       45.76       42.03      6.90 o 
   6  -3   9      281.35      287.39     21.79 o 
   7  -3   9       38.34       30.14      9.91 o 
   8  -3   9      110.98      122.55     16.09 o 
   9  -3   9       16.82       19.19      9.49 o 
  10  -3   9      155.89      182.85     21.65 o 
 -13  -2   9       28.84       21.54     10.15 o 
 -12  -2   9        0.18       -5.22      7.92 o 
 -11  -2   9        8.12       11.85      8.49 o 
 -10  -2   9      109.48      114.43      8.72 o 
  -9  -2   9      192.46      199.49     10.83 o 
  -8  -2   9      399.04      383.01     17.72 o 
  -7  -2   9       67.86       78.90      3.99 o 
  -6  -2   9       15.58       12.21      1.91 o 
  -5  -2   9      807.55      809.46     12.64 o 
  -4  -2   9       16.17       14.36      2.67 o 
  -3  -2   9      139.81      179.04      6.42 o 
  -2  -2   9      113.68      134.58      5.67 o 
  -1  -2   9       50.73       40.36      2.75 o 
   0  -2   9     1632.81     1631.10     19.16 o 
   1  -2   9     2182.45     2023.32     31.81 o 
   2  -2   9      678.49      613.89     14.57 o 
   3  -2   9      245.84      224.71     18.85 o 
   4  -2   9      704.34      676.21     13.99 o 
   5  -2   9      154.60      152.28     15.92 o 
   6  -2   9       15.90       17.36      8.67 o 
   7  -2   9      224.12      206.16     19.86 o 
   8  -2   9      374.68      346.37     26.74 o 
   9  -2   9       76.99       89.13     15.60 o 
  10  -2   9      401.49      435.44     31.85 o 
 -14  -1   9       46.09       43.49     13.26 o 
 -13  -1   9      215.77      210.80     22.72 o 
 -12  -1   9      451.59      438.73     29.83 o 
 -11  -1   9       22.59       41.00     10.95 o 
 -10  -1   9       48.58       47.38     11.20 o 
  -9  -1   9        2.37       12.66      7.82 o 
  -8  -1   9       56.34       58.53      8.84 o 
  -7  -1   9        0.07       -4.05      4.05 o 
  -6  -1   9     1110.80     1013.61     24.39 o 
  -5  -1   9      418.95      437.91      7.20 o 
  -4  -1   9      199.15      152.94      5.75 o 
  -3  -1   9      245.50      256.21      6.14 o 
  -2  -1   9      154.21      179.04      5.49 o 
  -1  -1   9      310.43      325.40      6.73 o 
   0  -1   9      419.13      410.71      8.14 o 
   1  -1   9      115.71       99.47      7.25 o 
   2  -1   9       14.63       10.19      5.13 o 
   3  -1   9      475.41      444.53     23.30 o 
   4  -1   9      340.39      339.69     21.69 o 
   5  -1   9      268.54      234.78     19.41 o 
   6  -1   9       74.08       69.28     12.53 o 
   7  -1   9      156.34      162.10     18.21 o 
   8  -1   9       13.28       19.90      9.64 o 
   9  -1   9        3.76       -3.02      8.10 o 
  10  -1   9        1.14       -4.56      8.50 o 
 -14   0   9      519.34      493.10     34.94 o 
 -13   0   9       18.70        7.12      9.62 o 
 -12   0   9       23.22       10.15      7.50 o 
 -11   0   9        0.01        1.34      7.71 o 
 -10   0   9        3.08       -4.08      7.79 o 
  -9   0   9      163.96      166.88     15.96 o 
  -8   0   9      242.67      235.12     17.44 o 
  -7   0   9      836.59      820.71     19.88 o 
  -6   0   9      976.26      882.05     12.53 o 
  -5   0   9       54.51       68.71      3.71 o 
  -4   0   9      200.01      203.30      6.43 o 
  -3   0   9     2130.48     2176.11     20.33 o 
  -2   0   9      978.00      965.53     18.99 o 
  -1   0   9      208.24      209.17      9.38 o 
   0   0   9      880.70      859.20     19.03 o 
   1   0   9      101.86       90.88     10.26 o 
   2   0   9        0.65        2.58      4.54 o 
   3   0   9      110.97       90.17     10.90 o 
   4   0   9      307.29      270.34     20.07 o 
   5   0   9        0.01       -4.51      6.46 o 
   6   0   9       49.03       43.43     10.76 o 
   7   0   9        6.65        2.53      7.40 o 
   8   0   9       84.47      109.40     16.57 o 
   9   0   9       92.95       91.07     15.90 o 
  10   0   9       18.69       20.91     10.28 o 
 -14   1   9       32.17       29.58     12.04 o 
 -13   1   9        8.83        3.75      8.30 o 
 -12   1   9      238.86      228.11     21.80 o 
 -11   1   9        0.02       -2.74      8.11 o 
 -10   1   9      468.96      456.84     26.87 o 
  -9   1   9       16.32       14.83      7.63 o 
  -8   1   9        2.37        3.39      6.09 o 
  -7   1   9       23.11       19.46      4.35 o 
  -6   1   9      152.06      141.07      8.63 o 
  -5   1   9        4.87        6.30      2.00 o 
  -4   1   9      189.70      197.89     11.90 o 
  -3   1   9     2053.88     2010.52     19.91 o 
  -2   1   9     1188.00     1121.51     19.61 o 
  -1   1   9      212.07      195.28      9.40 o 
   0   1   9     1281.07     1198.06     22.92 o 
   1   1   9      142.27      142.00     10.07 o 
   2   1   9      554.10      512.74     16.72 o 
   3   1   9       22.31       33.40      6.09 o 
   4   1   9       44.28       48.20     10.55 o 
   5   1   9      985.67      966.17     38.93 o 
   6   1   9      167.46      169.15     19.03 o 
   7   1   9       15.59       -1.35      7.57 o 
   8   1   9       33.26       41.92     12.17 o 
   9   1   9        4.00        2.39      8.91 o 
 -13   2   9      261.26      283.37     25.21 o 
 -12   2   9      163.24      185.32     20.60 o 
 -11   2   9       65.28       68.28     12.45 o 
 -10   2   9       37.03       30.73      9.32 o 
  -9   2   9      757.94      766.33     32.42 o 
  -8   2   9      491.09      501.51     24.79 o 
  -7   2   9      874.78      829.21     29.40 o 
  -6   2   9        2.04        8.08      3.94 o 
  -5   2   9     3493.27     3490.72     25.56 o 
  -4   2   9      517.53      509.64     10.52 o 
  -3   2   9       36.61       34.96      3.83 o 
  -2   2   9        2.53        1.97      1.98 o 
  -1   2   9       25.19       20.68      1.84 o 
   0   2   9      558.91      524.71     15.92 o 
   1   2   9       87.51       69.95      6.68 o 
   2   2   9      844.25      797.21     21.08 o 
   3   2   9        1.92       -5.09      6.56 o 
   4   2   9       28.25       19.56      8.98 o 
   5   2   9       16.80       10.27      7.17 o 
   6   2   9       10.07       -0.08      8.54 o 
   7   2   9       38.16       36.29     11.03 o 
   8   2   9      195.97      171.54     20.26 o 
   9   2   9      103.36       96.36     16.60 o 
 -13   3   9       80.48       73.74     15.12 o 
 -12   3   9       89.22       92.16     15.17 o 
 -11   3   9       89.21       88.35     14.15 o 
 -10   3   9       12.68       23.48      8.59 o 
  -9   3   9      126.65      147.11     15.08 o 
  -8   3   9      297.90      293.09     18.99 o 
  -7   3   9       16.51       22.76      7.32 o 
  -6   3   9     1178.30     1143.90     23.77 o 
  -5   3   9        7.23        3.95      2.55 o 
  -4   3   9        0.01       -2.70      2.70 o 
  -3   3   9       25.42       28.45      3.01 o 
  -2   3   9      498.47      461.60     18.91 o 
  -1   3   9      887.38      746.27     75.74 o 
   0   3   9       75.98       82.10      7.25 o 
   1   3   9       53.26       50.01     10.05 o 
   2   3   9       23.72       35.49      5.86 o 
   3   3   9       14.23       12.93      4.79 o 
   4   3   9       33.09       33.95      9.20 o 
   5   3   9      224.82      212.06     20.15 o 
   6   3   9      227.49      210.52     21.14 o 
   7   3   9      163.80      166.04     19.65 o 
   8   3   9       80.09       84.05     15.78 o 
 -13   4   9       37.82       55.33     13.50 o 
 -12   4   9        1.63        5.26      8.05 o 
 -11   4   9      138.47      149.67     17.27 o 
 -10   4   9       46.40       40.73      9.90 o 
  -9   4   9       85.39       79.36     12.24 o 
  -8   4   9        5.56        5.27      6.29 o 
  -7   4   9       18.54       13.64      6.24 o 
  -6   4   9      445.46      395.79     14.45 o 
  -5   4   9     1051.85     1026.33     21.41 o 
  -4   4   9      388.93      387.05     17.30 o 
  -3   4   9      305.77      288.15     10.56 o 
  -2   4   9      210.91      208.68      9.68 o 
  -1   4   9      397.45      337.22     14.99 o 
   0   4   9      329.53      324.49     13.83 o 
   1   4   9        0.14       -4.64      4.64 o 
   2   4   9      189.53      188.91     11.47 o 
   3   4   9       80.06       86.43      8.68 o 
   4   4   9       20.11       18.34     11.33 o 
   5   4   9       17.50       14.71      9.34 o 
   6   4   9       83.92       91.59     15.52 o 
   7   4   9      267.74      307.56     27.07 o 
 -13   5   9       95.79      103.31     17.58 o 
 -12   5   9        5.45       18.56      9.33 o 
 -11   5   9       20.12       20.17      8.39 o 
 -10   5   9      232.52      238.24     20.71 o 
  -9   5   9       36.01       40.74      8.98 o 
  -8   5   9      185.40      203.92     17.10 o 
  -7   5   9      249.25      204.75     15.89 o 
  -6   5   9      155.01      170.51     10.10 o 
  -5   5   9        1.12        0.99      2.80 o 
  -4   5   9       57.91       60.95      4.66 o 
  -3   5   9     1568.90     1553.44     20.60 o 
  -2   5   9       57.65       49.82      4.19 o 
  -1   5   9     1574.31     1617.89     32.41 o 
   0   5   9      264.54      289.52     13.53 o 
   1   5   9      129.48      130.48     10.05 o 
   2   5   9       71.79       55.32      7.12 o 
   3   5   9        5.59       12.60      5.03 o 
   4   5   9      241.91      260.08     14.48 o 
   5   5   9       51.74       40.61     12.30 o 
   6   5   9      339.50      341.36     27.61 o 
   7   5   9       10.29        0.25      8.07 o 
 -12   6   9       13.66       -2.76      9.11 o 
 -11   6   9       61.12       84.72     14.96 o 
 -10   6   9       49.90       43.27     10.74 o 
  -9   6   9       51.17       46.46      9.61 o 
  -8   6   9       19.82       19.82      7.76 o 
  -7   6   9        1.70       13.19      8.31 o 
  -6   6   9      385.73      386.87     15.39 o 
  -5   6   9      361.29      348.72     13.98 o 
  -4   6   9      395.95      410.32     11.57 o 
  -3   6   9       57.22       53.31      4.80 o 
  -2   6   9      180.55      184.94     10.82 o 
  -1   6   9      251.57      230.81     12.21 o 
   0   6   9      335.75      355.25     15.28 o 
   1   6   9      156.51      177.99     11.51 o 
   2   6   9       28.01       29.48      5.95 o 
   3   6   9      427.97      447.01     18.38 o 
   4   6   9        3.21       18.56     12.36 o 
   5   6   9        0.66       -0.01      7.98 o 
   6   6   9        2.16        2.79      8.92 o 
 -12   7   9       54.35       69.26     14.91 o 
 -11   7   9        0.70       -0.72      7.44 o 
 -10   7   9       64.80       69.11     13.29 o 
  -9   7   9        2.04       14.80      7.89 o 
  -8   7   9       19.67       36.38     11.22 o 
  -7   7   9      197.57      224.84     18.13 o 
  -6   7   9       11.43       13.99      4.78 o 
  -5   7   9       20.11       22.37      4.82 o 
  -4   7   9       40.98       29.15      4.23 o 
  -3   7   9      470.22      480.73     21.16 o 
  -2   7   9        3.55       -3.35      4.65 o 
  -1   7   9       33.81       23.51      5.60 o 
   0   7   9      217.38      222.20     12.80 o 
   1   7   9      188.68      233.75     18.97 o 
   2   7   9        0.45       -2.77      4.97 o 
   3   7   9       29.49       29.45     13.14 o 
   4   7   9        4.74       -4.08      7.96 o 
   5   7   9       22.75       25.98     11.37 o 
 -11   8   9       20.93       31.11     11.04 o 
 -10   8   9       75.07       68.22     12.86 o 
  -9   8   9       91.94       93.46     14.81 o 
  -8   8   9       17.48       32.42     10.93 o 
  -7   8   9       18.88       14.89      6.99 o 
  -6   8   9      770.25      731.45     24.71 o 
  -5   8   9      338.52      343.35     15.03 o 
  -4   8   9      345.47      373.32     23.12 o 
  -3   8   9        9.91        5.09      6.65 o 
  -2   8   9      158.42      135.05     10.05 o 
  -1   8   9       89.87       94.62      9.05 o 
   0   8   9       11.52       19.30     10.83 o 
   1   8   9      161.17      169.05     11.81 o 
   2   8   9        3.26        2.61      7.74 o 
   3   8   9        5.55       13.09      9.54 o 
   4   8   9       19.45       19.81      9.98 o 
 -11   9   9       30.94       30.55     11.33 o 
 -10   9   9        2.65       18.46      9.64 o 
  -9   9   9       20.04       21.95      8.95 o 
  -8   9   9       52.63       53.80     11.48 o 
  -7   9   9      189.14      188.05     17.17 o 
  -6   9   9        7.23        5.30      4.64 o 
  -5   9   9       94.84      121.18     14.46 o 
  -4   9   9       28.25       39.94      9.68 o 
  -3   9   9        0.04       -8.24      8.91 o 
  -2   9   9       34.29       28.75     16.20 o 
  -1   9   9       12.86       25.98      6.73 o 
   0   9   9       39.90       60.45      8.36 o 
   1   9   9        5.75       18.78      9.63 o 
   2   9   9       21.00       10.03      8.40 o 
   3   9   9        0.51       15.75     10.21 o 
 -10  10   9      114.34      119.85     17.55 o 
  -9  10   9        2.56       30.60     11.43 o 
  -8  10   9        0.00       12.70      8.61 o 
  -7  10   9        6.96        7.38      7.41 o 
  -6  10   9       87.50       83.92     13.16 o 
  -5  10   9      119.61      124.55     15.35 o 
  -4  10   9      106.88      101.86     13.72 o 
  -3  10   9       54.46       30.92      7.92 o 
  -2  10   9      337.25      341.62     16.67 o 
  -1  10   9        1.32        7.65      5.49 o 
   0  10   9      148.33      160.97     19.07 o 
   1  10   9       34.32       28.81     10.97 o 
  -6  11   9      201.54      278.94     23.78 o 
  -5  11   9       64.61       94.56     14.68 o 
  -4  11   9        0.89       -8.98      8.98 o 
  -3  11   9       31.44        7.60      7.47 o 
  -1  11   9       14.12       23.19     10.21 o 
  -4  12   9        0.33      -11.70     11.70 o 
  -5 -14  10       34.23       46.10     10.18 o 
  -4 -14  10        0.40       -1.63      5.57 o 
  -3 -14  10       60.55       53.70      8.64 o 
  -2 -14  10       11.53        0.63     10.26 o 
  -1 -14  10      277.85      279.73     21.88 o 
   0 -14  10      558.65      582.63     31.05 o 
   1 -14  10      111.87      116.68     14.97 o 
   2 -14  10      107.48      102.04     14.26 o 
   3 -14  10       24.78       32.75      9.90 o 
   4 -14  10        4.11        6.54      8.30 o 
  -8 -13  10        1.14        3.26      6.20 o 
  -7 -13  10       64.23       69.73     11.94 o 
  -6 -13  10        4.48       12.13      5.96 o 
  -5 -13  10       27.34       31.61      7.33 o 
  -4 -13  10        0.10       -2.88      5.25 o 
  -3 -13  10      128.75      127.66     11.07 o 
  -2 -13  10       95.23      105.94     10.44 o 
  -1 -13  10      476.25      475.72     20.68 o 
   0 -13  10      406.36      390.24     24.81 o 
   1 -13  10        0.02        4.60      6.72 o 
   2 -13  10        1.54       -4.23      7.10 o 
   3 -13  10       14.70       19.16      9.14 o 
   4 -13  10      185.18      204.62     19.49 o 
   5 -13  10       14.72       11.23      8.52 o 
   6 -13  10      172.52      167.33     13.54 o 
  -8 -12  10       85.35       82.31      9.95 o 
  -7 -12  10       24.41       41.02      7.79 o 
  -6 -12  10       24.44       21.05      5.89 o 
  -5 -12  10       18.59       11.38     12.26 o 
  -4 -12  10       21.77       26.37      6.53 o 
  -3 -12  10       93.27       78.73      8.94 o 
  -2 -12  10      418.39      435.57     18.93 o 
  -1 -12  10      148.63      134.53     16.21 o 
   0 -12  10       18.87       34.80      9.18 o 
   1 -12  10        1.61        3.84      6.12 o 
   2 -12  10       11.86       10.94      7.04 o 
   3 -12  10       65.24       75.36     12.59 o 
   4 -12  10        5.77       14.82      6.94 o 
   5 -12  10       65.72       88.42     13.58 o 
   6 -12  10        3.66       -2.11      5.11 o 
   7 -12  10       11.52       20.04      6.79 o 
   8 -12  10       13.08       20.95     10.53 o 
  -9 -11  10       11.60       21.78     12.04 o 
  -8 -11  10      404.62      389.13     18.17 o 
  -7 -11  10       11.95       14.40      6.14 o 
  -6 -11  10       22.44       21.09      5.78 o 
  -5 -11  10       67.57       68.06      8.19 o 
  -4 -11  10      125.85      122.33     10.29 o 
  -3 -11  10     1109.99     1089.39     56.30 o 
  -2 -11  10      579.51      593.20     20.92 o 
  -1 -11  10      276.92      289.76     15.02 o 
   0 -11  10        8.89       10.93      7.66 o 
   1 -11  10       73.88       81.71     11.52 o 
   2 -11  10      113.21      120.80     14.22 o 
   3 -11  10      162.47      167.74     16.55 o 
   4 -11  10       85.02       81.55     12.34 o 
   5 -11  10       38.35       37.93      7.31 o 
   6 -11  10        0.20        0.38      4.91 o 
   7 -11  10       32.94       35.14      7.42 o 
   8 -11  10       70.70       79.92     10.19 o 
 -10 -10  10       10.36       11.55     10.97 o 
  -9 -10  10       13.59       31.15     12.31 o 
  -8 -10  10      407.92      409.65     17.91 o 
  -7 -10  10        2.86        6.40      4.95 o 
  -6 -10  10      829.38      841.90     24.34 o 
  -5 -10  10       85.94       93.96      9.01 o 
  -4 -10  10      981.12      931.36     45.10 o 
  -3 -10  10       28.08       32.23      6.15 o 
  -2 -10  10      200.72      206.49     12.32 o 
  -1 -10  10     1657.32     1622.39     32.63 o 
   0 -10  10      516.87      508.91     18.92 o 
   1 -10  10      507.92      488.30     24.55 o 
   2 -10  10      199.23      177.53     15.76 o 
   3 -10  10       28.15       44.69     10.28 o 
   4 -10  10       23.53       19.49      8.42 o 
   5 -10  10       44.15       38.14      6.76 o 
   6 -10  10        3.59        3.03      4.75 o 
   7 -10  10       10.25       13.69      7.04 o 
   8 -10  10      117.61      119.17     11.29 o 
   9 -10  10       57.70       45.36     12.26 o 
 -11  -9  10        9.41       17.99     12.73 o 
 -10  -9  10        0.21        0.41      9.46 o 
  -9  -9  10       34.09       39.65     12.91 o 
  -8  -9  10      566.84      563.56     19.92 o 
  -7  -9  10       95.25       81.38      8.33 o 
  -6  -9  10       52.56       62.00      7.78 o 
  -5  -9  10      248.89      256.02     12.93 o 
  -4  -9  10      229.21      222.46     12.40 o 
  -3  -9  10      211.76      221.94     12.12 o 
  -2  -9  10     1416.89     1357.95     37.69 o 
  -1  -9  10      354.29      353.67     16.64 o 
   0  -9  10       40.16       36.27      6.23 o 
   1  -9  10       49.92       59.98     10.18 o 
   2  -9  10      235.47      256.84     18.45 o 
   3  -9  10       72.76       69.97     11.41 o 
   4  -9  10      420.73      451.53     25.26 o 
   5  -9  10      264.37      271.91     14.06 o 
   6  -9  10      645.77      656.29     21.78 o 
   7  -9  10      186.16      181.28     12.87 o 
   8  -9  10       18.49       31.85      9.84 o 
   9  -9  10        5.63        2.39      8.60 o 
 -11  -8  10        0.60       -4.96     11.07 o 
 -10  -8  10        3.77        7.78      9.02 o 
  -9  -8  10       76.73      105.93     16.62 o 
  -8  -8  10      345.90      342.05     14.79 o 
  -7  -8  10      180.36      190.95     14.27 o 
  -6  -8  10       16.17        9.21      7.92 o 
  -5  -8  10      286.47      306.58     13.62 o 
  -4  -8  10      279.39      296.13     13.22 o 
  -3  -8  10       16.65       24.50      5.51 o 
  -2  -8  10      187.51      188.01     11.43 o 
  -1  -8  10     1591.07     1584.73     29.14 o 
   0  -8  10      149.68      159.29     10.15 o 
   1  -8  10      137.44      131.86     12.86 o 
   2  -8  10        9.77       24.66      7.75 o 
   3  -8  10       34.08       33.04      8.65 o 
   4  -8  10       49.07       44.61      9.89 o 
   5  -8  10      102.75      119.36      9.49 o 
   6  -8  10       10.26       10.87      6.83 o 
   7  -8  10        6.47       17.70      5.55 o 
   8  -8  10        3.76       -6.12      7.71 o 
   9  -8  10        5.22        8.03      9.45 o 
 -12  -7  10       14.28       20.85     11.72 o 
 -11  -7  10      261.97      284.99     27.39 o 
 -10  -7  10      108.04      128.01     18.35 o 
  -9  -7  10      470.03      494.81     31.68 o 
  -8  -7  10      119.81      118.41      8.72 o 
  -7  -7  10      235.96      231.14     11.48 o 
  -6  -7  10      241.47      243.76     11.72 o 
  -5  -7  10      606.78      605.32     26.33 o 
  -4  -7  10      179.85      193.76     10.40 o 
  -3  -7  10     1899.52     1853.07     29.98 o 
  -2  -7  10      232.68      213.54     10.72 o 
  -1  -7  10       53.62       40.76      5.86 o 
   0  -7  10      852.85      843.19     20.75 o 
   1  -7  10       74.77       81.48     10.47 o 
   2  -7  10     1239.01     1244.58     36.84 o 
   3  -7  10       85.35       95.05     12.21 o 
   4  -7  10      118.95      129.01      8.97 o 
   5  -7  10        2.04        2.14      6.32 o 
   6  -7  10       65.51       54.50      8.01 o 
   7  -7  10       37.96       42.65      9.72 o 
   8  -7  10       19.91       12.01      7.80 o 
   9  -7  10       63.44       73.97     14.83 o 
  10  -7  10        8.08        7.33      9.02 o 
 -12  -6  10      498.05      503.58     36.40 o 
 -11  -6  10      286.59      283.58     27.07 o 
 -10  -6  10       24.04       42.11     10.73 o 
  -9  -6  10      131.60      130.75     16.97 o 
  -8  -6  10      168.75      167.32     11.10 o 
  -7  -6  10      362.09      367.32     16.75 o 
  -6  -6  10       20.19       17.84      3.10 o 
  -5  -6  10     1157.13     1134.28     24.61 o 
  -4  -6  10     2832.32     2779.41     34.07 o 
  -3  -6  10       67.86       68.15      5.16 o 
  -2  -6  10       19.08       25.49      5.05 o 
  -1  -6  10       63.53       68.87      6.73 o 
   0  -6  10      171.17      189.79     10.07 o 
   1  -6  10     1487.49     1480.32     37.81 o 
   2  -6  10       31.51       28.86      7.84 o 
   3  -6  10     1089.09     1077.43     35.17 o 
   4  -6  10       63.19       69.60      8.61 o 
   5  -6  10       26.06       26.69      5.27 o 
   6  -6  10       61.31       72.16     11.75 o 
   7  -6  10       42.93       38.08     10.52 o 
   8  -6  10       68.93      112.50     16.24 o 
   9  -6  10      249.33      269.59     24.96 o 
  10  -6  10       20.52       11.02     10.58 o 
 -13  -5  10        0.00       10.45     11.64 o 
 -12  -5  10        0.02        3.68     10.60 o 
 -11  -5  10       39.04       33.04     10.65 o 
 -10  -5  10      153.76      162.92     20.12 o 
  -9  -5  10      105.75      121.49     17.26 o 
  -8  -5  10      420.96      423.93     13.79 o 
  -7  -5  10      213.98      221.49      7.70 o 
  -6  -5  10      179.25      193.54      7.15 o 
  -5  -5  10       57.29       45.48     11.28 o 
  -4  -5  10       32.96       24.49      3.47 o 
  -3  -5  10      166.18      191.26     14.16 o 
  -2  -5  10       31.89       43.84      4.51 o 
  -1  -5  10       18.46       35.83      4.12 o 
   0  -5  10      325.65      312.86     11.92 o 
   1  -5  10      510.88      496.62     22.12 o 
   2  -5  10        4.86       -3.30      5.96 o 
   3  -5  10       12.53       12.05      3.98 o 
   4  -5  10       82.27       66.34      6.11 o 
   5  -5  10      423.49      431.03     15.19 o 
   6  -5  10        4.51        7.49      6.17 o 
   7  -5  10      402.78      459.12     29.14 o 
   8  -5  10       32.64       43.58     11.36 o 
   9  -5  10      264.47      306.58     27.17 o 
  10  -5  10        3.16        8.45      8.64 o 
 -13  -4  10       84.01       83.94     11.53 o 
 -12  -4  10       70.29       84.37     10.92 o 
 -11  -4  10       16.64       24.15      8.00 o 
 -10  -4  10      600.22      612.80     24.18 o 
  -9  -4  10      509.70      516.05     21.09 o 
  -8  -4  10       20.98       18.48      4.07 o 
  -7  -4  10      516.59      541.16     11.43 o 
  -6  -4  10      193.86      179.65      6.90 o 
  -5  -4  10       63.99       51.41      4.31 o 
  -4  -4  10       22.95       35.75      3.85 o 
  -3  -4  10      359.68      354.46      9.63 o 
  -2  -4  10        9.20        9.43      3.25 o 
  -1  -4  10      131.97      147.47      6.79 o 
   0  -4  10      765.55      774.82     14.39 o 
   1  -4  10      221.76      234.01     15.72 o 
   2  -4  10     1238.39     1212.70     35.52 o 
   3  -4  10     1012.37      980.88     35.92 o 
   4  -4  10      211.71      193.12      9.11 o 
   5  -4  10       54.68       55.12      7.27 o 
   6  -4  10       95.42       97.52     14.40 o 
   7  -4  10      171.79      155.41     18.26 o 
   8  -4  10       43.14       52.91     12.31 o 
   9  -4  10      100.28      105.87     16.61 o 
  10  -4  10       30.89       33.75     11.65 o 
 -13  -3  10       18.08       16.07     10.22 o 
 -12  -3  10       48.91       44.62     12.99 o 
 -11  -3  10       92.89       99.35     15.28 o 
 -10  -3  10      348.29      344.05     14.48 o 
  -9  -3  10       80.88       88.54      7.64 o 
  -8  -3  10      279.59      295.17     12.52 o 
  -7  -3  10      612.34      567.46     19.78 o 
  -6  -3  10        7.21        6.64      2.37 o 
  -5  -3  10      236.37      242.62      7.77 o 
  -4  -3  10        8.81        7.87      2.88 o 
  -3  -3  10      329.79      359.03      9.50 o 
  -2  -3  10       31.11       22.92      3.19 o 
  -1  -3  10       16.24       19.68      3.29 o 
   0  -3  10      774.03      742.79     13.49 o 
   1  -3  10      258.63      254.59     11.43 o 
   2  -3  10     1095.99      991.54     23.91 o 
   3  -3  10        0.54        4.61      3.28 o 
   4  -3  10       82.48       80.89     12.33 o 
   5  -3  10        9.81        0.04      6.78 o 
   6  -3  10      102.58      118.71     15.48 o 
   7  -3  10        4.45       -6.86      7.78 o 
   8  -3  10        9.15        7.88      8.62 o 
   9  -3  10      365.63      353.62     28.57 o 
  10  -3  10       43.31       48.76     13.29 o 
 -13  -2  10       35.90       28.73     11.25 o 
 -12  -2  10      396.11      404.63     29.56 o 
 -11  -2  10      162.00      164.32     11.16 o 
 -10  -2  10        2.09        7.02      4.27 o 
  -9  -2  10      623.57      657.22     19.42 o 
  -8  -2  10       32.18       33.28      5.68 o 
  -7  -2  10       18.35       14.98      4.43 o 
  -6  -2  10      158.70      165.70      6.19 o 
  -5  -2  10     1122.66     1080.00     17.40 o 
  -4  -2  10      192.87      183.87      6.81 o 
  -3  -2  10      501.02      455.68     14.68 o 
  -2  -2  10      516.06      553.06     11.52 o 
  -1  -2  10      141.27      148.96      4.84 o 
   0  -2  10        1.12        0.61      1.55 o 
   1  -2  10     1459.02     1218.16     84.63 o 
   2  -2  10     1733.64     1701.48     30.13 o 
   3  -2  10      264.21      272.43     19.35 o 
   4  -2  10      392.37      376.48     23.70 o 
   5  -2  10      218.45      208.25     19.23 o 
   6  -2  10        9.98        9.44      7.34 o 
   7  -2  10      101.45       92.51     14.43 o 
   8  -2  10       41.38       39.18     11.31 o 
   9  -2  10      167.56      160.82     20.20 o 
 -13  -1  10      140.23      150.78     19.64 o 
 -12  -1  10       27.47       19.53      9.39 o 
 -11  -1  10        5.70       13.33      5.06 o 
 -10  -1  10       44.97       41.65      6.03 o 
  -9  -1  10        1.48        3.80      5.31 o 
  -8  -1  10       62.50       46.33      6.00 o 
  -7  -1  10       49.14       50.02      6.01 o 
  -6  -1  10     1310.31     1209.99     36.87 o 
  -5  -1  10        5.14        3.02      2.22 o 
  -4  -1  10       46.48       46.79      3.76 o 
  -3  -1  10      419.76      417.18     10.01 o 
  -2  -1  10      122.80      122.54      5.61 o 
  -1  -1  10     1233.41     1166.64     17.10 o 
   0  -1  10      402.40      367.98      7.76 o 
   1  -1  10     2487.06     2359.86     34.23 o 
   2  -1  10      575.11      574.76     18.14 o 
   3  -1  10        2.31       -4.18      6.88 o 
   4  -1  10       31.82       35.50      9.46 o 
   5  -1  10       71.47       67.09     11.59 o 
   6  -1  10      448.46      441.68     28.34 o 
   7  -1  10     1040.04     1099.98     45.53 o 
   8  -1  10      404.18      409.63     30.32 o 
   9  -1  10      106.23      101.35     17.09 o 
 -13   0  10       19.36       16.29     11.47 o 
 -12   0  10       15.25       22.78      8.05 o 
 -11   0  10      769.26      689.08     35.23 o 
 -10   0  10      172.64      167.58     17.26 o 
  -9   0  10      607.15      597.65     19.09 o 
  -8   0  10        1.62        0.61      3.77 o 
  -7   0  10      423.94      454.64     15.38 o 
  -6   0  10      547.99      509.97     15.62 o 
  -5   0  10      471.98      465.47      9.65 o 
  -4   0  10      483.28      486.52     10.32 o 
  -3   0  10     1413.83     1442.23     17.40 o 
  -2   0  10      484.89      467.80      9.43 o 
  -1   0  10      126.76      125.23      7.25 o 
   0   0  10       14.27        9.98      4.03 o 
   1   0  10      521.59      495.94     16.30 o 
   2   0  10      479.05      452.04     16.38 o 
   3   0  10      126.71      101.49      9.04 o 
   4   0  10        2.67       -0.76      6.98 o 
   5   0  10      238.54      220.02     19.96 o 
   6   0  10      392.14      408.56     27.85 o 
   7   0  10       38.04       45.49     11.57 o 
   8   0  10      102.64       95.94     16.03 o 
   9   0  10       33.49       10.59      9.74 o 
 -13   1  10        0.01      -10.09     10.09 o 
 -12   1  10      393.13      388.72     28.49 o 
 -11   1  10      687.21      656.61     34.33 o 
 -10   1  10        2.83       19.65      8.79 o 
  -9   1  10        9.57       17.88      8.15 o 
  -8   1  10      572.20      549.21     17.78 o 
  -7   1  10      182.14      156.81      9.53 o 
  -6   1  10      114.17      107.98      7.87 o 
  -5   1  10      238.57      242.99      7.25 o 
  -4   1  10      686.51      648.25     12.94 o 
  -3   1  10     1340.14     1323.40     16.88 o 
  -2   1  10      198.01      171.25      5.76 o 
  -1   1  10     1394.60     1285.01     24.84 o 
   0   1  10      159.30      152.62     10.20 o 
   1   1  10        4.51        3.65      5.24 o 
   2   1  10      437.27      404.63     32.98 o 
   3   1  10      407.52      415.24     16.58 o 
   4   1  10        2.51        5.81      6.95 o 
   5   1  10       18.10        6.31      7.85 o 
   6   1  10      219.94      223.54     21.46 o 
   7   1  10       33.53       14.52      9.09 o 
   8   1  10       79.66       94.06     16.24 o 
 -13   2  10       29.98       32.84     11.35 o 
 -12   2  10      186.25      205.77     21.00 o 
 -11   2  10      467.17      492.97     29.82 o 
 -10   2  10        0.15       -2.03      6.31 o 
  -9   2  10        1.23       10.94      7.85 o 
  -8   2  10        0.01        2.05      9.25 o 
  -7   2  10      191.90      198.88     10.92 o 
  -6   2  10      581.18      614.16     17.48 o 
  -5   2  10     1085.70     1091.89     15.61 o 
  -4   2  10      447.44      440.14     10.31 o 
  -3   2  10     1194.85     1198.59     23.28 o 
  -2   2  10      447.13      428.28     14.90 o 
  -1   2  10     2287.23     2009.10    128.68 o 
   0   2  10        6.40       10.71      4.63 o 
   1   2  10      963.25      885.34     23.53 o 
   2   2  10        4.28       -0.02      7.73 o 
   3   2  10        1.22        3.69      5.12 o 
   4   2  10      459.91      455.23     27.92 o 
   5   2  10       73.95       66.58     13.04 o 
   6   2  10       32.73       19.51      8.49 o 
   7   2  10       34.44       38.25     11.91 o 
   8   2  10      172.81      191.66     21.80 o 
 -13   3  10      258.80      258.81     25.04 o 
 -12   3  10      338.15      329.41     26.05 o 
 -11   3  10       42.63       50.96     11.30 o 
 -10   3  10       13.68       18.72      8.40 o 
  -9   3  10       53.43       63.82     10.81 o 
  -8   3  10      114.19      120.22     13.41 o 
  -7   3  10      911.95      934.26     22.69 o 
  -6   3  10     1009.82      999.97     22.50 o 
  -5   3  10      644.85      645.82     12.66 o 
  -4   3  10      131.43      127.45      5.91 o 
  -3   3  10      690.87      691.14     12.88 o 
  -2   3  10       25.78       19.98      2.61 o 
  -1   3  10       74.46       63.40      6.94 o 
   0   3  10      357.61      320.65     13.87 o 
   1   3  10      630.35      643.58     19.83 o 
   2   3  10       34.66       22.06      5.60 o 
   3   3  10      165.29      171.49     11.68 o 
   4   3  10      110.35      100.44      9.90 o 
   5   3  10      113.59      119.80     16.51 o 
   6   3  10       25.03       11.43      8.45 o 
   7   3  10       31.36       61.53     14.29 o 
 -13   4  10      116.14      133.45     18.44 o 
 -12   4  10      153.76      148.99     18.36 o 
 -11   4  10        6.21        3.24      7.54 o 
 -10   4  10        0.03        5.63      6.69 o 
  -9   4  10        0.34       12.63      7.78 o 
  -8   4  10        6.76        5.61      7.25 o 
  -7   4  10      120.52      128.64      9.21 o 
  -6   4  10      496.85      421.74     15.27 o 
  -5   4  10        4.80        3.30      4.24 o 
  -4   4  10      274.38      274.45      9.66 o 
  -3   4  10        9.46        2.36      2.59 o 
  -2   4  10      147.51      148.85      9.45 o 
  -1   4  10      439.49      428.93     15.93 o 
   0   4  10      804.93      763.53     21.52 o 
   1   4  10        0.00       -4.85      4.85 o 
   2   4  10        6.49        7.47      4.59 o 
   3   4  10       11.72       14.89      7.63 o 
   4   4  10       17.28       20.14      6.02 o 
   5   4  10      589.88      618.33     35.52 o 
   6   4  10       98.08       97.53     16.27 o 
   7   4  10      413.25      387.71     30.74 o 
 -13   5  10       25.27       25.90     10.82 o 
 -12   5  10       73.32       65.40     13.98 o 
 -11   5  10       19.45        9.04      7.05 o 
 -10   5  10      188.15      196.82     19.13 o 
  -9   5  10      282.46      310.65     22.33 o 
  -8   5  10       96.58       87.34     11.53 o 
  -7   5  10      524.66      488.87     17.58 o 
  -6   5  10       22.99       21.95      5.15 o 
  -5   5  10      825.08      802.95     20.27 o 
  -4   5  10      176.88      183.74      9.66 o 
  -3   5  10      154.07      169.99     10.15 o 
  -2   5  10       46.41       47.20      6.16 o 
  -1   5  10      303.28      275.99     13.65 o 
   0   5  10       87.52       89.25      8.64 o 
   1   5  10       85.21       71.21      8.20 o 
   2   5  10      346.07      367.67     16.61 o 
   3   5  10      115.27      121.25     10.55 o 
   4   5  10       96.46      131.33     11.55 o 
   5   5  10      207.94      277.20     25.31 o 
   6   5  10        3.03       14.81     11.57 o 
 -12   6  10       29.07       40.85     12.40 o 
 -11   6  10       46.71       38.64     10.35 o 
 -10   6  10       69.94       64.28     12.88 o 
  -9   6  10      386.66      423.90     26.25 o 
  -8   6  10        0.19       -8.20      8.20 o 
  -7   6  10        3.04       -3.73      6.49 o 
  -6   6  10      509.35      502.70     17.45 o 
  -5   6  10       24.89       17.18      4.52 o 
  -4   6  10       33.36       28.90      5.14 o 
  -3   6  10        0.69        8.21     12.99 o 
  -2   6  10      573.32      572.11     19.15 o 
  -1   6  10       33.92       28.31      6.08 o 
   0   6  10      356.46      362.79     20.14 o 
   1   6  10      651.55      658.14     21.84 o 
   2   6  10      144.07      153.54     11.53 o 
   3   6  10       44.43       60.98      8.55 o 
   4   6  10        9.37        6.49      7.95 o 
   5   6  10      102.48       83.27     16.06 o 
 -12   7  10      171.21      149.38     19.76 o 
 -11   7  10       27.06       20.35      8.96 o 
 -10   7  10        3.32       -4.28      7.49 o 
  -9   7  10        0.53       -8.79      8.79 o 
  -8   7  10       17.52        5.80      6.96 o 
  -7   7  10      110.96      113.01      9.57 o 
  -6   7  10       67.34       63.60      8.43 o 
  -5   7  10       61.85       74.78     11.52 o 
  -4   7  10       61.47       37.57      8.55 o 
  -3   7  10      142.90      130.52     10.03 o 
  -2   7  10       47.55       53.49      9.61 o 
  -1   7  10        3.28        8.69      5.09 o 
   0   7  10       50.56       62.32      8.00 o 
   1   7  10        3.00        3.10      8.96 o 
   2   7  10      100.18      103.34     10.13 o 
   3   7  10       78.51      113.52     17.27 o 
   4   7  10       70.96       84.66     15.30 o 
 -11   8  10        3.33       18.44     10.08 o 
 -10   8  10       45.52       41.41     11.50 o 
  -9   8  10       51.28       29.63      9.49 o 
  -8   8  10      514.39      567.95     21.97 o 
  -7   8  10      292.80      319.86     19.04 o 
  -6   8  10       45.40       45.50     11.06 o 
  -5   8  10       16.47       15.48      8.30 o 
  -4   8  10      171.57      161.18     16.65 o 
  -3   8  10       16.14       14.47      8.18 o 
  -2   8  10       31.63       27.55      6.27 o 
  -1   8  10      843.76      862.05     25.68 o 
   0   8  10      582.84      593.09     21.79 o 
   1   8  10       67.13       48.41     20.92 o 
   2   8  10       80.83       93.41     16.42 o 
   3   8  10       54.98       67.53     15.49 o 
 -10   9  10        1.44       -8.52     11.07 o 
  -9   9  10       80.33      108.68     15.85 o 
  -8   9  10       45.88       38.84     11.12 o 
  -7   9  10       17.59       17.46      8.29 o 
  -6   9  10        0.06        5.63      7.02 o 
  -5   9  10        2.27        6.15      6.61 o 
  -4   9  10      114.16      121.66     14.65 o 
  -3   9  10      181.57      202.23     18.09 o 
  -2   9  10      104.87       97.00      9.54 o 
  -1   9  10       64.82       81.15      9.57 o 
   0   9  10       44.20       59.73     14.24 o 
   1   9  10       76.36       80.83     14.86 o 
   2   9  10       54.83       33.85     11.86 o 
  -7  10  10      123.80      138.51     17.30 o 
  -6  10  10       15.38       11.98      7.90 o 
  -5  10  10      102.10      111.66     15.18 o 
  -4  10  10      151.88      147.56     16.98 o 
  -3  10  10        3.19        6.26      6.38 o 
  -2  10  10        1.93       15.62      8.88 o 
  -1  10  10        0.87        0.41      7.97 o 
   0  10  10       26.80       23.93     10.04 o 
  -4  11  10      402.08      449.17     29.67 o 
  -3  11  10        0.02        6.45      7.73 o 
  -5 -14  11       39.93       36.76      9.42 o 
  -4 -14  11       20.10       29.59      8.58 o 
  -3 -14  11        0.14        5.81      5.89 o 
  -2 -14  11       17.65       15.89      6.92 o 
  -1 -14  11        0.03       -7.50      7.61 o 
   0 -14  11       22.83       21.08      9.44 o 
   1 -14  11        0.19        0.93      7.27 o 
   2 -14  11      169.97      182.80     19.35 o 
   3 -14  11       10.32       17.54      9.37 o 
  -8 -13  11      108.92      105.51     13.86 o 
  -7 -13  11       25.29       21.56      7.21 o 
  -6 -13  11      233.74      237.30     15.42 o 
  -5 -13  11       33.86       34.83      7.69 o 
  -4 -13  11       28.90       39.81      7.69 o 
  -3 -13  11      116.29      122.91     17.66 o 
  -2 -13  11      218.38      223.83     14.90 o 
  -1 -13  11      363.56      362.33     23.15 o 
   0 -13  11      450.32      456.88     26.88 o 
   1 -13  11      669.78      673.05     32.88 o 
   2 -13  11        3.75       -3.47      7.50 o 
   3 -13  11       49.27       38.94      9.89 o 
   4 -13  11        0.00       -6.76      7.73 o 
   5 -13  11       21.63       14.80      6.29 o 
   6 -13  11       80.76       60.55     13.48 o 
  -8 -12  11        0.57       11.00      6.83 o 
  -7 -12  11       22.78       23.62      7.91 o 
  -6 -12  11        0.75       15.36      7.87 o 
  -5 -12  11       14.00       26.16      6.49 o 
  -4 -12  11       53.17       69.24      8.78 o 
  -3 -12  11       94.23       95.68      9.89 o 
  -2 -12  11      283.18      300.19     16.21 o 
  -1 -12  11       35.13       31.65      6.68 o 
   0 -12  11       28.46       27.27      8.65 o 
   1 -12  11       10.59        6.03      7.23 o 
   2 -12  11      292.69      314.21     22.78 o 
   3 -12  11      416.76      446.51     27.19 o 
   4 -12  11       14.08       31.72     10.09 o 
   5 -12  11       48.19       44.47      9.58 o 
   6 -12  11      205.77      214.69     30.45 o 
   7 -12  11       53.56       51.51     12.01 o 
  -9 -11  11       49.03       60.21     15.09 o 
  -8 -11  11       12.76       16.91      5.65 o 
  -7 -11  11        7.73       13.28      5.54 o 
  -6 -11  11       45.75       59.74      8.05 o 
  -5 -11  11      636.28      617.49     21.88 o 
  -4 -11  11      156.03      160.26     11.84 o 
  -3 -11  11      205.81      232.60     19.12 o 
  -2 -11  11       14.40       19.20      6.26 o 
  -1 -11  11       21.59       28.75      7.23 o 
   0 -11  11      284.30      284.10     15.16 o 
   1 -11  11       10.40       12.88      8.09 o 
   2 -11  11       85.44      104.24     14.27 o 
   3 -11  11        0.10        2.96      6.78 o 
   4 -11  11       72.94       55.13     11.50 o 
   5 -11  11       18.14       25.43      6.62 o 
   6 -11  11        8.27       15.11      6.25 o 
   7 -11  11        1.74       -5.11      5.92 o 
  -9 -10  11        1.88        8.37     10.20 o 
  -8 -10  11       47.34       52.83     10.33 o 
  -7 -10  11        4.80       10.88      6.26 o 
  -6 -10  11       49.50       45.42      7.18 o 
  -5 -10  11      110.22      115.18      9.97 o 
  -4 -10  11      264.03      267.23     21.93 o 
  -3 -10  11       15.44       23.09      5.96 o 
  -2 -10  11      104.70      107.51      9.36 o 
  -1 -10  11       32.96       26.94      5.73 o 
   0 -10  11        9.41        9.35      5.25 o 
   1 -10  11       64.72       71.43     11.20 o 
   2 -10  11      176.49      171.44     16.30 o 
   3 -10  11       52.01       59.60     11.95 o 
   4 -10  11       22.56       16.28      7.84 o 
   5 -10  11       76.85       77.36      8.80 o 
   6 -10  11       13.99       23.17      8.96 o 
   7 -10  11      151.54      162.70     19.20 o 
   8 -10  11        0.79       -3.76      8.52 o 
 -10  -9  11       25.58       42.98     13.54 o 
  -9  -9  11       46.14       70.02     15.45 o 
  -8  -9  11      274.48      305.10     15.02 o 
  -7  -9  11      246.73      244.36     13.39 o 
  -6  -9  11       43.04       44.45      6.76 o 
  -5  -9  11        7.45        7.99      5.00 o 
  -4  -9  11        6.16        2.97      8.25 o 
  -3  -9  11       97.27       92.14     20.31 o 
  -2  -9  11      190.79      192.99     11.57 o 
  -1  -9  11      317.61      321.16     14.55 o 
   0  -9  11     1685.47     1722.60     44.41 o 
   1  -9  11      219.98      207.45     16.70 o 
   2  -9  11      201.26      198.84     16.98 o 
   3  -9  11        0.31       -6.45      7.26 o 
   4  -9  11      225.80      221.10     19.11 o 
   5  -9  11      207.22      189.50     15.84 o 
   6  -9  11       17.00       18.88      6.38 o 
   7  -9  11      348.90      410.43     27.81 o 
   8  -9  11       40.78       38.56     10.83 o 
   9  -9  11       36.74       51.41     12.45 o 
 -11  -8  11        9.32       12.61     10.94 o 
 -10  -8  11      312.88      342.71     29.00 o 
  -9  -8  11       90.20       84.47     15.45 o 
  -8  -8  11      159.19      166.85     11.09 o 
  -7  -8  11       57.18       47.02      6.45 o 
  -6  -8  11      150.35      153.91     10.16 o 
  -5  -8  11       15.89       11.20      5.69 o 
  -4  -8  11      169.95      183.76     10.71 o 
  -3  -8  11       19.58       25.50      5.26 o 
  -2  -8  11      647.73      615.37     18.86 o 
  -1  -8  11      221.05      213.75     11.81 o 
   0  -8  11       98.45       92.92      8.40 o 
   1  -8  11       65.53       72.38     10.67 o 
   2  -8  11       15.71       18.56      8.07 o 
   3  -8  11       72.17       85.92     12.34 o 
   4  -8  11      357.00      407.75     24.48 o 
   5  -8  11      257.76      249.36     13.27 o 
   6  -8  11      172.92      166.74     18.18 o 
   7  -8  11       94.71       98.43     15.08 o 
   8  -8  11        1.78        1.38      7.66 o 
 -12  -7  11       39.00       16.43     11.33 o 
 -11  -7  11      272.19      280.14     26.97 o 
 -10  -7  11       24.00       24.08     10.60 o 
  -9  -7  11      416.23      463.69     30.99 o 
  -8  -7  11       17.66       16.63      5.12 o 
  -7  -7  11       54.11       49.51      6.36 o 
  -6  -7  11      390.64      393.98     14.79 o 
  -5  -7  11        3.27        5.24      3.91 o 
  -4  -7  11        0.09       -0.30      4.06 o 
  -3  -7  11        1.77        0.50      4.06 o 
  -2  -7  11       95.15       98.40      8.15 o 
  -1  -7  11      127.83      133.52      9.06 o 
   0  -7  11        6.06        6.48      4.53 o 
   1  -7  11      504.53      536.76     25.02 o 
   2  -7  11      849.60      833.98     31.84 o 
   3  -7  11      148.84      165.19     15.77 o 
   4  -7  11      228.43      219.25     16.46 o 
   5  -7  11       46.57       40.47      7.03 o 
   6  -7  11       82.30       58.14     12.10 o 
   7  -7  11       30.68       22.62      8.79 o 
   8  -7  11       28.25       36.38     11.47 o 
   9  -7  11       65.76       78.78     15.96 o 
 -12  -6  11        2.36       11.80     10.60 o 
 -11  -6  11      129.74      148.80     20.94 o 
 -10  -6  11      726.17      746.99     40.19 o 
  -9  -6  11        9.27       -3.17      8.44 o 
  -8  -6  11       23.63       13.57      9.37 o 
  -7  -6  11      174.71      154.35      9.21 o 
  -6  -6  11      233.86      225.69      8.25 o 
  -5  -6  11      235.20      247.15      8.81 o 
  -4  -6  11       46.71       48.65      6.01 o 
  -3  -6  11      682.54      650.87     14.22 o 
  -2  -6  11       46.86       45.64      6.09 o 
  -1  -6  11       82.13       83.70      7.42 o 
   0  -6  11      144.53      145.31      9.40 o 
   1  -6  11     1142.79     1139.09     35.25 o 
   2  -6  11        5.24        5.68      6.53 o 
   3  -6  11       40.62       42.07      9.12 o 
   4  -6  11      185.43      172.86     14.68 o 
   5  -6  11        4.82        3.69      7.19 o 
   6  -6  11      395.56      385.61     25.85 o 
   7  -6  11      119.44      156.33     18.82 o 
   8  -6  11      134.21      161.80     20.45 o 
   9  -6  11      335.45      348.35     29.58 o 
 -12  -5  11       66.62       94.94     18.04 o 
 -11  -5  11       30.05       20.16     10.85 o 
 -10  -5  11      105.36      100.69     16.68 o 
  -9  -5  11      306.42      310.26     25.39 o 
  -8  -5  11      494.46      557.88     31.32 o 
  -7  -5  11        0.03        1.70      7.80 o 
  -6  -5  11      212.94      202.33      7.74 o 
  -5  -5  11       12.12        2.26      3.05 o 
  -4  -5  11       17.12       20.26      3.38 o 
  -3  -5  11      187.78      179.54      7.79 o 
  -2  -5  11      119.42      117.59      7.98 o 
  -1  -5  11       71.64       69.91      6.55 o 
   0  -5  11       11.73        4.99      4.18 o 
   1  -5  11      434.45      405.15     21.28 o 
   2  -5  11      259.49      261.33     18.34 o 
   3  -5  11       22.40       21.42      4.19 o 
   4  -5  11      254.74      283.27     20.56 o 
   5  -5  11        0.41       -8.71      8.71 o 
   6  -5  11        1.10        6.50      9.17 o 
   7  -5  11       18.03       12.18      8.65 o 
   8  -5  11        0.31       14.24     10.18 o 
   9  -5  11       18.34        4.71      8.62 o 
 -13  -4  11      145.29      135.34     14.21 o 
 -12  -4  11       28.19       29.64      7.93 o 
 -11  -4  11       54.76       40.35      9.11 o 
 -10  -4  11        1.67        8.67      6.81 o 
  -9  -4  11      233.17      240.80     10.45 o 
  -8  -4  11        8.91       10.51      4.47 o 
  -7  -4  11      101.07      108.89      5.82 o 
  -6  -4  11       59.35       51.37      4.42 o 
  -5  -4  11      715.33      735.74     14.09 o 
  -4  -4  11        4.75        4.12      3.67 o 
  -3  -4  11        4.87        5.21      3.36 o 
  -2  -4  11      797.07      777.31     14.90 o 
  -1  -4  11      887.35      843.07     15.60 o 
   0  -4  11     1154.29     1156.98     27.29 o 
   1  -4  11      465.74      501.07     23.72 o 
   2  -4  11      579.36      577.25     26.29 o 
   3  -4  11     1061.71     1075.89     36.93 o 
   4  -4  11      782.78      760.97     23.59 o 
   5  -4  11      164.20      170.26     18.15 o 
   6  -4  11      457.68      493.77     30.08 o 
   7  -4  11        0.11       -2.22      9.30 o 
   8  -4  11       24.61       34.75     11.41 o 
   9  -4  11       12.20       18.59     10.20 o 
 -13  -3  11       36.65       35.63     12.84 o 
 -12  -3  11        0.46       -6.08      8.47 o 
 -11  -3  11      836.35      753.67     38.18 o 
 -10  -3  11        5.12        8.61      9.86 o 
  -9  -3  11       27.06       32.40      5.62 o 
  -8  -3  11        0.16        2.76      4.09 o 
  -7  -3  11      586.96      594.37     15.00 o 
  -6  -3  11       60.95       87.27      8.36 o 
  -5  -3  11      282.59      291.53     14.33 o 
  -4  -3  11     2076.14     2062.16     33.21 o 
  -3  -3  11       46.32       39.36      4.07 o 
  -2  -3  11     1271.92     1257.20     18.29 o 
  -1  -3  11      351.96      354.87      9.88 o 
   0  -3  11      131.69      135.74      6.67 o 
   1  -3  11     1611.19     1559.44     28.86 o 
   2  -3  11      570.19      564.74     18.82 o 
   3  -3  11      321.01      323.77     21.94 o 
   4  -3  11      303.12      287.79     21.82 o 
   5  -3  11      329.15      319.89     23.84 o 
   6  -3  11       13.28        8.80      7.42 o 
   7  -3  11       27.90       30.37     10.71 o 
   8  -3  11        8.99       18.85      9.73 o 
   9  -3  11       71.52       75.52     15.35 o 
 -13  -2  11       24.21       44.38     13.73 o 
 -12  -2  11       63.60       55.81     13.11 o 
 -11  -2  11      157.94      150.55     10.73 o 
 -10  -2  11       29.15       31.06      5.92 o 
  -9  -2  11      401.07      367.90     15.03 o 
  -8  -2  11      343.60      310.77     13.57 o 
  -7  -2  11      900.11     1012.87     23.29 o 
  -6  -2  11      142.66      145.65      6.35 o 
  -5  -2  11      505.11      511.80     10.27 o 
  -4  -2  11      171.27      172.00      7.04 o 
  -3  -2  11      218.13      215.36      7.76 o 
  -2  -2  11       28.50       32.30      6.33 o 
  -1  -2  11       12.03        7.64      3.41 o 
   0  -2  11     1064.45     1029.72     13.59 o 
   1  -2  11      218.04      209.08     11.54 o 
   2  -2  11       36.12       47.72      7.20 o 
   3  -2  11       12.34       15.50      7.86 o 
   4  -2  11        9.42       22.09      8.63 o 
   5  -2  11       37.92       36.27     10.14 o 
   6  -2  11       39.58       40.10     11.49 o 
   7  -2  11      208.01      242.19     23.07 o 
   8  -2  11       87.96      105.34     16.75 o 
   9  -2  11       17.56       36.97     12.08 o 
 -13  -1  11       65.38       54.95     13.99 o 
 -12  -1  11      366.08      354.64     27.37 o 
 -11  -1  11        4.76        3.40      8.11 o 
 -10  -1  11       76.02       65.62     10.48 o 
  -9  -1  11      138.29      135.11      9.75 o 
  -8  -1  11       33.26       27.18      5.40 o 
  -7  -1  11       16.37       19.19      4.57 o 
  -6  -1  11       37.29       32.74      6.82 o 
  -5  -1  11       78.99       97.03      5.16 o 
  -4  -1  11      664.89      626.50     12.33 o 
  -3  -1  11      463.71      495.84     11.50 o 
  -2  -1  11      150.66      139.91      8.53 o 
  -1  -1  11        3.80       -0.45      2.56 o 
   0  -1  11      678.19      618.32     18.04 o 
   1  -1  11      805.61      757.31     22.93 o 
   2  -1  11       18.45       20.38      6.48 o 
   3  -1  11      894.36      855.57     35.12 o 
   4  -1  11        0.02        2.43      6.72 o 
   5  -1  11      111.66      119.43     15.94 o 
   6  -1  11      339.64      326.65     25.45 o 
   7  -1  11      368.82      425.81     30.21 o 
   8  -1  11       55.75       47.27     12.18 o 
 -13   0  11       18.66       17.05      8.67 o 
 -12   0  11       95.08      111.86     15.51 o 
 -11   0  11       97.97      112.25      9.88 o 
 -10   0  11      701.79      701.47     22.04 o 
  -9   0  11      261.88      255.30     13.17 o 
  -8   0  11      449.46      467.90     16.59 o 
  -7   0  11     1334.92     1283.48     26.28 o 
  -6   0  11      228.85      218.06     10.78 o 
  -5   0  11       14.00       21.87      3.06 o 
  -4   0  11      101.83       96.13      5.23 o 
  -3   0  11     1177.08     1122.17     21.60 o 
  -2   0  11      631.26      591.98     11.92 o 
  -1   0  11       48.11       44.30     10.91 o 
   0   0  11     1222.50     1185.28     25.27 o 
   1   0  11       43.27       42.17      6.05 o 
   2   0  11      116.59       89.64      8.63 o 
   3   0  11        0.01        2.39      7.11 o 
   4   0  11       15.31       18.07      8.69 o 
   5   0  11        2.38       10.88      8.58 o 
   6   0  11       54.26       65.92     13.21 o 
   7   0  11       15.07       24.94     10.39 o 
   8   0  11       16.47       28.92     10.60 o 
 -13   1  11        1.93       -8.50      8.50 o 
 -12   1  11      119.20      111.43     16.61 o 
 -11   1  11      179.12      194.32     12.55 o 
 -10   1  11      654.10      689.37     22.23 o 
  -9   1  11        1.06       -3.87      4.90 o 
  -8   1  11      171.68      173.34     10.81 o 
  -7   1  11        4.20       -0.98      4.01 o 
  -6   1  11      290.39      284.09     12.27 o 
  -5   1  11        4.73        6.05      2.65 o 
  -4   1  11      223.56      228.33      7.68 o 
  -3   1  11     1398.54     1394.69     17.72 o 
  -2   1  11     1536.25     1570.03     49.69 o 
  -1   1  11      189.89      204.60     17.96 o 
   0   1  11       63.37       55.73      6.57 o 
   1   1  11      153.17      159.55     10.43 o 
   2   1  11      280.67      254.61     13.70 o 
   3   1  11      105.08       93.72      9.36 o 
   4   1  11      173.19      175.22     18.62 o 
   5   1  11      134.45      150.64     17.80 o 
   6   1  11        2.71       -3.60      8.01 o 
   7   1  11       31.27       36.15     11.33 o 
   8   1  11        8.13      -11.42     11.42 o 
 -13   2  11      227.79      222.19     23.06 o 
 -12   2  11      165.92      165.65     19.45 o 
 -11   2  11       11.31       26.69      9.65 o 
 -10   2  11       46.26       28.00     12.41 o 
  -9   2  11       76.91       85.42      8.61 o 
  -8   2  11        3.30        4.53     13.69 o 
  -7   2  11        0.01        1.07      8.00 o 
  -6   2  11      811.86      843.28     20.96 o 
  -5   2  11        0.05        5.76     14.29 o 
  -4   2  11      691.98      639.22     12.89 o 
  -3   2  11       97.35       78.47      4.79 o 
  -2   2  11      702.41      667.28     18.61 o 
  -1   2  11       44.10       52.41      6.62 o 
   0   2  11      110.28       99.97      8.64 o 
   1   2  11        2.06        2.36      6.49 o 
   2   2  11      397.13      409.99     17.15 o 
   3   2  11       41.00       41.72     17.65 o 
   4   2  11      223.42      212.22     20.68 o 
   5   2  11       42.82       37.86     10.17 o 
   6   2  11      120.20      126.03     17.44 o 
   7   2  11       94.99      108.15     17.01 o 
 -13   3  11       53.75       66.11     14.13 o 
 -12   3  11      201.77      235.60     23.08 o 
 -11   3  11        0.37        6.63      8.14 o 
 -10   3  11      204.34      193.58     18.48 o 
  -9   3  11      140.00      143.15     10.48 o 
  -8   3  11      600.10      584.17     19.65 o 
  -7   3  11       12.72       15.32     10.44 o 
  -6   3  11      675.89      644.87     18.78 o 
  -5   3  11      158.68      150.55      9.06 o 
  -4   3  11      155.13      175.06      7.25 o 
  -3   3  11        7.03        3.81      3.86 o 
  -2   3  11      119.00      121.19      8.89 o 
  -1   3  11       18.09       16.42      6.89 o 
   0   3  11        5.17        4.84      4.74 o 
   1   3  11        4.48        3.54      4.49 o 
   2   3  11       10.80        6.24      4.67 o 
   3   3  11       49.04       39.18      7.13 o 
   4   3  11       70.72       54.04     12.17 o 
   5   3  11       19.84        7.25      8.39 o 
   6   3  11      208.31      244.39     24.02 o 
 -13   4  11      163.41      172.07     21.16 o 
 -12   4  11        3.94       -2.53      8.29 o 
 -11   4  11       42.94       56.60     12.10 o 
 -10   4  11        0.15        1.71      7.45 o 
  -9   4  11       17.36       13.20      5.34 o 
  -8   4  11      218.20      200.00     12.06 o 
  -7   4  11      112.97      104.38      8.85 o 
  -6   4  11       63.52       65.11      6.72 o 
  -5   4  11      124.17      114.00      7.88 o 
  -4   4  11       37.70       38.81      7.43 o 
  -3   4  11      196.66      180.68     10.71 o 
  -2   4  11      262.46      276.58     13.06 o 
  -1   4  11      210.89      215.02     13.71 o 
   0   4  11       12.57       18.38      5.42 o 
   1   4  11      216.85      211.91     12.89 o 
   2   4  11        2.91       -5.00      5.23 o 
   3   4  11      149.00      121.21     10.70 o 
   4   4  11       94.85       98.11     10.51 o 
   5   4  11        0.02       -0.66      8.32 o 
   6   4  11       78.80       90.76     16.79 o 
 -12   5  11       57.33       40.81     11.82 o 
 -11   5  11       57.10       62.47     12.69 o 
 -10   5  11       77.36       74.78     12.83 o 
  -9   5  11      212.86      218.34     13.35 o 
  -8   5  11      296.57      302.95     14.82 o 
  -7   5  11       85.84       80.74      9.52 o 
  -6   5  11       12.46        6.03      3.93 o 
  -5   5  11        9.12        7.43      6.37 o 
  -4   5  11       44.08       34.80      8.00 o 
  -3   5  11       29.35       22.23      8.12 o 
  -2   5  11       69.74       66.50      7.39 o 
  -1   5  11      661.87      649.54     20.86 o 
   0   5  11       65.36       61.92      7.90 o 
   1   5  11        4.49        3.48      4.82 o 
   2   5  11        3.99        8.36      5.34 o 
   3   5  11      190.31      180.87     13.13 o 
   4   5  11      148.84      177.05     13.49 o 
   5   5  11      148.10      181.00     22.00 o 
 -12   6  11      192.81      212.86     22.14 o 
 -11   6  11       54.93       77.03     14.13 o 
 -10   6  11      207.90      231.03     21.58 o 
  -9   6  11       20.13        9.74      5.22 o 
  -8   6  11        1.76       -6.29      6.29 o 
  -7   6  11       48.01       37.19      8.63 o 
  -6   6  11      408.13      406.99     25.09 o 
  -5   6  11        8.75        2.07      7.14 o 
  -4   6  11      579.84      592.07     29.04 o 
  -3   6  11        9.42        6.98      7.19 o 
  -2   6  11        4.40        1.74      6.72 o 
  -1   6  11      183.82      159.61     11.47 o 
   0   6  11      127.86      126.24     14.27 o 
   1   6  11      200.40      218.71     13.72 o 
   2   6  11       39.60       38.00      7.23 o 
   3   6  11      265.04      283.84     16.37 o 
   4   6  11        6.12        1.30      9.25 o 
 -11   7  11       57.17       45.67     12.57 o 
 -10   7  11       44.17       45.10     12.11 o 
  -9   7  11        3.88        7.28      5.14 o 
  -8   7  11       22.30       10.20      5.21 o 
  -7   7  11      375.23      400.83     25.99 o 
  -6   7  11       48.37       32.76      9.07 o 
  -5   7  11       37.43       37.61      9.36 o 
  -4   7  11        1.50        0.65      6.91 o 
  -3   7  11       53.78       53.65     10.43 o 
  -2   7  11       58.88       67.57      8.09 o 
  -1   7  11       54.44       58.81      8.31 o 
   0   7  11      763.61      801.56     25.32 o 
   1   7  11        8.80       10.16     10.32 o 
   2   7  11        0.02       -3.11      5.43 o 
   3   7  11       55.50       61.08     14.67 o 
 -11   8  11       53.45       70.45     14.59 o 
 -10   8  11       59.89       37.36     11.30 o 
  -8   8  11       47.58       37.29     10.43 o 
  -7   8  11       26.79       33.64      9.89 o 
  -6   8  11      193.21      188.43     18.64 o 
  -5   8  11       41.28       36.66      9.63 o 
  -4   8  11       32.69       28.26      8.71 o 
  -3   8  11       80.64      105.67     14.63 o 
  -2   8  11       33.69       36.84      7.00 o 
  -1   8  11       30.22       35.70     10.83 o 
   0   8  11        0.01        9.53     14.27 o 
   1   8  11       92.28       78.29     12.84 o 
   2   8  11        5.13       -3.40      8.18 o 
  -7   9  11       52.33       54.81     13.05 o 
  -6   9  11        0.12       10.29      7.94 o 
  -5   9  11       19.97        3.12      7.25 o 
  -4   9  11       44.47       38.94      9.72 o 
  -3   9  11        5.84        8.83      7.83 o 
  -2   9  11      536.95      589.36     30.75 o 
  -1   9  11       70.52       78.07      9.68 o 
   0   9  11       35.53       52.32     12.40 o 
  -5  10  11       53.77       36.18     10.81 o 
  -4  10  11      219.17      252.26     22.32 o 
  -3  10  11      124.65      131.43     15.71 o 
  -2  10  11        0.06       10.89      8.66 o 
  -4 -14  12       38.78       47.58     10.77 o 
  -3 -14  12       18.31       22.84      6.67 o 
  -2 -14  12       12.58       18.53      6.88 o 
  -1 -14  12      107.07      110.76     14.45 o 
   0 -14  12       85.04      102.60     14.72 o 
   1 -14  12        1.51        6.18      6.95 o 
  -8 -13  12        0.30       -3.41      6.56 o 
  -7 -13  12      163.27      170.37     16.61 o 
  -6 -13  12        0.27       -0.01      5.98 o 
  -5 -13  12       16.65       17.00      6.57 o 
  -4 -13  12       51.54       59.48     13.76 o 
  -3 -13  12       62.15       80.60     12.33 o 
  -2 -13  12        4.50       -4.62      5.42 o 
  -1 -13  12       18.97       16.99      6.89 o 
   0 -13  12       44.46       67.63     12.51 o 
   1 -13  12        1.33       -0.21      6.86 o 
   2 -13  12       14.27       -0.18      7.11 o 
   3 -13  12        3.88        3.19      7.30 o 
   4 -13  12       28.20       31.20     10.61 o 
   5 -13  12       10.57       -5.44      7.36 o 
  -8 -12  12      211.22      220.81     18.71 o 
  -7 -12  12       66.79       73.36      9.80 o 
  -6 -12  12      113.77      107.09     10.49 o 
  -5 -12  12        0.81        5.31      4.97 o 
  -4 -12  12       91.01       98.38      9.99 o 
  -3 -12  12      588.75      583.27     22.32 o 
  -2 -12  12      579.11      590.82     22.43 o 
  -1 -12  12      434.88      419.46     19.21 o 
   0 -12  12      570.01      575.08     29.73 o 
   1 -12  12       45.98       34.40      9.59 o 
   2 -12  12       16.42       23.46      9.10 o 
   3 -12  12       40.47       37.47     10.75 o 
   4 -12  12       10.56       16.67      8.89 o 
   5 -12  12       68.37       61.43      8.85 o 
   6 -12  12        6.58        8.07      8.40 o 
  -8 -11  12       49.50       59.06      8.70 o 
  -7 -11  12       33.93       38.54      7.40 o 
  -6 -11  12      181.27      196.15     17.30 o 
  -5 -11  12       16.30       13.87      8.80 o 
  -4 -11  12       52.31       65.65     11.14 o 
  -3 -11  12        1.59       -1.04      4.55 o 
  -2 -11  12       11.68       19.66      5.44 o 
  -1 -11  12      220.26      214.19     13.73 o 
   0 -11  12        6.26        4.99      4.76 o 
   1 -11  12        0.64       10.27      7.57 o 
   2 -11  12       92.44       87.03     12.95 o 
   3 -11  12       18.72       18.91      8.86 o 
   4 -11  12      144.42      150.31     17.57 o 
   5 -11  12       16.29       11.82      5.37 o 
   6 -11  12        4.76        1.27      7.43 o 
  -9 -10  12       25.32       27.86     11.50 o 
  -8 -10  12      103.16      102.84     10.11 o 
  -7 -10  12      104.50      114.15     10.00 o 
  -6 -10  12      873.28      873.90     27.54 o 
  -5 -10  12        3.43        5.36      6.32 o 
  -4 -10  12       44.03       33.58      9.72 o 
  -3 -10  12       12.17       10.05      7.82 o 
  -2 -10  12       26.65       23.04      5.88 o 
  -1 -10  12        1.50       -1.99      5.85 o 
   0 -10  12      713.57      715.07     32.73 o 
   1 -10  12      486.56      479.98     26.26 o 
   2 -10  12        0.74        0.62      6.53 o 
   3 -10  12       27.09       17.81      7.92 o 
   4 -10  12        0.90        5.59      8.29 o 
   5 -10  12      148.78      126.33     10.74 o 
   6 -10  12      400.45      404.46     28.07 o 
   7 -10  12      168.45      187.60     20.54 o 
 -10  -9  12        7.67        4.37      9.29 o 
  -9  -9  12      155.59      133.51     19.21 o 
  -8  -9  12       39.97       31.55     11.60 o 
  -7  -9  12        0.03        0.54      5.22 o 
  -6  -9  12        3.02        5.17      4.25 o 
  -5  -9  12       11.88        5.31      4.64 o 
  -4  -9  12      376.63      354.15     15.58 o 
  -3  -9  12      155.10      143.15     11.49 o 
  -2  -9  12      105.97      110.01     16.58 o 
  -1  -9  12      137.94      134.25     10.34 o 
   0  -9  12      454.39      477.70     18.31 o 
   1  -9  12       17.25       20.84      7.78 o 
   2  -9  12       10.81       14.50      7.96 o 
   3  -9  12      157.03      173.64     17.39 o 
   4  -9  12      158.32      161.00     17.03 o 
   5  -9  12      545.10      596.45     32.22 o 
   6  -9  12      696.71      706.40     36.32 o 
   7  -9  12      307.46      314.35     25.65 o 
 -11  -8  12        0.82       -7.30     10.63 o 
 -10  -8  12       56.16       43.89     12.72 o 
  -9  -8  12      489.71      465.86     32.64 o 
  -8  -8  12      196.96      210.08     21.86 o 
  -7  -8  12        1.61       -0.50      8.07 o 
  -6  -8  12       21.50       17.62      5.04 o 
  -5  -8  12      854.88      838.10     22.42 o 
  -4  -8  12       40.00       49.16      7.00 o 
  -3  -8  12       37.91       29.85      5.49 o 
  -2  -8  12      152.28      159.95     10.40 o 
  -1  -8  12     1085.93     1083.43     25.71 o 
   0  -8  12       10.40       13.95      5.30 o 
   1  -8  12      120.56      119.26     13.57 o 
   2  -8  12      313.25      310.08     21.33 o 
   3  -8  12        0.66        6.68      7.44 o 
   4  -8  12        0.28       -2.94      4.25 o 
   5  -8  12        0.55        1.22      7.18 o 
   6  -8  12        1.86       -6.19      8.24 o 
   7  -8  12        0.23       -9.78      9.78 o 
   8  -8  12       60.49       59.09     17.03 o 
 -11  -7  12      151.34      133.19     19.87 o 
 -10  -7  12       32.83       35.47     14.21 o 
  -9  -7  12      239.21      241.91     23.72 o 
  -8  -7  12        7.24       13.19     10.44 o 
  -7  -7  12        5.31        3.11      4.04 o 
  -6  -7  12      347.14      348.29     14.37 o 
  -5  -7  12        6.84        6.98      4.15 o 
  -4  -7  12      173.66      186.98     10.87 o 
  -3  -7  12        8.61        6.54      4.55 o 
  -2  -7  12      540.18      520.27     17.24 o 
  -1  -7  12      233.85      241.54     12.25 o 
   0  -7  12      226.26      218.76     12.04 o 
   1  -7  12      187.90      192.05     16.24 o 
   2  -7  12      289.97      303.27     20.61 o 
   3  -7  12      617.74      678.31     31.20 o 
   4  -7  12      166.69      171.55     17.49 o 
   5  -7  12      584.80      626.42     32.44 o 
   6  -7  12        2.74       -1.68      7.35 o 
   7  -7  12        6.88        0.82     13.73 o 
   8  -7  12        6.63        0.79      8.31 o 
 -12  -6  12       87.15       82.78     17.55 o 
 -11  -6  12      193.61      173.41     21.77 o 
 -10  -6  12        0.92       18.19     10.42 o 
  -9  -6  12       10.32        7.31      8.77 o 
  -8  -6  12       97.22       94.51     14.72 o 
  -7  -6  12     1402.05     1458.60     21.37 o 
  -6  -6  12      470.66      484.77     13.55 o 
  -5  -6  12     1111.60     1105.25     20.88 o 
  -4  -6  12       13.41        8.28      3.52 o 
  -3  -6  12      290.10      280.45     10.14 o 
  -2  -6  12       31.15       23.11      5.19 o 
  -1  -6  12        4.47        7.43      4.32 o 
   0  -6  12      646.64      648.00     18.43 o 
   1  -6  12      127.96      135.24     14.20 o 
   2  -6  12      125.19      139.58     15.21 o 
   3  -6  12      570.97      580.31     29.02 o 
   4  -6  12       26.65       16.81      8.20 o 
   5  -6  12      395.57      393.61     26.24 o 
   6  -6  12       20.18        3.17      7.58 o 
   7  -6  12      153.67      161.32     20.31 o 
   8  -6  12        0.62       -8.00      9.54 o 
 -12  -5  12       18.71       23.73     12.58 o 
 -11  -5  12      356.20      355.26     29.67 o 
 -10  -5  12       33.55       37.19     12.80 o 
  -9  -5  12      307.34      299.62     25.15 o 
  -8  -5  12      697.59      785.55     21.07 o 
  -7  -5  12     1186.81     1248.07     19.25 o 
  -6  -5  12       64.75       78.81      8.17 o 
  -5  -5  12      252.93      237.21     12.22 o 
  -4  -5  12      456.61      408.53     11.53 o 
  -3  -5  12      175.05      167.08      7.97 o 
  -2  -5  12       29.40       32.15      7.29 o 
  -1  -5  12       62.48       74.46      8.33 o 
   0  -5  12      921.33      943.63     21.18 o 
   1  -5  12       49.84       65.67     10.83 o 
   2  -5  12      333.34      350.94     21.86 o 
   3  -5  12        0.01       -6.90      7.75 o 
   4  -5  12      103.18       95.55     13.43 o 
   5  -5  12      366.33      363.41     18.17 o 
   6  -5  12        6.13       -1.52      7.31 o 
   7  -5  12      129.69      146.92     19.06 o 
   8  -5  12        0.00       -7.11      9.79 o 
 -13  -4  12        0.00       20.69     12.55 o 
 -12  -4  12        0.01        0.56      6.37 o 
 -11  -4  12      481.78      477.15     22.89 o 
 -10  -4  12      234.96      246.58     23.20 o 
  -9  -4  12      144.23      145.73     10.12 o 
  -8  -4  12       15.41       11.00      5.14 o 
  -7  -4  12      244.59      236.05     12.17 o 
  -6  -4  12       98.91      124.05      6.54 o 
  -5  -4  12        6.36       -0.65      4.07 o 
  -4  -4  12       36.36       21.24     10.18 o 
  -3  -4  12      392.76      393.62     11.25 o 
  -2  -4  12      146.86      134.43      7.13 o 
  -1  -4  12      129.79      138.91      7.01 o 
   0  -4  12      723.74      710.14     14.87 o 
   1  -4  12        0.02       -3.37      6.89 o 
   2  -4  12       72.62       57.24      9.76 o 
   3  -4  12       61.72       56.19      7.69 o 
   4  -4  12      130.34      123.66     16.16 o 
   5  -4  12        1.60        6.28      8.56 o 
   6  -4  12       94.80      127.61     18.18 o 
   7  -4  12       11.42       -0.95      8.38 o 
   8  -4  12       81.55       74.80     16.13 o 
 -13  -3  12       70.69       67.20     14.70 o 
 -12  -3  12       78.00       70.81     14.75 o 
 -11  -3  12      143.58      133.09     17.08 o 
 -10  -3  12      282.48      286.78     13.97 o 
  -9  -3  12       82.52       85.63      8.05 o 
  -8  -3  12      403.76      400.44     13.26 o 
  -7  -3  12       45.55       37.78     16.46 o 
  -6  -3  12       21.12       30.74      3.88 o 
  -5  -3  12        4.05        8.54      4.81 o 
  -4  -3  12        1.84       10.30      3.72 o 
  -3  -3  12       89.54       68.22      8.31 o 
  -2  -3  12       77.84       66.69      5.26 o 
  -1  -3  12      220.61      196.39      8.11 o 
   0  -3  12       30.24       34.30     10.37 o 
   1  -3  12      815.73      770.51     17.84 o 
   2  -3  12      307.89      326.75     21.78 o 
   3  -3  12       72.89       72.87     12.45 o 
   4  -3  12      238.88      253.36     21.64 o 
   5  -3  12      134.14      145.36     17.64 o 
   6  -3  12       12.05       -7.17      8.53 o 
   7  -3  12        0.41       -5.75      8.60 o 
   8  -3  12       97.73       95.05     16.94 o 
 -13  -2  12      468.84      489.45     34.43 o 
 -12  -2  12       12.01       17.55      9.04 o 
 -11  -2  12       23.81       34.54      6.30 o 
 -10  -2  12       27.54       27.41      5.72 o 
  -9  -2  12       10.40        9.12      4.53 o 
  -8  -2  12      506.91      484.04     17.05 o 
  -7  -2  12       39.27       34.88      5.65 o 
  -6  -2  12       37.07       26.83      3.47 o 
  -5  -2  12     1055.47     1094.83     15.21 o 
  -4  -2  12      533.63      503.17     10.48 o 
  -3  -2  12      677.84      624.17     11.59 o 
  -2  -2  12       74.22       83.73      4.77 o 
  -1  -2  12      415.66      411.24     10.52 o 
   0  -2  12      125.21      110.23      8.84 o 
   1  -2  12       12.41       23.79      9.41 o 
   2  -2  12      283.71      280.20     40.42 o 
   3  -2  12      306.53      304.03     22.57 o 
   4  -2  12      151.40      147.26     16.73 o 
   5  -2  12        5.18        2.40      7.41 o 
   6  -2  12        0.17        2.61      7.75 o 
   7  -2  12        4.78       10.58      8.65 o 
   8  -2  12      169.52      155.92     20.46 o 
 -13  -1  12      352.20      336.94     28.59 o 
 -12  -1  12        2.35        3.78      8.67 o 
 -11  -1  12      193.45      205.95     13.07 o 
 -10  -1  12       67.75       63.27      8.11 o 
  -9  -1  12      245.31      273.74     13.70 o 
  -8  -1  12       88.69       93.69      8.23 o 
  -7  -1  12      545.90      573.01     18.20 o 
  -6  -1  12       46.75       43.95      9.32 o 
  -5  -1  12      911.04      915.58     15.31 o 
  -4  -1  12      104.62      101.87      8.78 o 
  -3  -1  12       34.55       28.23      3.85 o 
  -2  -1  12       24.27       27.35      8.06 o 
  -1  -1  12      895.90      866.59     13.77 o 
   0  -1  12        1.03       -2.50      4.66 o 
   1  -1  12       37.14       42.20      8.51 o 
   2  -1  12       12.83       22.71     12.70 o 
   3  -1  12        0.22       -2.30      6.82 o 
   4  -1  12      164.86      142.91     17.02 o 
   5  -1  12        8.15       19.46      8.66 o 
   6  -1  12      303.05      356.91     27.74 o 
   7  -1  12       73.26       67.30     14.75 o 
 -13   0  12       12.25       12.67      8.64 o 
 -12   0  12        0.02       -5.95      5.95 o 
 -11   0  12      342.41      348.61     16.80 o 
 -10   0  12       48.07       55.76      7.56 o 
  -9   0  12      568.93      591.53     21.97 o 
  -8   0  12      108.51      124.57      9.63 o 
  -7   0  12      146.72      150.39      9.84 o 
  -6   0  12      454.90      429.71     15.12 o 
  -5   0  12      142.62      171.70      9.46 o 
  -4   0  12       67.83       71.54      4.84 o 
  -3   0  12        1.20        4.87      3.04 o 
  -2   0  12     1412.36     1410.95     30.24 o 
  -1   0  12       65.40       53.56      6.49 o 
   0   0  12      454.22      423.43     16.39 o 
   1   0  12        8.24        3.96      5.40 o 
   2   0  12      197.49      201.10     12.82 o 
   3   0  12      121.25      120.53     10.62 o 
   4   0  12      142.70      153.76     18.00 o 
   5   0  12      124.60      121.48     17.01 o 
   6   0  12      165.85      183.40     21.16 o 
   7   0  12        0.31      -10.70     10.70 o 
 -13   1  12       19.08        6.00      6.93 o 
 -12   1  12      192.60      184.95     16.11 o 
 -11   1  12        3.49        2.35      5.39 o 
 -10   1  12      120.18      122.25     10.34 o 
  -9   1  12       87.86       95.27      8.97 o 
  -8   1  12     1824.97     1731.77     32.84 o 
  -7   1  12      140.90      141.72      9.77 o 
  -6   1  12        2.36        1.05      3.87 o 
  -5   1  12       16.11       17.79      4.58 o 
  -4   1  12      139.21      122.67      7.02 o 
  -3   1  12      270.74      292.51     12.43 o 
  -2   1  12      218.67      209.66     11.09 o 
  -1   1  12      106.51      112.68     10.45 o 
   0   1  12       66.11       36.52     14.93 o 
   1   1  12        3.10        0.16      4.55 o 
   2   1  12       29.30       31.55      6.43 o 
   3   1  12      345.58      347.78     16.94 o 
   4   1  12        0.39       -3.02      7.32 o 
   5   1  12       15.00        5.69      7.66 o 
   6   1  12       49.21       54.04     13.81 o 
   7   1  12        0.96        0.49      8.71 o 
 -13   2  12       21.49       14.76      8.05 o 
 -12   2  12      110.70      116.74     11.56 o 
 -11   2  12      271.69      291.72     15.77 o 
 -10   2  12      141.93      159.25     11.55 o 
  -9   2  12       24.52       27.88      5.71 o 
  -8   2  12        2.90       12.19      5.23 o 
  -7   2  12       35.46       37.61     10.57 o 
  -6   2  12      307.84      308.51     13.26 o 
  -5   2  12       41.78       35.16      5.56 o 
  -4   2  12      242.59      262.50     11.45 o 
  -3   2  12        0.05       -3.22      3.83 o 
  -2   2  12      471.45      436.58     15.95 o 
  -1   2  12      317.16      310.98     14.28 o 
   0   2  12        6.57       13.58     13.15 o 
   1   2  12        4.55        4.48      4.77 o 
   2   2  12      129.18      113.28     10.15 o 
   3   2  12      349.28      335.28     16.87 o 
   4   2  12       37.08       26.86      9.63 o 
   5   2  12        6.22       17.43      9.55 o 
   6   2  12       18.55       34.31     12.05 o 
 -13   3  12       48.27       44.60      8.77 o 
 -12   3  12      426.27      506.66     21.80 o 
 -11   3  12        2.16        4.97      5.53 o 
 -10   3  12       81.03       91.60      9.54 o 
  -9   3  12        0.05       -0.70      5.52 o 
  -8   3  12       61.96       77.24     14.91 o 
  -7   3  12      635.64      661.56     20.45 o 
  -6   3  12      229.28      257.24     12.53 o 
  -5   3  12        0.73       10.51      8.39 o 
  -4   3  12      292.81      280.77     19.53 o 
  -3   3  12      309.46      322.71     13.77 o 
  -2   3  12      112.00      103.77      8.81 o 
  -1   3  12      117.93      116.41      9.58 o 
   0   3  12      192.90      197.50     12.43 o 
   1   3  12      224.72      229.21     13.59 o 
   2   3  12      183.57      194.18     12.88 o 
   3   3  12        3.85       14.28      6.27 o 
   4   3  12        0.27       -1.20      8.67 o 
   5   3  12       78.89       85.50     15.46 o 
 -12   4  12       10.42       16.41      6.41 o 
 -11   4  12       22.88       23.14      6.62 o 
 -10   4  12      200.56      241.39     14.66 o 
  -9   4  12       10.50       12.78     10.69 o 
  -8   4  12       42.12       50.84     10.15 o 
  -7   4  12        0.98        3.43      4.68 o 
  -6   4  12       75.02       84.23     10.41 o 
  -5   4  12      578.22      560.34     27.88 o 
  -4   4  12       14.56       20.41      7.79 o 
  -3   4  12      158.80      153.40     10.56 o 
  -2   4  12      754.36      731.29     22.04 o 
  -1   4  12      322.60      306.73     14.94 o 
   0   4  12      959.54      983.38     26.81 o 
   1   4  12       70.14       64.21      8.42 o 
   2   4  12      283.76      277.82     15.77 o 
   3   4  12       47.59       37.95      9.16 o 
   4   4  12      140.33      138.71     19.04 o 
   5   4  12      142.76      145.54     20.06 o 
 -12   5  12        2.59        9.48     10.44 o 
 -11   5  12       73.08       68.61      9.10 o 
 -10   5  12        3.11       15.14      6.39 o 
  -9   5  12       66.74       72.37      8.83 o 
  -8   5  12        0.62       -4.53      5.02 o 
  -7   5  12       83.83       82.69     12.75 o 
  -6   5  12        8.14       -7.75      7.75 o 
  -5   5  12       63.14       76.10     12.32 o 
  -4   5  12      296.69      287.34     20.70 o 
  -3   5  12      115.28      123.37      9.65 o 
  -2   5  12       87.16       83.86      8.70 o 
  -1   5  12       51.21       45.26      7.38 o 
   0   5  12        4.35        4.09      6.57 o 
   1   5  12       33.02       25.11      6.33 o 
   2   5  12      573.93      590.39     22.70 o 
   3   5  12       29.37       41.55     10.49 o 
   4   5  12       10.18       12.54     10.10 o 
 -12   6  12       29.81       29.76     11.61 o 
 -11   6  12       33.67       25.74     10.43 o 
 -10   6  12       84.77       99.32     10.61 o 
  -9   6  12        3.36        2.31      5.46 o 
  -8   6  12       49.70       38.03     10.61 o 
  -7   6  12       19.79       17.32      7.60 o 
  -6   6  12       72.81       96.48     13.73 o 
  -5   6  12        0.03       -8.33      8.33 o 
  -4   6  12       26.26       11.26      7.69 o 
  -3   6  12       71.93       87.45     12.49 o 
  -2   6  12      220.30      246.26     14.00 o 
  -1   6  12        3.77       10.38      5.87 o 
   0   6  12       10.12        3.64      7.90 o 
   1   6  12       61.48       48.88      7.94 o 
   2   6  12        4.56        4.55      5.63 o 
   3   6  12       38.24       38.03     13.65 o 
 -11   7  12       10.72       20.64     11.51 o 
  -9   7  12        9.05       23.67      9.48 o 
  -8   7  12       40.71       46.04     11.19 o 
  -7   7  12       23.35       11.82      8.07 o 
  -6   7  12      437.00      441.21     28.37 o 
  -5   7  12      488.90      529.36     30.18 o 
  -4   7  12        1.60       -2.31      7.36 o 
  -3   7  12        8.87        4.64      7.53 o 
  -2   7  12       26.44       43.15      7.56 o 
  -1   7  12       93.08      114.47     11.05 o 
   0   7  12      291.17      337.38     17.51 o 
   1   7  12       65.31       57.70      8.95 o 
   2   7  12      221.22      251.18     24.54 o 
  -7   8  12       47.44       58.91     12.34 o 
  -6   8  12      166.97      160.46     17.92 o 
  -5   8  12      139.85      156.98     17.29 o 
  -4   8  12        0.20       -8.51      8.51 o 
  -3   8  12        5.03        6.12      6.91 o 
  -2   8  12      157.71      171.26     17.98 o 
  -1   8  12      279.46      313.97     17.12 o 
   0   8  12       14.17        7.93     17.27 o 
   1   8  12       73.55       85.73     15.89 o 
  -5   9  12       31.93       31.09      9.63 o 
  -4   9  12      138.88      142.16     17.32 o 
  -3   9  12      111.29      104.41     15.16 o 
  -2   9  12       18.54       27.93     10.14 o 
  -1   9  12        0.36       33.10     10.86 o 
  -7 -13  13       86.86       82.66     12.36 o 
  -6 -13  13       40.86       37.78      9.75 o 
  -5 -13  13       13.31        9.46      5.31 o 
  -4 -13  13        9.53        7.73      6.09 o 
  -3 -13  13       46.84       63.80     11.00 o 
  -2 -13  13       63.75       69.78     15.85 o 
  -1 -13  13       12.81       11.00      5.81 o 
   0 -13  13       24.99       27.92     10.28 o 
   1 -13  13        3.83       22.45      9.44 o 
   2 -13  13        2.12        5.79      7.55 o 
   5 -13  13       18.58       37.20     11.67 o 
  -7 -12  13       10.78        8.99      6.74 o 
  -6 -12  13       76.53       91.04     10.06 o 
  -5 -12  13       46.09       43.47      7.77 o 
  -4 -12  13      235.35      227.70     17.19 o 
  -3 -12  13      175.70      199.08     23.95 o 
  -2 -12  13      132.49      142.10     12.02 o 
  -1 -12  13       14.19       15.81      6.13 o 
   0 -12  13       33.33       40.81     10.86 o 
   1 -12  13       22.28       13.05      8.25 o 
   2 -12  13      281.20      282.94     22.96 o 
   3 -12  13       93.42       77.52     13.53 o 
   4 -12  13      100.21      126.08     17.38 o 
  -8 -11  13        6.62      -11.10     11.10 o 
  -7 -11  13        7.26        7.77     10.51 o 
  -6 -11  13       76.99       61.78      8.30 o 
  -5 -11  13      111.72      101.84     10.03 o 
  -4 -11  13       23.71       22.44      6.63 o 
  -3 -11  13      225.19      211.04     13.54 o 
  -2 -11  13       25.94        7.21      5.24 o 
  -1 -11  13        5.83        4.20      5.25 o 
   0 -11  13       57.73       70.64     11.78 o 
   1 -11  13       11.62        2.23      7.07 o 
   2 -11  13      204.51      218.39     20.37 o 
   3 -11  13       54.98       51.46     11.60 o 
   4 -11  13        0.26       12.43      8.50 o 
   5 -11  13      147.96      166.36     19.17 o 
  -9 -10  13       10.21       22.11     11.30 o 
  -8 -10  13      219.08      211.34     23.84 o 
  -7 -10  13        1.53        2.63      5.13 o 
  -6 -10  13        7.08       11.95      5.81 o 
  -5 -10  13        3.32        5.39      4.68 o 
  -4 -10  13        0.39        1.34      6.40 o 
  -3 -10  13      417.70      417.10     20.22 o 
  -2 -10  13       40.26       31.56      6.60 o 
  -1 -10  13       64.66       65.40      8.20 o 
   0 -10  13      234.03      235.98     17.11 o 
   1 -10  13       61.55       69.61     12.20 o 
   2 -10  13      224.67      232.03     19.98 o 
   3 -10  13       29.02       37.82     10.66 o 
   4 -10  13        0.71       -0.81      7.90 o 
   5 -10  13        4.63       13.11      8.83 o 
   6 -10  13        5.49       -0.96      8.38 o 
 -10  -9  13        4.59        3.22     10.92 o 
  -9  -9  13        8.23       31.94     12.58 o 
  -8  -9  13      339.65      366.65     28.93 o 
  -7  -9  13      268.91      265.75     14.12 o 
  -6  -9  13       53.84       54.43      7.37 o 
  -5  -9  13        1.43        8.11      7.09 o 
  -4  -9  13       96.93      101.57      9.46 o 
  -3  -9  13       75.39       86.91      8.65 o 
  -2  -9  13       95.82       98.37      9.30 o 
  -1  -9  13       63.63       74.33      8.44 o 
   0  -9  13     1434.88     1420.04     36.43 o 
   1  -9  13       39.80       41.98      9.79 o 
   2  -9  13       36.09       53.66     11.71 o 
   3  -9  13       24.61       34.36     10.23 o 
   4  -9  13        0.01        0.30      7.32 o 
   5  -9  13      193.96      197.82     20.05 o 
   6  -9  13      202.74      214.23     21.48 o 
 -10  -8  13       33.59       50.84     14.06 o 
  -9  -8  13        0.10       23.88     11.10 o 
  -8  -8  13      102.62       97.66     16.05 o 
  -7  -8  13      231.90      229.29     12.63 o 
  -6  -8  13        0.81       -0.30      7.68 o 
  -5  -8  13       29.20       27.63      5.55 o 
  -4  -8  13      252.01      260.96     13.39 o 
  -3  -8  13      120.95      117.71      9.60 o 
  -2  -8  13       12.30        9.06      5.06 o 
  -1  -8  13      894.15      925.14     24.47 o 
   0  -8  13       30.19       27.58      6.28 o 
   1  -8  13      408.42      430.61     25.13 o 
   2  -8  13      289.33      296.37     21.99 o 
   3  -8  13        0.61       -5.78      6.62 o 
   4  -8  13      392.00      422.23     27.69 o 
   5  -8  13       68.70       84.43     14.51 o 
   6  -8  13       31.31       44.15     11.22 o 
   7  -8  13      144.91      132.50     17.77 o 
 -11  -7  13      190.91      220.66     25.07 o 
 -10  -7  13       11.22        2.83     10.00 o 
  -9  -7  13      371.67      378.40     29.18 o 
  -8  -7  13        0.08       -3.71      8.27 o 
  -7  -7  13       27.31       31.36      5.61 o 
  -6  -7  13     1340.05     1349.55     28.30 o 
  -5  -7  13      114.59      124.69      7.41 o 
  -4  -7  13      100.48       92.79      8.17 o 
  -3  -7  13        0.56        6.81      4.94 o 
  -2  -7  13       85.49       86.65      8.45 o 
  -1  -7  13       39.11       26.33      5.93 o 
   0  -7  13       55.76       57.42      7.33 o 
   1  -7  13       20.68       24.12      8.78 o 
   2  -7  13       20.97       18.51      7.48 o 
   3  -7  13       48.48       51.33     11.06 o 
   4  -7  13        4.27       18.13      9.48 o 
   5  -7  13      145.44      129.58     17.10 o 
   6  -7  13      116.18      103.20     15.50 o 
   7  -7  13        1.39       -0.19      7.94 o 
 -11  -6  13       37.46       36.63     13.37 o 
 -10  -6  13       37.39       26.72     11.71 o 
  -9  -6  13       24.40       20.66     10.67 o 
  -8  -6  13       28.54       40.02     12.23 o 
  -7  -6  13       33.37       34.28      5.91 o 
  -6  -6  13        0.64        3.39      4.01 o 
  -5  -6  13       19.28       20.70      4.22 o 
  -4  -6  13       61.64       63.79      6.14 o 
  -3  -6  13      556.73      523.35     14.34 o 
  -2  -6  13        4.36       15.79      5.25 o 
  -1  -6  13        0.02        3.98      4.18 o 
   0  -6  13      886.24      894.73     22.18 o 
   1  -6  13      128.07      123.58     14.19 o 
   2  -6  13      144.92      151.85     16.14 o 
   3  -6  13      299.05      306.85     22.61 o 
   4  -6  13      372.61      395.82     26.34 o 
   5  -6  13       10.78        1.25      6.20 o 
   6  -6  13       29.21       35.72     12.49 o 
   7  -6  13        0.32       -1.35      8.50 o 
 -12  -5  13        0.12        3.06     11.20 o 
 -11  -5  13       59.79       21.52     11.87 o 
 -10  -5  13      448.65      437.27     32.29 o 
  -9  -5  13       20.92        9.95      9.26 o 
  -8  -5  13      222.93      245.90     12.90 o 
  -7  -5  13       57.64       41.90      6.15 o 
  -6  -5  13      266.64      279.43     23.21 o 
  -5  -5  13      432.80      385.80     12.03 o 
  -4  -5  13      123.38      121.99      7.26 o 
  -3  -5  13      130.36      122.26      7.35 o 
  -2  -5  13        0.09       11.33      5.25 o 
  -1  -5  13     1355.17     1340.22     23.10 o 
   0  -5  13       51.45       39.70      7.69 o 
   1  -5  13        3.68       -0.07      6.24 o 
   2  -5  13       42.60       29.85      9.66 o 
   3  -5  13       14.18       19.85      6.97 o 
   4  -5  13        0.42       -3.58      9.83 o 
   5  -5  13      110.49      105.09     16.40 o 
   6  -5  13        9.94       23.42     10.35 o 
   7  -5  13       19.54       17.80      9.18 o 
 -12  -4  13       38.24       22.82     10.21 o 
 -11  -4  13      320.92      340.34     29.04 o 
 -10  -4  13      158.56      156.90     20.06 o 
  -9  -4  13      382.40      413.64     19.50 o 
  -8  -4  13      290.34      306.94     14.52 o 
  -7  -4  13       77.79       78.83      8.04 o 
  -6  -4  13        6.03        5.74      3.31 o 
  -5  -4  13      206.03      167.21     32.84 o 
  -4  -4  13       52.79       33.32      5.42 o 
  -3  -4  13      123.61      126.38      7.11 o 
  -2  -4  13     1220.17     1231.92     30.24 o 
  -1  -4  13     1416.06     1362.82     21.36 o 
   0  -4  13       10.67        8.07      3.55 o 
   1  -4  13       13.04       13.21      7.26 o 
   2  -4  13      133.77      147.37     11.26 o 
   3  -4  13       26.74       21.01      8.95 o 
   4  -4  13       92.45       99.21     15.19 o 
   5  -4  13      272.24      311.71     26.04 o 
   6  -4  13       21.54       23.34     10.95 o 
   7  -4  13        0.48       15.30      9.56 o 
 -13  -3  13        0.02       14.08     10.38 o 
 -12  -3  13      364.01      361.58     28.60 o 
 -11  -3  13        7.87       31.75     11.03 o 
 -10  -3  13      134.06      135.99     10.57 o 
  -9  -3  13       47.74       58.50      6.17 o 
  -8  -3  13        0.15       -5.61      8.84 o 
  -7  -3  13      833.34      855.52     23.25 o 
  -6  -3  13        0.35        0.87      3.39 o 
  -5  -3  13     1020.72     1071.70     18.62 o 
  -4  -3  13      131.46      137.50      7.11 o 
  -3  -3  13       35.35       33.76      6.03 o 
  -2  -3  13       20.47       15.86      3.75 o 
  -1  -3  13        2.12        5.58      5.14 o 
   0  -3  13      788.41      803.50     18.45 o 
   1  -3  13        6.17       10.90     13.86 o 
   2  -3  13       81.35       71.28     12.31 o 
   3  -3  13      274.49      283.66     22.97 o 
   4  -3  13       11.29        5.56      7.64 o 
   5  -3  13      234.76      286.30     25.06 o 
   6  -3  13        5.17        2.29      7.98 o 
   7  -3  13        2.92        9.66      9.69 o 
 -13  -2  13       56.34       89.90     18.07 o 
 -12  -2  13        4.36       11.08      8.28 o 
 -11  -2  13      137.17      148.67     11.27 o 
 -10  -2  13       39.86       23.52      6.08 o 
  -9  -2  13      386.26      375.07     16.03 o 
  -8  -2  13      130.92      137.36      9.95 o 
  -7  -2  13      422.50      443.14     16.38 o 
  -6  -2  13       24.87       12.72      4.98 o 
  -5  -2  13        7.02        9.34      3.65 o 
  -4  -2  13      673.43      602.22     17.82 o 
  -3  -2  13        3.99        6.67      5.62 o 
  -2  -2  13       22.38       20.78      3.58 o 
  -1  -2  13      120.68       99.70      8.60 o 
   0  -2  13      817.32      772.94     22.49 o 
   1  -2  13      254.12      260.30     14.13 o 
   2  -2  13       21.47        6.63      7.30 o 
   3  -2  13       24.13       12.27      8.13 o 
   4  -2  13       69.57       72.96     13.04 o 
   5  -2  13      116.19      114.86     17.11 o 
   6  -2  13      152.69      181.43     21.19 o 
   7  -2  13      164.58      193.62     22.88 o 
 -13  -1  13      101.99       95.23     16.77 o 
 -12  -1  13       74.93       94.76      9.58 o 
 -11  -1  13       47.53       56.64      8.09 o 
 -10  -1  13       63.49       71.48      8.52 o 
  -9  -1  13       58.86       60.38      7.55 o 
  -8  -1  13       18.36       21.40      5.54 o 
  -7  -1  13      141.84      152.22     10.08 o 
  -6  -1  13       86.74       95.12      8.03 o 
  -5  -1  13        2.59       -0.23      4.63 o 
  -4  -1  13       42.82       37.09      4.27 o 
  -3  -1  13       23.41       22.54      3.61 o 
  -2  -1  13       18.36       12.32      6.19 o 
  -1  -1  13      987.11      969.18     56.04 o 
   0  -1  13       54.92       46.19      6.90 o 
   1  -1  13       53.39       52.57      7.85 o 
   2  -1  13        8.60       11.60      5.51 o 
   3  -1  13       71.02       67.74     12.35 o 
   4  -1  13      111.90      131.83     17.16 o 
   5  -1  13      133.41      167.69     20.08 o 
   6  -1  13      189.03      201.72     22.56 o 
 -13   0  13        0.01       -2.68      8.50 o 
 -12   0  13        5.15       14.63      6.45 o 
 -11   0  13        0.02       -7.51      8.60 o 
 -10   0  13      142.10      142.65     10.94 o 
  -9   0  13      407.56      418.49     17.28 o 
  -8   0  13      454.44      450.22     17.51 o 
  -7   0  13      155.37      170.82     10.76 o 
  -6   0  13      390.68      371.54     14.53 o 
  -5   0  13       43.85       49.65      5.93 o 
  -4   0  13       10.85        4.61      3.06 o 
  -3   0  13        5.62        3.03      4.06 o 
  -2   0  13      121.93       83.32     25.66 o 
  -1   0  13      137.96      132.36     11.80 o 
   0   0  13      212.64      202.84     21.43 o 
   1   0  13      372.13      338.13     16.00 o 
   2   0  13        6.58        4.76      8.21 o 
   3   0  13      118.58      111.13     15.57 o 
   4   0  13       34.91       23.52      8.97 o 
   5   0  13      262.18      267.74     25.11 o 
   6   0  13        4.48       -3.42      8.93 o 
 -13   1  13      179.39      192.27     14.41 o 
 -12   1  13       40.29       47.34     11.66 o 
 -11   1  13       41.23       56.86     14.07 o 
 -10   1  13      944.83      993.26     27.91 o 
  -9   1  13       95.62       92.13      9.16 o 
  -8   1  13      140.53      137.23     10.21 o 
  -7   1  13       23.11       23.81      5.27 o 
  -6   1  13       44.70       35.56      5.54 o 
  -5   1  13      591.77      614.99     17.53 o 
  -4   1  13       82.10       95.16      9.67 o 
  -3   1  13     1983.49     1886.28     32.31 o 
  -2   1  13     1009.00      939.96     23.87 o 
  -1   1  13      131.11      134.18     22.14 o 
   0   1  13        2.70       -0.18      4.66 o 
   1   1  13        5.03        1.56      4.84 o 
   2   1  13      218.46      227.03     14.31 o 
   3   1  13       50.52       54.68      8.30 o 
   4   1  13      233.63      248.20     23.45 o 
   5   1  13       53.84       41.65     12.78 o 
   6   1  13       29.66       11.35      9.78 o 
 -13   2  13       37.37       30.20      7.77 o 
 -12   2  13        4.91        2.41     16.00 o 
 -11   2  13       55.28       40.91     10.21 o 
 -10   2  13       32.54       33.82      6.54 o 
  -9   2  13       14.96        1.47      5.01 o 
  -8   2  13      174.41      180.89     11.36 o 
  -7   2  13      195.82      201.80     11.57 o 
  -6   2  13      891.79      911.75     22.55 o 
  -5   2  13        1.00        2.63      5.97 o 
  -4   2  13        3.52       10.80      6.66 o 
  -3   2  13      141.15      148.40      9.81 o 
  -2   2  13       25.71       21.53      5.42 o 
  -1   2  13      251.19      231.53     12.99 o 
   0   2  13       52.71       38.72      6.66 o 
   1   2  13      359.58      353.40     17.05 o 
   2   2  13      263.28      271.98     15.64 o 
   3   2  13        1.52       -2.63      6.43 o 
   4   2  13        3.66        6.06      7.47 o 
   5   2  13        8.02      -10.31     10.31 o 
 -12   3  13        0.56       -0.69      5.29 o 
 -11   3  13      169.89      178.26     14.54 o 
 -10   3  13       48.30       70.61     10.45 o 
  -9   3  13      472.64      464.39     32.05 o 
  -8   3  13      575.37      573.38     29.40 o 
  -7   3  13      143.95      141.08     17.59 o 
  -6   3  13        3.20        2.38      6.40 o 
  -5   3  13        3.70        1.09      6.22 o 
  -4   3  13        0.27        2.71      5.95 o 
  -3   3  13       96.79       88.96      8.29 o 
  -2   3  13      143.71      138.87     10.30 o 
  -1   3  13      132.57      122.41     10.18 o 
   0   3  13        0.10        1.21      9.67 o 
   1   3  13        2.42       -3.38      8.38 o 
   2   3  13      191.95      167.92     12.64 o 
   3   3  13        1.24        2.67     12.53 o 
   4   3  13       20.39        4.88      9.17 o 
 -12   4  13        2.54       15.09     10.19 o 
 -11   4  13       15.17       17.13      6.25 o 
 -10   4  13        4.14        6.85      6.37 o 
  -9   4  13       63.00       71.42     28.19 o 
  -8   4  13      320.68      309.68     23.24 o 
  -7   4  13       27.26       19.41      7.86 o 
  -6   4  13       33.80       19.22      7.54 o 
  -5   4  13       83.60       94.61     12.99 o 
  -4   4  13       27.61       23.85      8.16 o 
  -3   4  13      118.00      112.92     13.98 o 
  -2   4  13        0.08       10.15      5.05 o 
  -1   4  13       62.33       91.89      9.53 o 
   0   4  13       72.64       71.91     15.43 o 
   1   4  13      252.05      226.79     14.48 o 
   2   4  13        4.36        2.59      5.56 o 
   3   4  13      323.45      319.36     20.75 o 
   4   4  13       31.18       35.57     13.26 o 
 -12   5  13        0.43       -4.97      8.61 o 
 -11   5  13      165.65      185.93     20.36 o 
 -10   5  13      414.76      441.39     20.40 o 
  -9   5  13      550.29      591.90     32.62 o 
  -8   5  13       20.83       24.95      8.98 o 
  -7   5  13      181.36      204.23     18.93 o 
  -6   5  13      182.35      211.76     19.56 o 
  -5   5  13       58.40       54.61     10.71 o 
  -4   5  13      357.29      353.04     24.08 o 
  -3   5  13      283.43      284.66     21.97 o 
  -2   5  13       81.39       81.41      8.88 o 
  -1   5  13        2.83        8.05      8.96 o 
   0   5  13      217.46      203.25     23.21 o 
   1   5  13        0.69        6.38      5.20 o 
   2   5  13        7.80        8.09      5.86 o 
   3   5  13      126.09      131.59     12.39 o 
  -9   6  13       12.19       15.75      8.95 o 
  -8   6  13        2.92        6.84      7.27 o 
  -7   6  13       18.53        8.47      7.25 o 
  -6   6  13        5.97        1.12      7.59 o 
  -5   6  13      278.41      290.52     22.54 o 
  -4   6  13       30.09       38.34     10.34 o 
  -3   6  13       11.83        7.87      7.20 o 
  -2   6  13        9.81       20.35      9.41 o 
  -1   6  13       80.91       96.34     12.79 o 
   0   6  13        0.14        6.09      5.84 o 
   1   6  13       13.06        9.42      5.78 o 
   2   6  13       50.80       35.95      7.93 o 
  -7   7  13       43.66       43.85     10.73 o 
  -6   7  13        0.92       -9.62      9.62 o 
  -5   7  13       44.51       44.72     10.93 o 
  -4   7  13      169.29      185.36     18.88 o 
  -3   7  13       75.20       97.33     14.63 o 
  -2   7  13       38.75       61.54     12.45 o 
  -1   7  13       31.67       38.83      7.83 o 
   0   7  13       95.79       92.96     10.71 o 
   1   7  13       22.73       27.49      7.52 o 
  -5   8  13        5.43        4.12      8.77 o 
  -4   8  13        0.47       -2.89      7.39 o 
  -3   8  13      127.44      140.03     16.99 o 
  -2   8  13        7.09       21.09      9.99 o 
  -1   8  13        0.28       28.19     10.01 o 
   0   8  13       31.71       43.37      8.59 o 
  -6 -13  14       22.02       -0.11      6.25 o 
  -5 -13  14        0.67       -1.92      6.21 o 
  -4 -13  14       13.92       17.44      8.26 o 
  -3 -13  14        0.52        0.17      5.47 o 
  -2 -13  14        0.95        7.83      6.66 o 
  -1 -13  14      129.35      143.53     17.31 o 
   0 -13  14        1.89       -3.04      7.13 o 
  -7 -12  14       67.56       48.59     10.27 o 
  -6 -12  14      186.43      179.76     13.30 o 
  -5 -12  14       18.71       22.69      6.41 o 
  -4 -12  14       46.74       35.31      7.69 o 
  -3 -12  14      131.56      138.03     12.07 o 
  -2 -12  14      290.70      291.79     16.88 o 
  -1 -12  14       32.24       35.62      7.72 o 
   0 -12  14       67.23       71.44     12.71 o 
   1 -12  14        3.05        0.93      7.77 o 
   2 -12  14        2.96       17.50      8.74 o 
  -7 -11  14       42.53       36.25      7.16 o 
  -6 -11  14      260.96      262.40     15.50 o 
  -5 -11  14       25.79       23.86      6.37 o 
  -4 -11  14       48.58       46.58      7.12 o 
  -3 -11  14       97.39       89.74      9.51 o 
  -2 -11  14       46.78       46.93     11.21 o 
  -1 -11  14      288.33      277.63     16.79 o 
   0 -11  14      106.05       90.62     13.36 o 
   1 -11  14        0.03       -8.23      8.23 o 
   2 -11  14      419.31      415.01     27.68 o 
   3 -11  14      140.24      167.41     19.61 o 
   4 -11  14      131.58      129.44     17.69 o 
  -8 -10  14      105.12       95.38     17.49 o 
  -7 -10  14      451.43      449.49     19.19 o 
  -6 -10  14       15.94       14.80      6.03 o 
  -5 -10  14        0.03        5.88      5.21 o 
  -4 -10  14       59.26       46.50      7.53 o 
  -3 -10  14        4.17        2.76      7.80 o 
  -2 -10  14      239.78      222.26     13.91 o 
  -1 -10  14      198.45      210.00     21.18 o 
   0 -10  14        9.44        5.23      6.80 o 
   1 -10  14      384.78      369.84     25.11 o 
   2 -10  14        0.13        7.13      7.84 o 
   3 -10  14        3.21       10.87      8.06 o 
   4 -10  14       59.15       54.11     13.06 o 
   5 -10  14       50.84       54.25     13.23 o 
  -9  -9  14       79.54       89.11     16.10 o 
  -8  -9  14       55.49       61.73     15.24 o 
  -7  -9  14        5.73        6.53      4.83 o 
  -6  -9  14       51.25       63.35      7.88 o 
  -5  -9  14       15.21       20.16      6.08 o 
  -4  -9  14       36.27       40.62      6.76 o 
  -3  -9  14      208.31      202.99     12.93 o 
  -2  -9  14      105.52      111.83      9.88 o 
  -1  -9  14      355.79      346.15     16.43 o 
   0  -9  14      139.65      128.90     10.61 o 
   1  -9  14      152.81      154.50     16.97 o 
   2  -9  14       14.03       16.39      8.54 o 
   3  -9  14       62.62       70.06     13.76 o 
   4  -9  14       38.22       30.48     10.19 o 
   5  -9  14      204.15      245.29     23.34 o 
 -10  -8  14       28.77       17.72     11.57 o 
  -9  -8  14       68.74       93.08     17.08 o 
  -8  -8  14       23.36       24.17     11.64 o 
  -7  -8  14       26.16       34.27     12.25 o 
  -6  -8  14       19.49       17.72     13.79 o 
  -5  -8  14        0.37        4.63      4.72 o 
  -4  -8  14      163.46      165.12     11.48 o 
  -3  -8  14       12.58       17.11      6.70 o 
  -2  -8  14      501.48      540.00     19.37 o 
  -1  -8  14       76.83       68.06      8.14 o 
   0  -8  14        0.00        4.48      5.11 o 
   1  -8  14       23.00       48.06     10.57 o 
   2  -8  14      151.99      171.03     17.73 o 
   3  -8  14      243.20      247.60     21.83 o 
   4  -8  14       23.87       28.06     10.25 o 
   5  -8  14        6.48       -0.10      7.89 o 
   6  -8  14      123.03       92.06     16.11 o 
 -11  -7  14       83.57       82.47     17.52 o 
 -10  -7  14      254.61      236.31     24.62 o 
  -9  -7  14     1081.63     1040.39     47.62 o 
  -8  -7  14      168.31      192.95     20.73 o 
  -7  -7  14       87.54       98.54     16.22 o 
  -6  -7  14        9.83       12.34      3.90 o 
  -5  -7  14       42.31       57.54      5.69 o 
  -4  -7  14      572.04      578.54     16.46 o 
  -3  -7  14      180.96      173.05     19.42 o 
  -2  -7  14      380.10      375.45     15.77 o 
  -1  -7  14       30.10       44.26      6.86 o 
   0  -7  14      114.63      104.30      9.14 o 
   1  -7  14        0.00        0.28      6.77 o 
   2  -7  14       13.30       19.80      8.87 o 
   3  -7  14       42.71       48.38     12.05 o 
   4  -7  14       52.30       48.80     12.40 o 
   5  -7  14       35.93       30.74     11.07 o 
   6  -7  14       27.57       24.60     13.64 o 
 -11  -6  14        0.40       -1.97      9.39 o 
 -10  -6  14      170.66      174.21     21.40 o 
  -9  -6  14      230.01      244.63     23.39 o 
  -8  -6  14      424.45      425.23     29.64 o 
  -7  -6  14      949.94     1005.26     25.47 o 
  -6  -6  14      164.70      179.40      8.67 o 
  -5  -6  14      647.96      616.21     15.45 o 
  -4  -6  14       11.38       10.87      3.99 o 
  -3  -6  14       23.07       37.56      5.38 o 
  -2  -6  14       85.54       90.10      6.99 o 
  -1  -6  14        3.88        7.03      5.80 o 
   0  -6  14      177.28      188.61     10.94 o 
   1  -6  14       13.29       12.56      6.58 o 
   2  -6  14      375.98      406.33     26.06 o 
   3  -6  14       16.78       12.21      8.24 o 
   4  -6  14       13.80        0.93      8.12 o 
   5  -6  14        0.02       -4.79      8.69 o 
   6  -6  14        0.61       -2.35      8.40 o 
 -12  -5  14      141.18      137.49     21.13 o 
 -11  -5  14        1.41       14.94     10.60 o 
 -10  -5  14        3.61        6.07      9.49 o 
  -9  -5  14      144.06      159.07     19.70 o 
  -8  -5  14     1174.96     1160.22     27.91 o 
  -7  -5  14        6.09       -2.72      5.61 o 
  -6  -5  14       32.20       26.86      4.98 o 
  -5  -5  14        0.10       -0.49      3.93 o 
  -4  -5  14      172.99      164.73      8.48 o 
  -3  -5  14      109.30      131.18      7.84 o 
  -2  -5  14       42.47       53.86      5.94 o 
  -1  -5  14      682.66      722.52     16.67 o 
   0  -5  14       18.80       14.76      7.53 o 
   1  -5  14        6.90        3.30      7.30 o 
   2  -5  14      314.47      296.45     22.37 o 
   3  -5  14        4.44       -0.94      5.53 o 
   4  -5  14      124.16      126.75     16.91 o 
   5  -5  14       55.31       44.07     13.30 o 
   6  -5  14       26.58       38.88     12.36 o 
 -12  -4  14        0.53       12.67     12.41 o 
 -11  -4  14       41.14       45.91     13.05 o 
 -10  -4  14        1.96       10.61     10.48 o 
  -9  -4  14        4.83       11.97      5.18 o 
  -8  -4  14       89.11      100.05      9.40 o 
  -7  -4  14       51.32       50.19      7.16 o 
  -6  -4  14      115.42       99.37      8.66 o 
  -5  -4  14       40.13       32.35      4.39 o 
  -4  -4  14        0.41        0.44      3.66 o 
  -3  -4  14      654.20      661.70     18.25 o 
  -2  -4  14       10.35       16.91      4.27 o 
  -1  -4  14       45.09       51.77     19.43 o 
   0  -4  14        1.25        4.71      6.75 o 
   1  -4  14       10.16        7.94      4.91 o 
   2  -4  14       24.52       13.98      7.96 o 
   3  -4  14      309.38      322.60     24.86 o 
   4  -4  14      228.25      232.83     22.42 o 
   5  -4  14       31.56       26.25     10.43 o 
   6  -4  14        0.38        3.84      8.33 o 
 -12  -3  14       26.60       19.79      8.20 o 
 -11  -3  14       46.07       56.55     13.55 o 
 -10  -3  14      462.19      500.59     16.73 o 
  -9  -3  14      191.26      182.31     15.24 o 
  -8  -3  14       44.41       60.75     14.88 o 
  -7  -3  14      197.40      204.50     12.36 o 
  -6  -3  14       92.97      104.40      9.13 o 
  -5  -3  14        0.92       -2.23      3.51 o 
  -4  -3  14       96.76       74.11      9.62 o 
  -3  -3  14      275.96      285.58      9.86 o 
  -2  -3  14      243.91      235.16      8.12 o 
  -1  -3  14      180.66      156.49     17.19 o 
   0  -3  14        3.43        8.87      5.63 o 
   1  -3  14      733.44      714.39     23.27 o 
   2  -3  14       35.69       36.20     11.06 o 
   3  -3  14        0.06       -5.38      7.56 o 
   4  -3  14      262.72      296.39     25.15 o 
   5  -3  14       66.88       73.83     15.78 o 
   6  -3  14        8.25       14.47      9.83 o 
 -12  -2  14      169.10      188.39     20.93 o 
 -11  -2  14      432.51      480.93     20.85 o 
 -10  -2  14       70.94       70.85      8.38 o 
  -9  -2  14       76.30       76.49      8.08 o 
  -8  -2  14       24.45       30.22      6.82 o 
  -7  -2  14        3.52        3.58      4.97 o 
  -6  -2  14      436.35      492.22     35.67 o 
  -5  -2  14       28.81       41.11      6.71 o 
  -4  -2  14       96.33       88.18      8.29 o 
  -3  -2  14      102.79       89.06      7.48 o 
  -2  -2  14        6.45       -4.54      4.54 o 
  -1  -2  14       71.99       74.86      8.06 o 
   0  -2  14       17.06       22.07      6.30 o 
   1  -2  14      744.36      697.52     23.13 o 
   2  -2  14      477.16      468.24     28.53 o 
   3  -2  14        5.35       15.17      9.15 o 
   4  -2  14      159.86      206.29     21.21 o 
   5  -2  14       57.05       44.57     12.14 o 
   6  -2  14       49.19       55.37     14.02 o 
 -13  -1  14       25.57       18.61     10.49 o 
 -12  -1  14       23.87       56.42     14.07 o 
 -11  -1  14      142.40      134.81     11.11 o 
 -10  -1  14        0.01        5.91      9.22 o 
  -9  -1  14      291.39      324.21     15.58 o 
  -8  -1  14      751.12      752.95     22.45 o 
  -7  -1  14      146.27      159.78     10.57 o 
  -6  -1  14       12.54        1.95      7.66 o 
  -5  -1  14      186.00      186.93     17.76 o 
  -4  -1  14       46.25       36.05      4.75 o 
  -3  -1  14       79.39       55.81     22.80 o 
  -2  -1  14       49.93       37.68      9.65 o 
  -1  -1  14      180.93      157.37     11.02 o 
   0  -1  14      511.37      505.70     35.24 o 
   1  -1  14      457.83      475.00     19.61 o 
   2  -1  14       24.01       27.76     20.15 o 
   3  -1  14        0.34        0.82      7.60 o 
   4  -1  14       29.26       40.21     12.53 o 
   5  -1  14       68.79       77.79     15.30 o 
 -13   0  14        8.41        4.46      8.78 o 
 -12   0  14        2.94       -0.89      5.89 o 
 -11   0  14        0.85       -5.61      5.61 o 
 -10   0  14      240.87      232.85     14.02 o 
  -9   0  14      446.64      435.89     35.75 o 
  -8   0  14      124.29      149.61     10.74 o 
  -7   0  14       28.83       30.14      5.93 o 
  -6   0  14        8.76       10.82      4.42 o 
  -5   0  14      104.96      108.95      8.83 o 
  -4   0  14      325.78      310.20     20.84 o 
  -3   0  14       28.54       34.87      8.58 o 
  -2   0  14      217.63      217.55     16.01 o 
  -1   0  14       42.22       41.77      6.91 o 
   0   0  14       31.45       25.00      6.71 o 
   1   0  14       62.52       63.50      8.52 o 
   2   0  14       22.38       36.35     18.20 o 
   3   0  14      102.53      113.72     16.49 o 
   4   0  14       14.91       25.67     10.83 o 
   5   0  14      121.66      134.22     19.10 o 
 -13   1  14       16.42        3.95      6.10 o 
 -12   1  14       32.73       46.71      9.81 o 
 -11   1  14       52.47       55.04      8.44 o 
 -10   1  14       24.11       18.74      8.46 o 
  -9   1  14      423.04      423.06     18.60 o 
  -8   1  14      288.18      307.99     27.43 o 
  -7   1  14       15.27       10.37      8.55 o 
  -6   1  14       12.25       -2.51      6.59 o 
  -5   1  14      661.06      659.14     30.31 o 
  -4   1  14      155.92      133.89     15.10 o 
  -3   1  14        1.55        8.59      6.88 o 
  -2   1  14        7.37        0.37      7.86 o 
  -1   1  14      346.99      336.51     15.90 o 
   0   1  14      110.92       94.22     11.99 o 
   1   1  14       18.10       16.55      5.81 o 
   2   1  14       74.23       79.41      9.79 o 
   3   1  14        9.11       15.41      9.89 o 
   4   1  14      189.65      199.30     22.49 o 
   5   1  14        1.68       16.23      9.28 o 
 -12   2  14      250.34      261.97     16.48 o 
 -11   2  14      471.77      506.11     21.59 o 
 -10   2  14      331.24      361.54     17.48 o 
  -9   2  14        0.91       -5.89      5.89 o 
  -8   2  14      147.73      151.86     16.29 o 
  -7   2  14      221.08      239.89     19.58 o 
  -6   2  14      212.63      231.53     18.83 o 
  -5   2  14        4.78       -1.21      7.18 o 
  -4   2  14      310.69      366.13     23.28 o 
  -3   2  14        6.45        6.99      5.60 o 
  -2   2  14      238.87      237.12     13.26 o 
  -1   2  14       84.83       79.59     11.62 o 
   0   2  14        0.55       -0.85      6.89 o 
   1   2  14       50.98       38.62      7.21 o 
   2   2  14       12.48        5.00      5.12 o 
   3   2  14      300.16      313.04     18.07 o 
   4   2  14       42.06       43.75     12.31 o 
 -12   3  14       70.27       67.93     14.53 o 
 -11   3  14       23.74       37.45      7.98 o 
 -10   3  14        0.60        6.89     10.25 o 
  -9   3  14      122.82      123.52     15.66 o 
  -8   3  14      177.50      200.65     18.84 o 
  -7   3  14       86.14       89.55     12.57 o 
  -6   3  14       28.05       38.74     10.05 o 
  -5   3  14      279.93      281.47     21.07 o 
  -4   3  14        0.00       -7.63      7.63 o 
  -3   3  14        0.67        5.64      7.36 o 
  -2   3  14       80.59       93.30      9.46 o 
  -1   3  14        6.24        8.31      5.10 o 
   0   3  14      430.49      421.38     26.71 o 
   1   3  14       21.15       19.63      6.44 o 
   2   3  14       79.69       79.87      9.88 o 
   3   3  14      111.72      126.30     12.41 o 
 -12   4  14        0.03       -6.54      9.59 o 
 -10   4  14      578.03      622.18     33.71 o 
  -9   4  14       29.43       39.08     10.58 o 
  -8   4  14        6.01       13.70      8.18 o 
  -7   4  14        6.86       18.13      7.78 o 
  -6   4  14      337.07      333.16     24.67 o 
  -5   4  14        1.01        0.40      6.87 o 
  -4   4  14        0.36        3.84      7.01 o 
  -3   4  14      286.43      255.63     20.96 o 
  -2   4  14      195.94      195.97     12.96 o 
  -1   4  14       27.54       25.54      6.40 o 
   0   4  14      129.15      139.44     12.00 o 
   1   4  14        1.75       -5.15      5.83 o 
   2   4  14       50.23       36.69      7.82 o 
   3   4  14        5.56       17.53      7.44 o 
  -9   5  14      116.18      127.46     16.74 o 
  -8   5  14       18.44       18.60      8.82 o 
  -7   5  14      208.49      215.29     20.28 o 
  -6   5  14      145.02      169.58     17.94 o 
  -5   5  14       82.56       95.15     13.77 o 
  -4   5  14      230.96      244.62     20.94 o 
  -3   5  14       25.92       23.95     10.54 o 
  -2   5  14      150.44      189.28     18.64 o 
  -1   5  14        2.04       -4.46      5.38 o 
   0   5  14        0.43        3.64      5.35 o 
   1   5  14       32.96       27.53      6.89 o 
   2   5  14      187.74      173.39     14.08 o 
   3   5  14        2.05       35.50     12.69 o 
  -7   6  14       47.10       68.33     13.20 o 
  -6   6  14        5.90       -1.38      8.56 o 
  -5   6  14       67.47       90.45     13.87 o 
  -4   6  14       10.03        6.22      8.33 o 
  -3   6  14      241.42      255.82     22.00 o 
  -2   6  14        8.42        4.56      8.24 o 
  -1   6  14        0.21      -10.05     10.05 o 
   0   6  14       24.64       19.50      6.81 o 
   1   6  14       44.85       50.81      9.07 o 
   2   6  14        7.31        6.00      8.62 o 
  -5   7  14      110.53      130.65     17.76 o 
  -4   7  14        7.04        3.19      7.40 o 
  -3   7  14        9.86       29.29     11.27 o 
  -2   7  14       33.87       53.32     12.07 o 
  -1   7  14       52.69       59.59     13.52 o 
   0   7  14       47.77       43.80      8.82 o 
  -4 -13  15       67.38       59.13     12.18 o 
  -3 -13  15       80.76       73.43     20.68 o 
  -2 -13  15      343.42      302.20     27.64 o 
  -6 -12  15       53.82       45.75     10.58 o 
  -5 -12  15      172.04      168.56     13.39 o 
  -4 -12  15       63.94       61.26      9.01 o 
  -3 -12  15      280.10      263.77     16.32 o 
  -2 -12  15      559.74      539.93     22.96 o 
  -1 -12  15       65.28       50.14      8.88 o 
   0 -12  15        1.49        1.41      8.48 o 
   1 -12  15       19.88       12.92      9.40 o 
  -7 -11  15       24.84       36.97     13.81 o 
  -6 -11  15       82.28       88.62     10.44 o 
  -5 -11  15        4.65        5.05      5.39 o 
  -4 -11  15        1.93        0.16      5.21 o 
  -3 -11  15       26.64       24.05      6.80 o 
  -2 -11  15        1.62       -1.11      5.59 o 
  -1 -11  15      197.08      197.77     24.60 o 
   0 -11  15       27.39       37.57     11.24 o 
   1 -11  15        9.50       16.43      9.29 o 
   2 -11  15      114.34      123.23     17.00 o 
  -8 -10  15      160.98      140.87     20.16 o 
  -7 -10  15        1.68       17.69     10.82 o 
  -6 -10  15       70.84       72.46      8.95 o 
  -5 -10  15      150.57      177.62     12.81 o 
  -4 -10  15       14.55       20.65      6.21 o 
  -3 -10  15       11.92       13.16      6.21 o 
  -2 -10  15       75.08       85.22      9.61 o 
  -1 -10  15       98.10       92.92     10.20 o 
   0 -10  15       69.04       78.61     13.22 o 
   1 -10  15      105.49      111.13     15.21 o 
   2 -10  15      377.40      410.83     28.02 o 
   3 -10  15       64.14       64.80     13.21 o 
  -9  -9  15       82.13       80.76     16.61 o 
  -8  -9  15      348.10      339.95     29.06 o 
  -7  -9  15      471.16      473.72     32.43 o 
  -6  -9  15        0.32        1.42      4.67 o 
  -5  -9  15       18.20       23.31      6.31 o 
  -4  -9  15      101.16       96.29     13.18 o 
  -3  -9  15      103.14      114.02     10.37 o 
  -2  -9  15      105.50      102.90     10.16 o 
  -1  -9  15       29.82       35.73      6.91 o 
   0  -9  15       63.11       73.33     12.35 o 
   1  -9  15      128.71      142.66     16.89 o 
   2  -9  15        9.53       13.43      8.58 o 
   3  -9  15       17.69        9.37      8.25 o 
   4  -9  15        6.99       24.31     10.05 o 
 -10  -8  15       58.67       50.48     15.05 o 
  -9  -8  15      106.62      119.82     18.57 o 
  -8  -8  15        0.03       -6.73      9.56 o 
  -7  -8  15      248.23      236.17     22.90 o 
  -6  -8  15       71.01       75.56     19.23 o 
  -5  -8  15       66.60       69.04      7.94 o 
  -4  -8  15      217.57      216.13     16.44 o 
  -3  -8  15      456.24      479.23     25.76 o 
  -2  -8  15       10.77       15.53      5.69 o 
  -1  -8  15       50.35       56.90      7.86 o 
   0  -8  15      312.05      322.07     22.94 o 
   1  -8  15        0.10       -0.17      8.01 o 
   2  -8  15        0.02        3.91      7.82 o 
   3  -8  15      158.26      149.59     18.00 o 
   4  -8  15      226.42      244.76     23.57 o 
   5  -8  15       15.59       -8.66     11.16 o 
 -10  -7  15       80.15       94.57     17.71 o 
  -9  -7  15       16.22       18.85     11.51 o 
  -8  -7  15       13.53        7.56     10.00 o 
  -7  -7  15       38.35       42.23     12.57 o 
  -6  -7  15      418.47      441.54     13.93 o 
  -5  -7  15       18.30       32.92      7.38 o 
  -4  -7  15      345.47      354.69     12.73 o 
  -3  -7  15        1.83       11.03      5.52 o 
  -2  -7  15       17.14       21.43      5.61 o 
  -1  -7  15        0.14        1.79      4.80 o 
   0  -7  15       97.68       81.12     12.63 o 
   1  -7  15      170.88      206.36     19.35 o 
   2  -7  15       36.54       36.07     10.09 o 
   3  -7  15      204.34      247.35     22.45 o 
   4  -7  15       97.98      109.22     16.02 o 
   5  -7  15        0.06        2.80     15.49 o 
 -11  -6  15       81.47       76.26     15.86 o 
 -10  -6  15       30.42       42.16     13.39 o 
  -9  -6  15       87.35       83.30     15.12 o 
  -8  -6  15       29.06       39.94     11.93 o 
  -7  -6  15       58.37       65.24      8.06 o 
  -6  -6  15        8.89        8.55      5.16 o 
  -5  -6  15       42.45       51.09      5.72 o 
  -4  -6  15       57.00       48.47      5.79 o
[truncated: 37,303 more chars]
